# Supplementary material for: Muscle Fiber Characteristics and Transcriptome Analysis in Slow- and Fast-Growing Megalobrama amblycephala
Source: Genes (Basel). 2024 Jan 29;15(2):179. doi: 10.3390/genes15020179 (PMC10888202; doi:10.3390/genes15020179)
Supplement: Supplementary file 1 [file genes-15-00179-s001.zip › Table S1.xlsx]

## Sheet: Sheet1
Table S1. Analysis of primer sequence and PCR amplification characteristics.
Gene	Primer sequence	Standard curves	Primer efficiency (E=10-1/k-1)
		y=kx+b (R2>0.99)
col8a1b	F:ACCCATTGTAGGAAAAGGTGAA	y = -3.4037x + 28.279	0.97
	R:CCAGGTTTACCTCCAGGTCC
ldha	F:GAGACTCCAGCGTTCCTGTG	y = -3.5022x + 16.474	0.93
	R:CACCATCTTGTGGACGCTCT
gstp1.2	F:CCCGATCCTACTACACGATGGC	y = -3.1863x + 24.849	1.06
	R:GATCACCCTTCATCCACTCATCA
Aldoaa	F:GGAATGTCAAAGGTCATGCCG	y = -3.1813x + 30.762	1.06
	R:GTGAGGCATCTTGACTCGTGTA
ca2	F:ACGACAGCTCAACACTGACA	y = -3.4102x + 16.385	0.96
	R:GAGCTCGGCTGGGTAACATT
morc3b	F:TGTAGCCAGTCTGAGAGCGA	y = -3.52x + 27.336	0.92
	R:CCATTTGTGGTCGTGCGAAG
Igf1	F:ACATTGCCCGCATCTCATCC	y = -3.0133x + 25.774	1.15
	R:CAGCGCATGGTACACTTAAAGA
map2k2a	F:GGTCATGGCCAGGAAGCTTAT	y = -3.3853x + 26.444	0.97
	R:CACTGTAGAAGGCGCCGTAA
gapdh	F:GCCTTGAGAAACCTGCCAAG	y = -3.3191x + 12.797	1
	R:CCCGTTGAAGTCAGTGGACA
tpi1b	F:AAAAACTGCATCGCCCCAAC	y = -3.2556x + 15.442	1.03
	R:CCGGTGACAGACCCTCCATA
pgam2	F:GACACCATTGCTCGTGCTCT	y = -3.2867x + 14.64	1.01
	R:GCTGCATCTGACATGCTCTCTA
pfkma	F:CCCGGCGACAAAGAGTAACA	y = -3.2075x + 18.383	1.05
	R:CAAAGCCATCATGAACCGCC
β-Actin	F:CGTGCTGTTTTCCCTTCCATT	y = -3.1636x + 24.205	1.08
	R:CAATACCGTGCTCAAAGGATACTT
