# Supplementary material for: Muscle Fiber Characteristics and Transcriptome Analysis in Slow- and Fast-Growing Megalobrama amblycephala
Source: Genes (Basel). 2024 Jan 29;15(2):179. doi: 10.3390/genes15020179 (PMC10888202; doi:10.3390/genes15020179)
Supplement: Supplementary file 1 [file genes-15-00179-s001.zip › Table S2.xlsx]

## Sheet: Sheet1
Table S2. Summary of transcriptome data generated from M. amblycephala samples.
Sample	Raw reads	Raw bases (Gb)	Clean reads	Clean bases (Gb)	Q30
4 m FGM1	40282628	5.71	37812262	5.67	0.9444
4 m FGM2	43051866	6.12	40358876	6.05	0.9478
4 m FGM3	44425566	6.27	41681090	6.26	0.9401
4 m SGM1	49172306	6.96	46135926	6.92	0.944
4 m SGM2	41904024	5.9	39324678	5.9	0.9392
4 m SGM3	40178500	5.74	37694802	5.65	0.9528
10 m FGM1	45230882	6.78	43649500	6.55	0.934
10 m FGM2	42137446	6.32	40859858	6.13	0.9332
10 m FGM3	42060700	6.31	40940158	6.14	0.9375
10 m SGM1	42625066	6.39	41414624	6.21	0.9347
10 m SGM2	46707766	7.01	45370316	6.81	0.9323
10 m SGM3	43588538	6.54	42488810	6.37	0.9245
