# Supplementary material for: Muscle Fiber Characteristics and Transcriptome Analysis in Slow- and Fast-Growing Megalobrama amblycephala
Source: Genes (Basel). 2024 Jan 29;15(2):179. doi: 10.3390/genes15020179 (PMC10888202; doi:10.3390/genes15020179)
Supplement: Supplementary file 1 [file genes-15-00179-s001.zip › Table S3.xlsx]

## Sheet: Sheet1
Table S3. The GO enrichment results of total DEGs in M. amblycephala at 4 mo.
Category	GO.ID	Term	Up	Down	DEG	Pvalue	Padjust	Up_Gene	Down_Gene
BP	GO:0046034	ATP metabolic process	11	69	80	6.4023e-31	5.5636e-27	actn3b(actn3b),aldoaa(aldoaa),gpib(gpib),igf1(igf1),ldha(ldha),LOC125250112(LOC125250112),LOC125254055(LOC125254055),LOC125263123(LOC125263123),LOC125263129(LOC125263129),pfkfb4b(pfkfb4b),prkag3b(prkag3b)	aifm1(aifm1),ampd3a(ampd3a),atp1b1a(atp1b1a),atp5f1d(atp5f1d),atp5l(atp5l),atp5mc1(atp5mc1),atp5pf(atp5pf),ATP6(ATP6),clpxb(clpxb),coq8ab(coq8ab),COX2(COX2),CYTB(CYTB),etfa(etfa),etfb(etfb),etfdh(etfdh),flcn(flcn),gpd1a(gpd1a),hif1aa(hif1aa),hk2(hk2),ier3(ier3),LOC125247779(LOC125247779),LOC125250269(LOC125250269),LOC125250534(LOC125250534),LOC125254801(LOC125254801),LOC125258282(LOC125258282),LO…
BP	GO:0009167	purine ribonucleoside monophosphate metabolic process	11	63	74	4.97156e-29	2.16014e-25	aldoaa(aldoaa),gpib(gpib),ldha(ldha),LOC125250112(LOC125250112),LOC125254055(LOC125254055),LOC125263123(LOC125263123),LOC125263129(LOC125263129),nudt3b(nudt3b),nudt4a(nudt4a),pfkfb4b(pfkfb4b),prkag3b(prkag3b)	adkb(adkb),aifm1(aifm1),ampd3a(ampd3a),atp1b1a(atp1b1a),atp5f1d(atp5f1d),atp5l(atp5l),atp5mc1(atp5mc1),atp5pf(atp5pf),ATP6(ATP6),clpxb(clpxb),coq8ab(coq8ab),COX2(COX2),CYTB(CYTB),etfa(etfa),etfb(etfb),etfdh(etfdh),hk2(hk2),LOC125247779(LOC125247779),LOC125250269(LOC125250269),LOC125250534(LOC125250534),LOC125254801(LOC125254801),LOC125258282(LOC125258282),LOC125258283(LOC125258283),LOC125258285(L…
BP	GO:0009126	purine nucleoside monophosphate metabolic process	11	63	74	9.28476e-29	2.68949e-25	aldoaa(aldoaa),gpib(gpib),ldha(ldha),LOC125250112(LOC125250112),LOC125254055(LOC125254055),LOC125263123(LOC125263123),LOC125263129(LOC125263129),nudt3b(nudt3b),nudt4a(nudt4a),pfkfb4b(pfkfb4b),prkag3b(prkag3b)	adkb(adkb),aifm1(aifm1),ampd3a(ampd3a),atp1b1a(atp1b1a),atp5f1d(atp5f1d),atp5l(atp5l),atp5mc1(atp5mc1),atp5pf(atp5pf),ATP6(ATP6),clpxb(clpxb),coq8ab(coq8ab),COX2(COX2),CYTB(CYTB),etfa(etfa),etfb(etfb),etfdh(etfdh),hk2(hk2),LOC125247779(LOC125247779),LOC125250269(LOC125250269),LOC125250534(LOC125250534),LOC125254801(LOC125254801),LOC125258282(LOC125258282),LOC125258283(LOC125258283),LOC125258285(L…
BP	GO:0009161	ribonucleoside monophosphate metabolic process	11	63	74	8.58462e-28	1.41358e-24	aldoaa(aldoaa),gpib(gpib),ldha(ldha),LOC125250112(LOC125250112),LOC125254055(LOC125254055),LOC125263123(LOC125263123),LOC125263129(LOC125263129),nudt3b(nudt3b),nudt4a(nudt4a),pfkfb4b(pfkfb4b),prkag3b(prkag3b)	adkb(adkb),aifm1(aifm1),ampd3a(ampd3a),atp1b1a(atp1b1a),atp5f1d(atp5f1d),atp5l(atp5l),atp5mc1(atp5mc1),atp5pf(atp5pf),ATP6(ATP6),clpxb(clpxb),coq8ab(coq8ab),COX2(COX2),CYTB(CYTB),etfa(etfa),etfb(etfb),etfdh(etfdh),hk2(hk2),LOC125247779(LOC125247779),LOC125250269(LOC125250269),LOC125250534(LOC125250534),LOC125254801(LOC125254801),LOC125258282(LOC125258282),LOC125258283(LOC125258283),LOC125258285(L…
BP	GO:0009205	purine ribonucleoside triphosphate metabolic process	12	69	81	8.8981e-28	1.41358e-24	actn3b(actn3b),aldoaa(aldoaa),gpib(gpib),gtpbp1l(gtpbp1l),igf1(igf1),ldha(ldha),LOC125250112(LOC125250112),LOC125254055(LOC125254055),LOC125263123(LOC125263123),LOC125263129(LOC125263129),pfkfb4b(pfkfb4b),prkag3b(prkag3b)	aifm1(aifm1),ampd3a(ampd3a),atp1b1a(atp1b1a),atp5f1d(atp5f1d),atp5l(atp5l),atp5mc1(atp5mc1),atp5pf(atp5pf),ATP6(ATP6),clpxb(clpxb),coq8ab(coq8ab),COX2(COX2),CYTB(CYTB),etfa(etfa),etfb(etfb),etfdh(etfdh),flcn(flcn),gpd1a(gpd1a),hif1aa(hif1aa),hk2(hk2),ier3(ier3),LOC125247779(LOC125247779),LOC125250269(LOC125250269),LOC125250534(LOC125250534),LOC125254801(LOC125254801),LOC125258282(LOC125258282),LO…
BP	GO:0009150	purine ribonucleotide metabolic process	14	93	107	9.76004e-28	1.41358e-24	actn3b(actn3b),aldoaa(aldoaa),gpib(gpib),gtpbp1l(gtpbp1l),igf1(igf1),ldha(ldha),LOC125250112(LOC125250112),LOC125254055(LOC125254055),LOC125263123(LOC125263123),LOC125263129(LOC125263129),nudt3b(nudt3b),nudt4a(nudt4a),pfkfb4b(pfkfb4b),prkag3b(prkag3b)	acsl1a(acsl1a),acsl1b(acsl1b),acsl4b(acsl4b),adcy1a(adcy1a),adkb(adkb),adora2ab(adora2ab),aifm1(aifm1),ampd3a(ampd3a),atp1b1a(atp1b1a),atp5f1d(atp5f1d),atp5l(atp5l),atp5mc1(atp5mc1),atp5pf(atp5pf),ATP6(ATP6),bckdhb(bckdhb),clpxb(clpxb),coq8ab(coq8ab),COX2(COX2),CYTB(CYTB),dgat1a(dgat1a),dgat2(dgat2),epha2a(epha2a),etfa(etfa),etfb(etfb),etfdh(etfdh),flcn(flcn),gcdha(gcdha),gpd1a(gpd1a),hif1aa(hif1…
BP	GO:0009144	purine nucleoside triphosphate metabolic process	12	70	82	2.33351e-27	2.89689e-24	actn3b(actn3b),aldoaa(aldoaa),gpib(gpib),gtpbp1l(gtpbp1l),igf1(igf1),ldha(ldha),LOC125250112(LOC125250112),LOC125254055(LOC125254055),LOC125263123(LOC125263123),LOC125263129(LOC125263129),pfkfb4b(pfkfb4b),prkag3b(prkag3b)	adkb(adkb),aifm1(aifm1),ampd3a(ampd3a),atp1b1a(atp1b1a),atp5f1d(atp5f1d),atp5l(atp5l),atp5mc1(atp5mc1),atp5pf(atp5pf),ATP6(ATP6),clpxb(clpxb),coq8ab(coq8ab),COX2(COX2),CYTB(CYTB),etfa(etfa),etfb(etfb),etfdh(etfdh),flcn(flcn),gpd1a(gpd1a),hif1aa(hif1aa),hk2(hk2),ier3(ier3),LOC125247779(LOC125247779),LOC125250269(LOC125250269),LOC125250534(LOC125250534),LOC125254801(LOC125254801),LOC125258282(LOC12…
BP	GO:0009199	ribonucleoside triphosphate metabolic process	12	69	81	3.01379e-27	3.27373e-24	actn3b(actn3b),aldoaa(aldoaa),gpib(gpib),gtpbp1l(gtpbp1l),igf1(igf1),ldha(ldha),LOC125250112(LOC125250112),LOC125254055(LOC125254055),LOC125263123(LOC125263123),LOC125263129(LOC125263129),pfkfb4b(pfkfb4b),prkag3b(prkag3b)	aifm1(aifm1),ampd3a(ampd3a),atp1b1a(atp1b1a),atp5f1d(atp5f1d),atp5l(atp5l),atp5mc1(atp5mc1),atp5pf(atp5pf),ATP6(ATP6),clpxb(clpxb),coq8ab(coq8ab),COX2(COX2),CYTB(CYTB),etfa(etfa),etfb(etfb),etfdh(etfdh),flcn(flcn),gpd1a(gpd1a),hif1aa(hif1aa),hk2(hk2),ier3(ier3),LOC125247779(LOC125247779),LOC125250269(LOC125250269),LOC125250534(LOC125250534),LOC125254801(LOC125254801),LOC125258282(LOC125258282),LO…
BP	GO:0006091	generation of precursor metabolites and energy	15	87	102	9.02725e-27	8.71631e-24	actn3b(actn3b),aldoaa(aldoaa),bdh2(bdh2),coq10a(coq10a),dyrk2(dyrk2),gpib(gpib),igf1(igf1),ldha(ldha),LOC125250112(LOC125250112),nr1h3(nr1h3),pfkfb4b(pfkfb4b),ppp1r3ca(ppp1r3ca),ppp1r3cb(ppp1r3cb),prkag3b(prkag3b),stbd1(stbd1)	aco2(aco2),adipoqa(adipoqa),adipoqb(adipoqb),aifm1(aifm1),aqp7(aqp7),atp5f1d(atp5f1d),atp5l(atp5l),atp5pf(atp5pf),ATP6(ATP6),bnip3(bnip3),coq8ab(coq8ab),COX2(COX2),cpt2(cpt2),CYTB(CYTB),dgat1a(dgat1a),etfa(etfa),etfb(etfb),etfdh(etfdh),flcn(flcn),gfpt2(gfpt2),gldc(gldc),gpd1a(gpd1a),gyg2(gyg2),hif1aa(hif1aa),hk2(hk2),hmgcl(hmgcl),idh3g(idh3g),ier3(ier3),LOC125247704(LOC125247704),LOC125247779(LOC…
BP	GO:0009259	ribonucleotide metabolic process	14	93	107	1.19676e-26	1.03998e-23	actn3b(actn3b),aldoaa(aldoaa),gpib(gpib),gtpbp1l(gtpbp1l),igf1(igf1),ldha(ldha),LOC125250112(LOC125250112),LOC125254055(LOC125254055),LOC125263123(LOC125263123),LOC125263129(LOC125263129),nudt3b(nudt3b),nudt4a(nudt4a),pfkfb4b(pfkfb4b),prkag3b(prkag3b)	acsl1a(acsl1a),acsl1b(acsl1b),acsl4b(acsl4b),adcy1a(adcy1a),adkb(adkb),adora2ab(adora2ab),aifm1(aifm1),ampd3a(ampd3a),atp1b1a(atp1b1a),atp5f1d(atp5f1d),atp5l(atp5l),atp5mc1(atp5mc1),atp5pf(atp5pf),ATP6(ATP6),bckdhb(bckdhb),clpxb(clpxb),coq8ab(coq8ab),COX2(COX2),CYTB(CYTB),dgat1a(dgat1a),dgat2(dgat2),epha2a(epha2a),etfa(etfa),etfb(etfb),etfdh(etfdh),flcn(flcn),gcdha(gcdha),gpd1a(gpd1a),hif1aa(hif1…
BP	GO:0019693	ribose phosphate metabolic process	14	94	108	1.69706e-26	1.34068e-23	actn3b(actn3b),aldoaa(aldoaa),gpib(gpib),gtpbp1l(gtpbp1l),igf1(igf1),ldha(ldha),LOC125250112(LOC125250112),LOC125254055(LOC125254055),LOC125263123(LOC125263123),LOC125263129(LOC125263129),nudt3b(nudt3b),nudt4a(nudt4a),pfkfb4b(pfkfb4b),prkag3b(prkag3b)	acsl1a(acsl1a),acsl1b(acsl1b),acsl4b(acsl4b),adcy1a(adcy1a),adkb(adkb),adora2ab(adora2ab),aifm1(aifm1),ampd3a(ampd3a),atp1b1a(atp1b1a),atp5f1d(atp5f1d),atp5l(atp5l),atp5mc1(atp5mc1),atp5pf(atp5pf),ATP6(ATP6),bckdhb(bckdhb),clpxb(clpxb),coq8ab(coq8ab),COX2(COX2),CYTB(CYTB),dgat1a(dgat1a),dgat2(dgat2),epha2a(epha2a),etfa(etfa),etfb(etfb),etfdh(etfdh),flcn(flcn),gcdha(gcdha),gpd1a(gpd1a),hif1aa(hif1…
BP	GO:0009141	nucleoside triphosphate metabolic process	12	70	82	1.01715e-25	7.36583e-23	actn3b(actn3b),aldoaa(aldoaa),gpib(gpib),gtpbp1l(gtpbp1l),igf1(igf1),ldha(ldha),LOC125250112(LOC125250112),LOC125254055(LOC125254055),LOC125263123(LOC125263123),LOC125263129(LOC125263129),pfkfb4b(pfkfb4b),prkag3b(prkag3b)	adkb(adkb),aifm1(aifm1),ampd3a(ampd3a),atp1b1a(atp1b1a),atp5f1d(atp5f1d),atp5l(atp5l),atp5mc1(atp5mc1),atp5pf(atp5pf),ATP6(ATP6),clpxb(clpxb),coq8ab(coq8ab),COX2(COX2),CYTB(CYTB),etfa(etfa),etfb(etfb),etfdh(etfdh),flcn(flcn),gpd1a(gpd1a),hif1aa(hif1aa),hk2(hk2),ier3(ier3),LOC125247779(LOC125247779),LOC125250269(LOC125250269),LOC125250534(LOC125250534),LOC125254801(LOC125254801),LOC125258282(LOC12…
BP	GO:0009123	nucleoside monophosphate metabolic process	11	63	74	1.3479e-25	8.5046e-23	aldoaa(aldoaa),gpib(gpib),ldha(ldha),LOC125250112(LOC125250112),LOC125254055(LOC125254055),LOC125263123(LOC125263123),LOC125263129(LOC125263129),nudt3b(nudt3b),nudt4a(nudt4a),pfkfb4b(pfkfb4b),prkag3b(prkag3b)	adkb(adkb),aifm1(aifm1),ampd3a(ampd3a),atp1b1a(atp1b1a),atp5f1d(atp5f1d),atp5l(atp5l),atp5mc1(atp5mc1),atp5pf(atp5pf),ATP6(ATP6),clpxb(clpxb),coq8ab(coq8ab),COX2(COX2),CYTB(CYTB),etfa(etfa),etfb(etfb),etfdh(etfdh),hk2(hk2),LOC125247779(LOC125247779),LOC125250269(LOC125250269),LOC125250534(LOC125250534),LOC125254801(LOC125254801),LOC125258282(LOC125258282),LOC125258283(LOC125258283),LOC125258285(L…
BP	GO:0006163	purine nucleotide metabolic process	14	95	109	1.37013e-25	8.5046e-23	actn3b(actn3b),aldoaa(aldoaa),gpib(gpib),gtpbp1l(gtpbp1l),igf1(igf1),ldha(ldha),LOC125250112(LOC125250112),LOC125254055(LOC125254055),LOC125263123(LOC125263123),LOC125263129(LOC125263129),nudt3b(nudt3b),nudt4a(nudt4a),pfkfb4b(pfkfb4b),prkag3b(prkag3b)	acsl1a(acsl1a),acsl1b(acsl1b),acsl4b(acsl4b),adcy1a(adcy1a),adkb(adkb),adora2ab(adora2ab),aifm1(aifm1),ampd3a(ampd3a),atp1b1a(atp1b1a),atp5f1d(atp5f1d),atp5l(atp5l),atp5mc1(atp5mc1),atp5pf(atp5pf),ATP6(ATP6),bckdhb(bckdhb),clpxb(clpxb),coq8ab(coq8ab),COX2(COX2),CYTB(CYTB),dgat1a(dgat1a),dgat2(dgat2),epha2a(epha2a),etfa(etfa),etfb(etfb),etfdh(etfdh),flcn(flcn),gcdha(gcdha),gda(gda),gpd1a(gpd1a),hi…
BP	GO:0009117	nucleotide metabolic process	14	108	122	4.27321e-25	2.47561e-22	actn3b(actn3b),aldoaa(aldoaa),gpib(gpib),gtpbp1l(gtpbp1l),igf1(igf1),ldha(ldha),LOC125250112(LOC125250112),LOC125254055(LOC125254055),LOC125263123(LOC125263123),LOC125263129(LOC125263129),nudt3b(nudt3b),nudt4a(nudt4a),pfkfb4b(pfkfb4b),prkag3b(prkag3b)	acsl1a(acsl1a),acsl1b(acsl1b),acsl4b(acsl4b),adcy1a(adcy1a),adkb(adkb),adora2ab(adora2ab),aifm1(aifm1),ampd3a(ampd3a),atp1b1a(atp1b1a),atp5f1d(atp5f1d),atp5l(atp5l),atp5mc1(atp5mc1),atp5pf(atp5pf),ATP6(ATP6),bckdhb(bckdhb),clpxb(clpxb),coq8ab(coq8ab),COX2(COX2),CYTB(CYTB),dgat1a(dgat1a),dgat2(dgat2),epha2a(epha2a),etfa(etfa),etfb(etfb),etfdh(etfdh),flcn(flcn),gcdha(gcdha),gda(gda),gpd1a(gpd1a),hi…
BP	GO:0072521	purine-containing compound metabolic process	15	97	112	5.54034e-25	3.0091e-22	actn3b(actn3b),aldoaa(aldoaa),gpib(gpib),gtpbp1l(gtpbp1l),igf1(igf1),ldha(ldha),LOC125250112(LOC125250112),LOC125254055(LOC125254055),LOC125263123(LOC125263123),LOC125263129(LOC125263129),nudt3b(nudt3b),nudt4a(nudt4a),pcmt(pcmt),pfkfb4b(pfkfb4b),prkag3b(prkag3b)	acsl1a(acsl1a),acsl1b(acsl1b),acsl4b(acsl4b),adcy1a(adcy1a),adkb(adkb),adora2ab(adora2ab),aifm1(aifm1),ampd3a(ampd3a),atp1b1a(atp1b1a),atp5f1d(atp5f1d),atp5l(atp5l),atp5mc1(atp5mc1),atp5pf(atp5pf),ATP6(ATP6),bckdhb(bckdhb),clpxb(clpxb),coq8ab(coq8ab),COX2(COX2),CYTB(CYTB),dgat1a(dgat1a),dgat2(dgat2),epha2a(epha2a),etfa(etfa),etfb(etfb),etfdh(etfdh),flcn(flcn),gcdha(gcdha),gda(gda),gpd1a(gpd1a),hi…
BP	GO:0006753	nucleoside phosphate metabolic process	14	108	122	1.5609e-24	7.97898e-22	actn3b(actn3b),aldoaa(aldoaa),gpib(gpib),gtpbp1l(gtpbp1l),igf1(igf1),ldha(ldha),LOC125250112(LOC125250112),LOC125254055(LOC125254055),LOC125263123(LOC125263123),LOC125263129(LOC125263129),nudt3b(nudt3b),nudt4a(nudt4a),pfkfb4b(pfkfb4b),prkag3b(prkag3b)	acsl1a(acsl1a),acsl1b(acsl1b),acsl4b(acsl4b),adcy1a(adcy1a),adkb(adkb),adora2ab(adora2ab),aifm1(aifm1),ampd3a(ampd3a),atp1b1a(atp1b1a),atp5f1d(atp5f1d),atp5l(atp5l),atp5mc1(atp5mc1),atp5pf(atp5pf),ATP6(ATP6),bckdhb(bckdhb),clpxb(clpxb),coq8ab(coq8ab),COX2(COX2),CYTB(CYTB),dgat1a(dgat1a),dgat2(dgat2),epha2a(epha2a),etfa(etfa),etfb(etfb),etfdh(etfdh),flcn(flcn),gcdha(gcdha),gda(gda),gpd1a(gpd1a),hi…
BP	GO:0044281	small molecule metabolic process	39	200	239	2.31555e-23	1.1179e-20	actn3b(actn3b),aldoaa(aldoaa),bdh2(bdh2),bmp5(bmp5),ca2(ca2),chst7(chst7),ckmt1(ckmt1),coq10a(coq10a),dyrk2(dyrk2),gpib(gpib),gstp1.2(gstp1.2),gtpbp1l(gtpbp1l),igf1(igf1),ldha(ldha),LOC125250112(LOC125250112),LOC125254055(LOC125254055),LOC125262673(LOC125262673),LOC125263123(LOC125263123),LOC125263129(LOC125263129),LOC125266278(LOC125266278),midn(midn),mthfs(mthfs),nr1h3(nr1h3),nudt3b(nudt3b),nud…	abat(abat),abca1a(abca1a),acad8(acad8),aco2(aco2),acsl1a(acsl1a),acsl1b(acsl1b),acsl4b(acsl4b),adcy1a(adcy1a),adipoqa(adipoqa),adipoqb(adipoqb),adkb(adkb),adora2ab(adora2ab),aifm1(aifm1),ampd3a(ampd3a),angpt1(angpt1),apoeb(apoeb),atp1b1a(atp1b1a),atp2a2a(atp2a2a),atp2a2b(atp2a2b),atp5f1d(atp5f1d),atp5l(atp5l),atp5mc1(atp5mc1),atp5pf(atp5pf),ATP6(ATP6),auh(auh),bcat2(bcat2),bckdhb(bckdhb),c1qtnf1(…
CC	GO:0030016	myofibril	21	55	76	9.17875e-22	5.44654e-19	abrab(abrab),actn3b(actn3b),aldoaa(aldoaa),ank1a(ank1a),capn3b(capn3b),cavin4b(cavin4b),cmya5(cmya5),cspg4ba(cspg4ba),fhod3b(fhod3b),LOC125250112(LOC125250112),LOC125252706(LOC125252706),LOC125263123(LOC125263123),LOC125263129(LOC125263129),LOC125277040(LOC125277040),mbnl1(mbnl1),mbnl3(mbnl3),mybpc2b(mybpc2b),nexn(nexn),pdlim3b(pdlim3b),sgcg(sgcg),synpo2la(synpo2la)	ablim2(ablim2),actb1(actb1),actc2(actc2),ankrd1a(ankrd1a),arhgef25a(arhgef25a),cacna1sa(cacna1sa),casq2(casq2),gpd1a(gpd1a),itga5(itga5),klhl41a(klhl41a),krt8(krt8),l1camb(l1camb),LOC125247219(LOC125247219),LOC125250269(LOC125250269),LOC125255566(LOC125255566),LOC125255968(LOC125255968),LOC125258282(LOC125258282),LOC125258283(LOC125258283),LOC125258285(LOC125258285),LOC125258286(LOC125258286),LOC…
CC	GO:0030017	sarcomere	20	52	72	1.28154e-21	5.44654e-19	abrab(abrab),actn3b(actn3b),aldoaa(aldoaa),ank1a(ank1a),capn3b(capn3b),cavin4b(cavin4b),cmya5(cmya5),cspg4ba(cspg4ba),fhod3b(fhod3b),LOC125250112(LOC125250112),LOC125252706(LOC125252706),LOC125263123(LOC125263123),LOC125263129(LOC125263129),LOC125277040(LOC125277040),mbnl1(mbnl1),mbnl3(mbnl3),mybpc2b(mybpc2b),nexn(nexn),pdlim3b(pdlim3b),synpo2la(synpo2la)	actb1(actb1),actc2(actc2),ankrd1a(ankrd1a),cacna1sa(cacna1sa),casq2(casq2),gpd1a(gpd1a),itga5(itga5),klhl41a(klhl41a),krt8(krt8),l1camb(l1camb),LOC125247219(LOC125247219),LOC125250269(LOC125250269),LOC125255566(LOC125255566),LOC125255968(LOC125255968),LOC125258282(LOC125258282),LOC125258283(LOC125258283),LOC125258285(LOC125258285),LOC125258286(LOC125258286),LOC125258287(LOC125258287),LOC125258289…
BP	GO:0055086	nucleobase-containing small molecule metabolic process	17	112	129	2.03544e-21	9.30946e-19	actn3b(actn3b),aldoaa(aldoaa),gpib(gpib),gtpbp1l(gtpbp1l),igf1(igf1),ldha(ldha),LOC125250112(LOC125250112),LOC125254055(LOC125254055),LOC125262673(LOC125262673),LOC125263123(LOC125263123),LOC125263129(LOC125263129),nudt3b(nudt3b),nudt4a(nudt4a),pcmt(pcmt),pfkfb4b(pfkfb4b),prkag3b(prkag3b),tet2(tet2)	acsl1a(acsl1a),acsl1b(acsl1b),acsl4b(acsl4b),adcy1a(adcy1a),adkb(adkb),adora2ab(adora2ab),aifm1(aifm1),ampd3a(ampd3a),atp1b1a(atp1b1a),atp5f1d(atp5f1d),atp5l(atp5l),atp5mc1(atp5mc1),atp5pf(atp5pf),ATP6(ATP6),bckdhb(bckdhb),cdadc1(cdadc1),clpxb(clpxb),coq8ab(coq8ab),COX2(COX2),CYTB(CYTB),dgat1a(dgat1a),dgat2(dgat2),epha2a(epha2a),etfa(etfa),etfb(etfb),etfdh(etfdh),flcn(flcn),gcdha(gcdha),gda(gda),…
BP	GO:0017144	drug metabolic process	21	108	129	9.44392e-21	4.10339e-18	actn3b(actn3b),aldoaa(aldoaa),bdh2(bdh2),bmp5(bmp5),ckmt1(ckmt1),gpib(gpib),igf1(igf1),ldha(ldha),LOC125250112(LOC125250112),LOC125254055(LOC125254055),LOC125263123(LOC125263123),LOC125263129(LOC125263129),LOC125271740(LOC125271740),mat2ab(mat2ab),mthfs(mthfs),pcmt(pcmt),pfkfb4b(pfkfb4b),prkag3b(prkag3b),slc6a8(slc6a8),slc7a2(slc7a2),smad3b(smad3b)	abat(abat),aco2(aco2),acsl1a(acsl1a),acsl1b(acsl1b),adkb(adkb),agtr1a(agtr1a),aifm1(aifm1),ampd3a(ampd3a),atp1b1a(atp1b1a),atp5f1d(atp5f1d),atp5l(atp5l),atp5mc1(atp5mc1),atp5pf(atp5pf),ATP6(ATP6),ckmt2b(ckmt2b),clpxb(clpxb),coq8ab(coq8ab),COX2(COX2),cpn1(cpn1),cpt2(cpt2),CYTB(CYTB),dgat1a(dgat1a),etfa(etfa),etfb(etfb),etfdh(etfdh),flcn(flcn),gldc(gldc),gpd1a(gpd1a),hif1aa(hif1aa),hk2(hk2),hmgcl(h…
CC	GO:1990204	oxidoreductase complex	0	40	40	1.09539e-20	3.1036e-18	-	bckdhb(bckdhb),CYTB(CYTB),etfa(etfa),etfb(etfb),etfdh(etfdh),gldc(gldc),gpd1a(gpd1a),idh3g(idh3g),LOC125247704(LOC125247704),LOC125248593(LOC125248593),LOC125250534(LOC125250534),LOC125251082(LOC125251082),LOC125254801(LOC125254801),LOC125259949(LOC125259949),LOC125260426(LOC125260426),LOC125273572(LOC125273572),ND1(ND1),ND2(ND2),ND3(ND3),ND4(ND4),ND5(ND5),ndufa10(ndufa10),ndufa2(ndufa2),ndufa3(n…
BP	GO:0055114	oxidation-reduction process	21	110	131	2.72567e-20	1.12791e-17	actn3b(actn3b),aldoaa(aldoaa),bdh2(bdh2),coq10a(coq10a),dyrk2(dyrk2),gpib(gpib),gstp1.2(gstp1.2),hsd11b2(hsd11b2),igf1(igf1),kdm7aa(kdm7aa),ldha(ldha),LOC125250112(LOC125250112),loxa(loxa),nr1h3(nr1h3),ppp1r3ca(ppp1r3ca),ppp1r3cb(ppp1r3cb),prkag3b(prkag3b),rdh10a(rdh10a),si:ch211-127i16.2(si:ch211-127i16.2),stbd1(stbd1),tet2(tet2)	acad8(acad8),aco2(aco2),adipoqa(adipoqa),adipoqb(adipoqb),aifm1(aifm1),aldh9a1a.1(aldh9a1a.1),atp2a2a(atp2a2a),atp2a2b(atp2a2b),auh(auh),bckdhb(bckdhb),bnip3(bnip3),ch25h(ch25h),coq8ab(coq8ab),COX2(COX2),cpox(cpox),cpt1ab(cpt1ab),cpt2(cpt2),crata(crata),CYTB(CYTB),decr1(decr1),dgat1a(dgat1a),dgat2(dgat2),ech1(ech1),eci2(eci2),egln1a(egln1a),ero1a(ero1a),etfa(etfa),etfb(etfb),etfdh(etfdh),flcn(flc…
BP	GO:0015980	energy derivation by oxidation of organic compounds	11	57	68	1.27248e-19	5.0263e-17	actn3b(actn3b),coq10a(coq10a),dyrk2(dyrk2),igf1(igf1),ldha(ldha),LOC125250112(LOC125250112),nr1h3(nr1h3),ppp1r3ca(ppp1r3ca),ppp1r3cb(ppp1r3cb),prkag3b(prkag3b),stbd1(stbd1)	aco2(aco2),aifm1(aifm1),bnip3(bnip3),coq8ab(coq8ab),COX2(COX2),CYTB(CYTB),etfdh(etfdh),flcn(flcn),gfpt2(gfpt2),gpd1a(gpd1a),gyg2(gyg2),hif1aa(hif1aa),idh3g(idh3g),LOC125247779(LOC125247779),LOC125250534(LOC125250534),LOC125251082(LOC125251082),LOC125254801(LOC125254801),LOC125259949(LOC125259949),LOC125260426(LOC125260426),LOC125261102(LOC125261102),LOC125263652(LOC125263652),LOC125273572(LOC1252…
CC	GO:0070469	respirasome	0	33	33	1.40271e-19	2.14787e-17	-	COX2(COX2),COX3(COX3),CYTB(CYTB),lg19h15orf48(lg19h15orf48),LOC125247779(LOC125247779),LOC125250534(LOC125250534),LOC125254801(LOC125254801),LOC125257492(LOC125257492),LOC125259949(LOC125259949),LOC125261102(LOC125261102),LOC125273572(LOC125273572),LOC125276491(LOC125276491),ND1(ND1),ND2(ND2),ND3(ND3),ND4(ND4),ND5(ND5),ndufa10(ndufa10),ndufa2(ndufa2),ndufa3(ndufa3),ndufa7(ndufa7),ndufa8(ndufa8),n…
CC	GO:0098803	respiratory chain complex	0	32	32	1.50765e-19	2.14787e-17	-	COX2(COX2),COX3(COX3),CYTB(CYTB),lg19h15orf48(lg19h15orf48),LOC125247779(LOC125247779),LOC125250534(LOC125250534),LOC125254801(LOC125254801),LOC125257492(LOC125257492),LOC125259949(LOC125259949),LOC125261102(LOC125261102),LOC125273572(LOC125273572),LOC125276491(LOC125276491),ND1(ND1),ND2(ND2),ND3(ND3),ND4(ND4),ND5(ND5),ndufa10(ndufa10),ndufa2(ndufa2),ndufa3(ndufa3),ndufa7(ndufa7),ndufa8(ndufa8),n…
CC	GO:0043292	contractile fiber	21	55	76	1.51614e-19	2.14787e-17	abrab(abrab),actn3b(actn3b),aldoaa(aldoaa),ank1a(ank1a),capn3b(capn3b),cavin4b(cavin4b),cmya5(cmya5),cspg4ba(cspg4ba),fhod3b(fhod3b),LOC125250112(LOC125250112),LOC125252706(LOC125252706),LOC125263123(LOC125263123),LOC125263129(LOC125263129),LOC125277040(LOC125277040),mbnl1(mbnl1),mbnl3(mbnl3),mybpc2b(mybpc2b),nexn(nexn),pdlim3b(pdlim3b),sgcg(sgcg),synpo2la(synpo2la)	ablim2(ablim2),actb1(actb1),actc2(actc2),ankrd1a(ankrd1a),arhgef25a(arhgef25a),cacna1sa(cacna1sa),casq2(casq2),gpd1a(gpd1a),itga5(itga5),klhl41a(klhl41a),krt8(krt8),l1camb(l1camb),LOC125247219(LOC125247219),LOC125250269(LOC125250269),LOC125255566(LOC125255566),LOC125255968(LOC125255968),LOC125258282(LOC125258282),LOC125258283(LOC125258283),LOC125258285(LOC125258285),LOC125258286(LOC125258286),LOC…
CC	GO:0005746	mitochondrial respirasome	0	32	32	3.27711e-19	3.97934e-17	-	COX2(COX2),CYTB(CYTB),lg19h15orf48(lg19h15orf48),LOC125247779(LOC125247779),LOC125250534(LOC125250534),LOC125254801(LOC125254801),LOC125257492(LOC125257492),LOC125259949(LOC125259949),LOC125261102(LOC125261102),LOC125273572(LOC125273572),LOC125276491(LOC125276491),ND1(ND1),ND2(ND2),ND3(ND3),ND4(ND4),ND5(ND5),ndufa10(ndufa10),ndufa2(ndufa2),ndufa3(ndufa3),ndufa7(ndufa7),ndufa8(ndufa8),ndufab1a(ndu…
BP	GO:0019637	organophosphate metabolic process	22	138	160	5.52596e-19	2.08785e-16	actn3b(actn3b),aldoaa(aldoaa),dgkaa(dgkaa),fitm1l(fitm1l),gpib(gpib),gtpbp1l(gtpbp1l),igf1(igf1),ldha(ldha),LOC125250112(LOC125250112),LOC125252961(LOC125252961),LOC125254055(LOC125254055),LOC125263123(LOC125263123),LOC125263129(LOC125263129),LOC125266278(LOC125266278),nrg1(nrg1),nudt3b(nudt3b),nudt4a(nudt4a),pfkfb4b(pfkfb4b),phex(phex),plppr2a(plppr2a),prkag3b(prkag3b),prkg1b(prkg1b)	abhd6a(abhd6a),acap3a(acap3a),acsl1a(acsl1a),acsl1b(acsl1b),acsl4b(acsl4b),adcy1a(adcy1a),adkb(adkb),adora2ab(adora2ab),agap2(agap2),agpat9l(agpat9l),aifm1(aifm1),ampd3a(ampd3a),atp1b1a(atp1b1a),atp5f1d(atp5f1d),atp5l(atp5l),atp5mc1(atp5mc1),atp5pf(atp5pf),ATP6(ATP6),bckdhb(bckdhb),chka(chka),ckmt2b(ckmt2b),clpxb(clpxb),coq8ab(coq8ab),COX2(COX2),CYTB(CYTB),dgat1a(dgat1a),dgat2(dgat2),dgke(dgke),e…
BP	GO:0006119	oxidative phosphorylation	1	39	40	4.7172e-18	1.70802e-15	actn3b(actn3b)	aifm1(aifm1),atp5f1d(atp5f1d),atp5l(atp5l),atp5pf(atp5pf),ATP6(ATP6),coq8ab(coq8ab),COX2(COX2),CYTB(CYTB),etfa(etfa),etfb(etfb),etfdh(etfdh),LOC125247779(LOC125247779),LOC125250534(LOC125250534),LOC125254801(LOC125254801),LOC125259949(LOC125259949),LOC125261102(LOC125261102),LOC125273572(LOC125273572),LOC125276491(LOC125276491),lrpprc(lrpprc),ND1(ND1),ND2(ND2),ND3(ND3),ND4(ND4),ND5(ND5),ndufa10(n…
BP	GO:0045333	cellular respiration	3	46	49	5.31098e-18	1.8461e-15	actn3b(actn3b),coq10a(coq10a),nr1h3(nr1h3)	aco2(aco2),aifm1(aifm1),bnip3(bnip3),coq8ab(coq8ab),COX2(COX2),CYTB(CYTB),etfdh(etfdh),flcn(flcn),gpd1a(gpd1a),hif1aa(hif1aa),idh3g(idh3g),LOC125247779(LOC125247779),LOC125250534(LOC125250534),LOC125251082(LOC125251082),LOC125254801(LOC125254801),LOC125259949(LOC125259949),LOC125260426(LOC125260426),LOC125261102(LOC125261102),LOC125273572(LOC125273572),LOC125276491(LOC125276491),mdh1aa(mdh1aa),ND…
CC	GO:0098800	inner mitochondrial membrane protein complex	0	38	38	6.49259e-18	6.89838e-16	-	apooa(apooa),atp5f1d(atp5f1d),atp5l(atp5l),atp5mc1(atp5mc1),atp5pf(atp5pf),ATP6(ATP6),chchd6b(chchd6b),COX2(COX2),CYTB(CYTB),lg19h15orf48(lg19h15orf48),LOC125247779(LOC125247779),LOC125250534(LOC125250534),LOC125254801(LOC125254801),LOC125257492(LOC125257492),LOC125259949(LOC125259949),LOC125261102(LOC125261102),LOC125273572(LOC125273572),LOC125276491(LOC125276491),ND1(ND1),ND2(ND2),ND3(ND3),ND4(…
BP	GO:0042775	mitochondrial ATP synthesis coupled electron transport	0	31	31	1.80388e-16	6.02912e-14	-	aifm1(aifm1),coq8ab(coq8ab),COX2(COX2),CYTB(CYTB),LOC125247779(LOC125247779),LOC125250534(LOC125250534),LOC125254801(LOC125254801),LOC125259949(LOC125259949),LOC125261102(LOC125261102),LOC125273572(LOC125273572),LOC125276491(LOC125276491),ND1(ND1),ND2(ND2),ND3(ND3),ND4(ND4),ND5(ND5),ndufa10(ndufa10),ndufa2(ndufa2),ndufa3(ndufa3),ndufa7(ndufa7),ndufa8(ndufa8),ndufab1a(ndufab1a),ndufb10(ndufb10),nd…
CC	GO:0098798	mitochondrial protein complex	0	52	52	1.90447e-16	1.79866e-14	-	apooa(apooa),atp5f1d(atp5f1d),atp5l(atp5l),atp5mc1(atp5mc1),atp5pf(atp5pf),ATP6(ATP6),bckdhb(bckdhb),chchd6b(chchd6b),clpxb(clpxb),COX2(COX2),CYTB(CYTB),etfa(etfa),etfb(etfb),etfdh(etfdh),idh3g(idh3g),lg19h15orf48(lg19h15orf48),LOC125247779(LOC125247779),LOC125250534(LOC125250534),LOC125251082(LOC125251082),LOC125254801(LOC125254801),LOC125257492(LOC125257492),LOC125259949(LOC125259949),LOC125260…
BP	GO:0042773	ATP synthesis coupled electron transport	0	31	31	2.44087e-16	7.63072e-14	-	aifm1(aifm1),coq8ab(coq8ab),COX2(COX2),CYTB(CYTB),LOC125247779(LOC125247779),LOC125250534(LOC125250534),LOC125254801(LOC125254801),LOC125259949(LOC125259949),LOC125261102(LOC125261102),LOC125273572(LOC125273572),LOC125276491(LOC125276491),ND1(ND1),ND2(ND2),ND3(ND3),ND4(ND4),ND5(ND5),ndufa10(ndufa10),ndufa2(ndufa2),ndufa3(ndufa3),ndufa7(ndufa7),ndufa8(ndufa8),ndufab1a(ndufab1a),ndufb10(ndufb10),nd…
BP	GO:0032787	monocarboxylic acid metabolic process	16	75	91	2.45869e-16	7.63072e-14	actn3b(actn3b),aldoaa(aldoaa),bdh2(bdh2),ckmt1(ckmt1),gpib(gpib),gstp1.2(gstp1.2),igf1(igf1),ldha(ldha),LOC125250112(LOC125250112),LOC125266278(LOC125266278),mthfs(mthfs),nr1h3(nr1h3),pfkfb4b(pfkfb4b),prkag3b(prkag3b),rdh10a(rdh10a),slc6a8(slc6a8)	abat(abat),acsl1a(acsl1a),acsl1b(acsl1b),acsl4b(acsl4b),adipoqa(adipoqa),adipoqb(adipoqb),atp2a2a(atp2a2a),atp2a2b(atp2a2b),auh(auh),bckdhb(bckdhb),ch25h(ch25h),ckmt2b(ckmt2b),cpt1ab(cpt1ab),cpt2(cpt2),crata(crata),decr1(decr1),dgat1a(dgat1a),dgat2(dgat2),ech1(ech1),eci2(eci2),etfa(etfa),etfb(etfb),etfdh(etfdh),fgfr4(fgfr4),gcdha(gcdha),gk(gk),got2b(got2b),gpd1a(gpd1a),hif1aa(hif1aa),hk2(hk2),ier…
BP	GO:0006796	phosphate-containing compound metabolic process	71	247	318	4.22887e-16	1.2672e-13	actn3b(actn3b),aldoaa(aldoaa),alpk2(alpk2),bmp5(bmp5),brdt(brdt),calcr(calcr),ccnd1(ccnd1),cep85(cep85),ckmt1(ckmt1),cmya5(cmya5),ddx3xb(ddx3xb),deptor(deptor),dgkaa(dgkaa),dyrk2(dyrk2),efemp1(efemp1),ehd4(ehd4),ensab(ensab),ezrb(ezrb),fitm1l(fitm1l),fndc1(fndc1),glipr2l(glipr2l),gpib(gpib),gstp1.2(gstp1.2),gtpbp1l(gtpbp1l),igf1(igf1),ldha(ldha),lmo4b(lmo4b),LOC125250112(LOC125250112),LOC12525296…	abca7(abca7),abhd6a(abhd6a),acap3a(acap3a),acsl1a(acsl1a),acsl1b(acsl1b),acsl4b(acsl4b),adam8a(adam8a),adcy1a(adcy1a),adipoqa(adipoqa),adipoqb(adipoqb),adkb(adkb),adora2ab(adora2ab),agap2(agap2),agpat9l(agpat9l),agtr1a(agtr1a),aifm1(aifm1),ampd3a(ampd3a),angpt1(angpt1),aplnra(aplnra),apoeb(apoeb),arhgef1a(arhgef1a),atp1b1a(atp1b1a),atp5f1d(atp5f1d),atp5l(atp5l),atp5mc1(atp5mc1),atp5pf(atp5pf),ATP…
CC	GO:0031674	I band	16	32	48	5.29193e-16	4.49814e-14	actn3b(actn3b),aldoaa(aldoaa),ank1a(ank1a),capn3b(capn3b),cavin4b(cavin4b),cspg4ba(cspg4ba),fhod3b(fhod3b),LOC125250112(LOC125250112),LOC125252706(LOC125252706),LOC125277040(LOC125277040),mbnl1(mbnl1),mbnl3(mbnl3),mybpc2b(mybpc2b),nexn(nexn),pdlim3b(pdlim3b),synpo2la(synpo2la)	actc2(actc2),ankrd1a(ankrd1a),cacna1sa(cacna1sa),casq2(casq2),gpd1a(gpd1a),klhl41a(klhl41a),krt8(krt8),LOC125250269(LOC125250269),LOC125255566(LOC125255566),LOC125255968(LOC125255968),LOC125258282(LOC125258282),LOC125258283(LOC125258283),LOC125258285(LOC125258285),LOC125258286(LOC125258286),LOC125258287(LOC125258287),LOC125258289(LOC125258289),LOC125258290(LOC125258290),LOC125273425(LOC125273425)…
BP	GO:0033275	actin-myosin filament sliding	4	22	26	7.98579e-16	2.31322e-13	actn3b(actn3b),LOC125263123(LOC125263123),LOC125263129(LOC125263129),mybpc2b(mybpc2b)	actc2(actc2),LOC125250269(LOC125250269),LOC125255566(LOC125255566),LOC125258282(LOC125258282),LOC125258283(LOC125258283),LOC125258285(LOC125258285),LOC125258286(LOC125258286),LOC125258287(LOC125258287),LOC125258289(LOC125258289),LOC125258290(LOC125258290),mybpc3(mybpc3),myl2b(myl2b),mylk2(mylk2),myo9ab(myo9ab),tmod1(tmod1),tnni1a(tnni1a),tnni1b(tnni1b),tnni2a.4(tnni2a.4),tnnt1(tnnt1),tpm2(tpm2),t…
BP	GO:0006793	phosphorus metabolic process	72	249	321	1.23877e-15	3.47254e-13	actn3b(actn3b),aldoaa(aldoaa),alpk2(alpk2),bmp5(bmp5),brdt(brdt),calcr(calcr),ccnd1(ccnd1),cep85(cep85),ckmt1(ckmt1),cmya5(cmya5),ddx3xb(ddx3xb),deptor(deptor),dgkaa(dgkaa),dyrk2(dyrk2),efemp1(efemp1),ehd4(ehd4),ensab(ensab),ezrb(ezrb),fitm1l(fitm1l),fndc1(fndc1),glipr2l(glipr2l),gpib(gpib),gstp1.2(gstp1.2),gtpbp1l(gtpbp1l),igf1(igf1),ldha(ldha),lmo4b(lmo4b),LOC125250112(LOC125250112),LOC12525296…	abca7(abca7),abhd6a(abhd6a),acap3a(acap3a),acsl1a(acsl1a),acsl1b(acsl1b),acsl4b(acsl4b),adam8a(adam8a),adcy1a(adcy1a),adipoqa(adipoqa),adipoqb(adipoqb),adkb(adkb),adora2ab(adora2ab),agap2(agap2),agpat9l(agpat9l),agtr1a(agtr1a),aifm1(aifm1),ampd3a(ampd3a),angpt1(angpt1),aplnra(aplnra),apoeb(apoeb),arhgef1a(arhgef1a),atp1b1a(atp1b1a),atp5f1d(atp5f1d),atp5l(atp5l),atp5mc1(atp5mc1),atp5pf(atp5pf),ATP…
BP	GO:0030049	muscle filament sliding	4	21	25	1.88482e-15	5.11845e-13	actn3b(actn3b),LOC125263123(LOC125263123),LOC125263129(LOC125263129),mybpc2b(mybpc2b)	actc2(actc2),LOC125250269(LOC125250269),LOC125255566(LOC125255566),LOC125258282(LOC125258282),LOC125258283(LOC125258283),LOC125258285(LOC125258285),LOC125258286(LOC125258286),LOC125258287(LOC125258287),LOC125258289(LOC125258289),LOC125258290(LOC125258290),mybpc3(mybpc3),myl2b(myl2b),mylk2(mylk2),tmod1(tmod1),tnni1a(tnni1a),tnni1b(tnni1b),tnni2a.4(tnni2a.4),tnnt1(tnnt1),tpm2(tpm2),tpm3(tpm3),zgc:1…
BP	GO:0022904	respiratory electron transport chain	0	33	33	2.22898e-15	5.86964e-13	-	aifm1(aifm1),coq8ab(coq8ab),COX2(COX2),CYTB(CYTB),etfdh(etfdh),gpd1a(gpd1a),LOC125247779(LOC125247779),LOC125250534(LOC125250534),LOC125254801(LOC125254801),LOC125259949(LOC125259949),LOC125261102(LOC125261102),LOC125273572(LOC125273572),LOC125276491(LOC125276491),ND1(ND1),ND2(ND2),ND3(ND3),ND4(ND4),ND5(ND5),ndufa10(ndufa10),ndufa2(ndufa2),ndufa3(ndufa3),ndufa7(ndufa7),ndufa8(ndufa8),ndufab1a(ndu…
BP	GO:0019752	carboxylic acid metabolic process	20	105	125	3.30453e-15	8.44598e-13	actn3b(actn3b),aldoaa(aldoaa),bdh2(bdh2),ckmt1(ckmt1),gpib(gpib),gstp1.2(gstp1.2),igf1(igf1),ldha(ldha),LOC125250112(LOC125250112),LOC125266278(LOC125266278),mthfs(mthfs),nr1h3(nr1h3),pcmt(pcmt),pfkfb4b(pfkfb4b),prkag3b(prkag3b),rdh10a(rdh10a),si:ch211-217a12.1(si:ch211-217a12.1),slc6a6b(slc6a6b),slc6a8(slc6a8),slc7a2(slc7a2)	abat(abat),acad8(acad8),aco2(aco2),acsl1a(acsl1a),acsl1b(acsl1b),acsl4b(acsl4b),adipoqa(adipoqa),adipoqb(adipoqb),atp2a2a(atp2a2a),atp2a2b(atp2a2b),auh(auh),bcat2(bcat2),bckdhb(bckdhb),ch25h(ch25h),ckmt2b(ckmt2b),cpt1ab(cpt1ab),cpt2(cpt2),crata(crata),decr1(decr1),dgat1a(dgat1a),dgat2(dgat2),ech1(ech1),eci2(eci2),egln1a(egln1a),ero1a(ero1a),etfa(etfa),etfb(etfb),etfdh(etfdh),fgfr4(fgfr4),gcat(gca…
BP	GO:0006732	coenzyme metabolic process	12	52	64	1.17831e-14	2.92557e-12	actn3b(actn3b),aldoaa(aldoaa),coq10a(coq10a),gpib(gpib),igf1(igf1),ldha(ldha),LOC125250112(LOC125250112),mat2ab(mat2ab),mthfs(mthfs),pcmt(pcmt),pfkfb4b(pfkfb4b),prkag3b(prkag3b)	acsl1a(acsl1a),acsl1b(acsl1b),acsl4b(acsl4b),bckdhb(bckdhb),coq3(coq3),coq8ab(coq8ab),dgat1a(dgat1a),dgat2(dgat2),gcdha(gcdha),gpd1a(gpd1a),hif1aa(hif1aa),hk2(hk2),hmgcl(hmgcl),idh3g(idh3g),ier3(ier3),kcnab2b(kcnab2b),ldhba(ldhba),LOC125260426(LOC125260426),LOC125263652(LOC125263652),LOC125273425(LOC125273425),mccc2(mccc2),mcee(mcee),mdh1aa(mdh1aa),mmadhcb(mmadhcb),mpc2b(mpc2b),nmrk2(nmrk2),nnt(n…
MF	GO:0008137	NADH dehydrogenase (ubiquinone) activity	0	20	20	1.93937e-14	1.46228e-11	-	ND1(ND1),ND2(ND2),ND3(ND3),ND4(ND4),ND5(ND5),ndufa10(ndufa10),ndufa2(ndufa2),ndufa3(ndufa3),ndufa7(ndufa7),ndufa8(ndufa8),ndufab1a(ndufab1a),ndufb10(ndufb10),ndufc1(ndufc1),ndufs2(ndufs2),ndufs3(ndufs3),ndufs4(ndufs4),ndufs7(ndufs7),ndufs8a(ndufs8a),ndufv2(ndufv2),ndufv3(ndufv3)
MF	GO:0050136	NADH dehydrogenase (quinone) activity	0	20	20	1.93937e-14	1.46228e-11	-	ND1(ND1),ND2(ND2),ND3(ND3),ND4(ND4),ND5(ND5),ndufa10(ndufa10),ndufa2(ndufa2),ndufa3(ndufa3),ndufa7(ndufa7),ndufa8(ndufa8),ndufab1a(ndufab1a),ndufb10(ndufb10),ndufc1(ndufc1),ndufs2(ndufs2),ndufs3(ndufs3),ndufs4(ndufs4),ndufs7(ndufs7),ndufs8a(ndufs8a),ndufv2(ndufv2),ndufv3(ndufv3)
CC	GO:0005743	mitochondrial inner membrane	3	64	67	2.51615e-14	1.9443e-12	ckmt1(ckmt1),coq10a(coq10a),myoc(myoc)	aifm1(aifm1),apooa(apooa),atp5f1d(atp5f1d),atp5l(atp5l),atp5mc1(atp5mc1),atp5pf(atp5pf),ATP6(ATP6),bckdhb(bckdhb),chchd6b(chchd6b),ckmt2b(ckmt2b),clpxb(clpxb),coq3(coq3),COX2(COX2),COX3(COX3),cpox(cpox),cpt2(cpt2),crata(crata),CYTB(CYTB),etfdh(etfdh),gcat(gcat),got2b(got2b),hspd1(hspd1),lg19h15orf48(lg19h15orf48),LOC125247779(LOC125247779),LOC125250534(LOC125250534),LOC125254801(LOC125254801),LOC…
BP	GO:0010257	NADH dehydrogenase complex assembly	0	23	23	3.27279e-14	7.68664e-12	-	aifm1(aifm1),lrpprc(lrpprc),ND1(ND1),ND2(ND2),ND3(ND3),ND4(ND4),ND5(ND5),ndufa10(ndufa10),ndufa2(ndufa2),ndufa3(ndufa3),ndufa7(ndufa7),ndufa8(ndufa8),ndufab1a(ndufab1a),ndufaf5(ndufaf5),ndufb10(ndufb10),ndufc1(ndufc1),ndufs2(ndufs2),ndufs3(ndufs3),ndufs4(ndufs4),ndufs7(ndufs7),ndufs8a(ndufs8a),ndufv2(ndufv2),ndufv3(ndufv3)
BP	GO:0032981	mitochondrial respiratory chain complex I assembly	0	23	23	3.27279e-14	7.68664e-12	-	aifm1(aifm1),lrpprc(lrpprc),ND1(ND1),ND2(ND2),ND3(ND3),ND4(ND4),ND5(ND5),ndufa10(ndufa10),ndufa2(ndufa2),ndufa3(ndufa3),ndufa7(ndufa7),ndufa8(ndufa8),ndufab1a(ndufab1a),ndufaf5(ndufaf5),ndufb10(ndufb10),ndufc1(ndufc1),ndufs2(ndufs2),ndufs3(ndufs3),ndufs4(ndufs4),ndufs7(ndufs7),ndufs8a(ndufs8a),ndufv2(ndufv2),ndufv3(ndufv3)
CC	GO:0099081	supramolecular polymer	30	75	105	3.6087e-14	2.55616e-12	abrab(abrab),actn3b(actn3b),aldoaa(aldoaa),ank1a(ank1a),cald1b(cald1b),capn3b(capn3b),cavin4b(cavin4b),cmya5(cmya5),col4a1(col4a1),col8a1b(col8a1b),cspg4ba(cspg4ba),ezrb(ezrb),fgf13a(fgf13a),fhod3b(fhod3b),LOC125250112(LOC125250112),LOC125252706(LOC125252706),LOC125263123(LOC125263123),LOC125263129(LOC125263129),LOC125277040(LOC125277040),map1ab(map1ab),map2k2a(map2k2a),mapre3a(mapre3a),mark4a(ma…	ablim2(ablim2),actb1(actb1),actc2(actc2),ankrd1a(ankrd1a),arhgef1a(arhgef1a),arhgef25a(arhgef25a),cacna1sa(cacna1sa),casq2(casq2),cdc14ab(cdc14ab),cdh13(cdh13),cnn3a(cnn3a),fbln1(fbln1),gpd1a(gpd1a),iqgap2(iqgap2),itga5(itga5),kif1ab(kif1ab),klhl41a(klhl41a),krt18a.1(krt18a.1),krt8(krt8),krt91(krt91),l1camb(l1camb),LOC125247219(LOC125247219),LOC125250269(LOC125250269),LOC125255566(LOC125255566),L…
BP	GO:0030239	myofibril assembly	8	35	43	4.13603e-14	9.45845e-12	capn3b(capn3b),cavin4b(cavin4b),cspg4ba(cspg4ba),fhod3b(fhod3b),LOC125252706(LOC125252706),mybpc2b(mybpc2b),neurl2(neurl2),sgcg(sgcg)	actb1(actb1),actc2(actc2),ankrd1a(ankrd1a),casq2(casq2),itga5(itga5),klhl41a(klhl41a),krt8(krt8),LOC125247219(LOC125247219),LOC125250269(LOC125250269),LOC125255566(LOC125255566),LOC125258282(LOC125258282),LOC125258283(LOC125258283),LOC125258285(LOC125258285),LOC125258286(LOC125258286),LOC125258287(LOC125258287),LOC125258289(LOC125258289),LOC125258290(LOC125258290),mybpc3(mybpc3),myh7bb(myh7bb),my…
BP	GO:0006082	organic acid metabolic process	21	110	131	4.70345e-14	1.04802e-11	actn3b(actn3b),aldoaa(aldoaa),bdh2(bdh2),chst7(chst7),ckmt1(ckmt1),gpib(gpib),gstp1.2(gstp1.2),igf1(igf1),ldha(ldha),LOC125250112(LOC125250112),LOC125266278(LOC125266278),mthfs(mthfs),nr1h3(nr1h3),pcmt(pcmt),pfkfb4b(pfkfb4b),prkag3b(prkag3b),rdh10a(rdh10a),si:ch211-217a12.1(si:ch211-217a12.1),slc6a6b(slc6a6b),slc6a8(slc6a8),slc7a2(slc7a2)	abat(abat),acad8(acad8),aco2(aco2),acsl1a(acsl1a),acsl1b(acsl1b),acsl4b(acsl4b),adipoqa(adipoqa),adipoqb(adipoqb),angpt1(angpt1),atp2a2a(atp2a2a),atp2a2b(atp2a2b),auh(auh),bcat2(bcat2),bckdhb(bckdhb),ch25h(ch25h),ckmt2b(ckmt2b),cpt1ab(cpt1ab),cpt2(cpt2),crata(crata),decr1(decr1),dgat1a(dgat1a),dgat2(dgat2),ech1(ech1),eci2(eci2),egln1a(egln1a),ero1a(ero1a),etfa(etfa),etfb(etfb),etfdh(etfdh),fgfr4(…
MF	GO:0003954	NADH dehydrogenase activity	0	20	20	5.2499e-14	2.63895e-11	-	ND1(ND1),ND2(ND2),ND3(ND3),ND4(ND4),ND5(ND5),ndufa10(ndufa10),ndufa2(ndufa2),ndufa3(ndufa3),ndufa7(ndufa7),ndufa8(ndufa8),ndufab1a(ndufab1a),ndufb10(ndufb10),ndufc1(ndufc1),ndufs2(ndufs2),ndufs3(ndufs3),ndufs4(ndufs4),ndufs7(ndufs7),ndufs8a(ndufs8a),ndufv2(ndufv2),ndufv3(ndufv3)
BP	GO:0055001	muscle cell development	16	48	64	8.56555e-14	1.86087e-11	actn3b(actn3b),alpk3a(alpk3a),capn3b(capn3b),cavin4b(cavin4b),cspg4ba(cspg4ba),fhod3b(fhod3b),igf1(igf1),LOC125252706(LOC125252706),LOC125252961(LOC125252961),meox1(meox1),mybpc2b(mybpc2b),myorg(myorg),neurl2(neurl2),nexn(nexn),prkg1b(prkg1b),sgcg(sgcg)	actb1(actb1),actc2(actc2),ankrd1a(ankrd1a),atp2a2a(atp2a2a),atp2a2b(atp2a2b),cacna1sa(cacna1sa),casq2(casq2),ets1(ets1),ets2(ets2),itga5(itga5),klhl41a(klhl41a),krt8(krt8),lamb1a(lamb1a),LOC125247219(LOC125247219),LOC125250269(LOC125250269),LOC125255566(LOC125255566),LOC125258282(LOC125258282),LOC125258283(LOC125258283),LOC125258285(LOC125258285),LOC125258286(LOC125258286),LOC125258287(LOC1252582…
CC	GO:0005747	mitochondrial respiratory chain complex I	0	20	20	9.30903e-14	5.27512e-12	-	ND1(ND1),ND2(ND2),ND3(ND3),ND4(ND4),ND5(ND5),ndufa10(ndufa10),ndufa2(ndufa2),ndufa3(ndufa3),ndufa7(ndufa7),ndufa8(ndufa8),ndufab1a(ndufab1a),ndufb10(ndufb10),ndufc1(ndufc1),ndufs2(ndufs2),ndufs3(ndufs3),ndufs4(ndufs4),ndufs7(ndufs7),ndufs8a(ndufs8a),ndufv2(ndufv2),ndufv3(ndufv3)
CC	GO:0030964	NADH dehydrogenase complex	0	20	20	9.30903e-14	5.27512e-12	-	ND1(ND1),ND2(ND2),ND3(ND3),ND4(ND4),ND5(ND5),ndufa10(ndufa10),ndufa2(ndufa2),ndufa3(ndufa3),ndufa7(ndufa7),ndufa8(ndufa8),ndufab1a(ndufab1a),ndufb10(ndufb10),ndufc1(ndufc1),ndufs2(ndufs2),ndufs3(ndufs3),ndufs4(ndufs4),ndufs7(ndufs7),ndufs8a(ndufs8a),ndufv2(ndufv2),ndufv3(ndufv3)
CC	GO:0045271	respiratory chain complex I	0	20	20	9.30903e-14	5.27512e-12	-	ND1(ND1),ND2(ND2),ND3(ND3),ND4(ND4),ND5(ND5),ndufa10(ndufa10),ndufa2(ndufa2),ndufa3(ndufa3),ndufa7(ndufa7),ndufa8(ndufa8),ndufab1a(ndufab1a),ndufb10(ndufb10),ndufc1(ndufc1),ndufs2(ndufs2),ndufs3(ndufs3),ndufs4(ndufs4),ndufs7(ndufs7),ndufs8a(ndufs8a),ndufv2(ndufv2),ndufv3(ndufv3)
BP	GO:0022900	electron transport chain	0	39	39	9.62702e-14	2.04046e-11	-	aifm1(aifm1),coq8ab(coq8ab),COX2(COX2),CYTB(CYTB),etfa(etfa),etfb(etfb),etfdh(etfdh),gldc(gldc),gpd1a(gpd1a),LOC125247704(LOC125247704),LOC125247779(LOC125247779),LOC125248593(LOC125248593),LOC125250534(LOC125250534),LOC125254801(LOC125254801),LOC125257492(LOC125257492),LOC125259949(LOC125259949),LOC125261102(LOC125261102),LOC125273572(LOC125273572),LOC125276491(LOC125276491),ND1(ND1),ND2(ND2),ND…
BP	GO:0014883	transition between fast and slow fiber	1	13	14	1.05766e-13	2.18834e-11	actn3b(actn3b)	atp2a2a(atp2a2a),atp2a2b(atp2a2b),LOC125250269(LOC125250269),LOC125258282(LOC125258282),LOC125258283(LOC125258283),LOC125258285(LOC125258285),LOC125258286(LOC125258286),LOC125258287(LOC125258287),LOC125258289(LOC125258289),LOC125258290(LOC125258290),tnni1a(tnni1a),tnni1b(tnni1b),tnnt1(tnnt1)
BP	GO:0006120	mitochondrial electron transport, NADH to ubiquinone	0	20	20	1.13936e-13	2.30257e-11	-	ND1(ND1),ND2(ND2),ND3(ND3),ND4(ND4),ND5(ND5),ndufa10(ndufa10),ndufa2(ndufa2),ndufa3(ndufa3),ndufa7(ndufa7),ndufa8(ndufa8),ndufab1a(ndufab1a),ndufb10(ndufb10),ndufc1(ndufc1),ndufs2(ndufs2),ndufs3(ndufs3),ndufs4(ndufs4),ndufs7(ndufs7),ndufs8a(ndufs8a),ndufv2(ndufv2),ndufv3(ndufv3)
CC	GO:0030018	Z disc	16	26	42	1.35265e-13	6.9857e-12	actn3b(actn3b),aldoaa(aldoaa),ank1a(ank1a),capn3b(capn3b),cavin4b(cavin4b),cspg4ba(cspg4ba),fhod3b(fhod3b),LOC125250112(LOC125250112),LOC125252706(LOC125252706),LOC125277040(LOC125277040),mbnl1(mbnl1),mbnl3(mbnl3),mybpc2b(mybpc2b),nexn(nexn),pdlim3b(pdlim3b),synpo2la(synpo2la)	casq2(casq2),gpd1a(gpd1a),krt8(krt8),LOC125250269(LOC125250269),LOC125255566(LOC125255566),LOC125255968(LOC125255968),LOC125258282(LOC125258282),LOC125258283(LOC125258283),LOC125258285(LOC125258285),LOC125258286(LOC125258286),LOC125258287(LOC125258287),LOC125258289(LOC125258289),LOC125258290(LOC125258290),LOC125273425(LOC125273425),lrpprc(lrpprc),mybpc3(mybpc3),myh7bb(myh7bb),myom3(myom3),myoz2b(…
CC	GO:0099512	supramolecular fiber	28	75	103	1.39714e-13	6.9857e-12	abrab(abrab),actn3b(actn3b),aldoaa(aldoaa),ank1a(ank1a),cald1b(cald1b),capn3b(capn3b),cavin4b(cavin4b),cmya5(cmya5),cspg4ba(cspg4ba),ezrb(ezrb),fgf13a(fgf13a),fhod3b(fhod3b),LOC125250112(LOC125250112),LOC125252706(LOC125252706),LOC125263123(LOC125263123),LOC125263129(LOC125263129),LOC125277040(LOC125277040),map1ab(map1ab),map2k2a(map2k2a),mapre3a(mapre3a),mark4a(mark4a),mbnl1(mbnl1),mbnl3(mbnl3),…	ablim2(ablim2),actb1(actb1),actc2(actc2),ankrd1a(ankrd1a),arhgef1a(arhgef1a),arhgef25a(arhgef25a),cacna1sa(cacna1sa),casq2(casq2),cdc14ab(cdc14ab),cdh13(cdh13),cnn3a(cnn3a),fbln1(fbln1),gpd1a(gpd1a),iqgap2(iqgap2),itga5(itga5),kif1ab(kif1ab),klhl41a(klhl41a),krt18a.1(krt18a.1),krt8(krt8),krt91(krt91),l1camb(l1camb),LOC125247219(LOC125247219),LOC125250269(LOC125250269),LOC125255566(LOC125255566),L…
BP	GO:0043436	oxoacid metabolic process	21	107	128	1.9741e-13	3.89884e-11	actn3b(actn3b),aldoaa(aldoaa),bdh2(bdh2),chst7(chst7),ckmt1(ckmt1),gpib(gpib),gstp1.2(gstp1.2),igf1(igf1),ldha(ldha),LOC125250112(LOC125250112),LOC125266278(LOC125266278),mthfs(mthfs),nr1h3(nr1h3),pcmt(pcmt),pfkfb4b(pfkfb4b),prkag3b(prkag3b),rdh10a(rdh10a),si:ch211-217a12.1(si:ch211-217a12.1),slc6a6b(slc6a6b),slc6a8(slc6a8),slc7a2(slc7a2)	abat(abat),acad8(acad8),aco2(aco2),acsl1a(acsl1a),acsl1b(acsl1b),acsl4b(acsl4b),adipoqa(adipoqa),adipoqb(adipoqb),angpt1(angpt1),atp2a2a(atp2a2a),atp2a2b(atp2a2b),auh(auh),bcat2(bcat2),bckdhb(bckdhb),ch25h(ch25h),ckmt2b(ckmt2b),cpt1ab(cpt1ab),cpt2(cpt2),crata(crata),decr1(decr1),dgat1a(dgat1a),dgat2(dgat2),ech1(ech1),eci2(eci2),egln1a(egln1a),ero1a(ero1a),etfa(etfa),etfb(etfb),etfdh(etfdh),fgfr4(…
CC	GO:0019866	organelle inner membrane	5	65	70	1.98161e-13	9.35762e-12	ckmt1(ckmt1),coq10a(coq10a),myoc(myoc),p2rx5(p2rx5),smad3b(smad3b)	aifm1(aifm1),apooa(apooa),atp5f1d(atp5f1d),atp5l(atp5l),atp5mc1(atp5mc1),atp5pf(atp5pf),ATP6(ATP6),bckdhb(bckdhb),chchd6b(chchd6b),ckmt2b(ckmt2b),clpxb(clpxb),coq3(coq3),COX2(COX2),COX3(COX3),cpox(cpox),cpt2(cpt2),crata(crata),CYTB(CYTB),etfdh(etfdh),gcat(gcat),got2b(got2b),hspd1(hspd1),lg19h15orf48(lg19h15orf48),LOC125247779(LOC125247779),LOC125250534(LOC125250534),LOC125254801(LOC125254801),LOC…
BP	GO:0006941	striated muscle contraction	6	41	47	2.57025e-13	4.96344e-11	actn3b(actn3b),aldoaa(aldoaa),LOC125263123(LOC125263123),LOC125263129(LOC125263129),mybpc2b(mybpc2b),rps6kb1b(rps6kb1b)	actc2(actc2),atp1a3b(atp1a3b),atp1b1a(atp1b1a),atp2a2a(atp2a2a),atp2a2b(atp2a2b),cacna1sa(cacna1sa),casq2(casq2),ccn2a(ccn2a),hsp90aa1.2(hsp90aa1.2),kcnj2a(kcnj2a),klhl41a(klhl41a),LOC125250269(LOC125250269),LOC125255968(LOC125255968),LOC125258282(LOC125258282),LOC125258283(LOC125258283),LOC125258285(LOC125258285),LOC125258286(LOC125258286),LOC125258287(LOC125258287),LOC125258289(LOC125258289),LO…
BP	GO:0006942	regulation of striated muscle contraction	1	31	32	3.43009e-13	6.47988e-11	actn3b(actn3b)	atp1b1a(atp1b1a),atp2a2a(atp2a2a),atp2a2b(atp2a2b),casq2(casq2),ccn2a(ccn2a),hsp90aa1.2(hsp90aa1.2),kcnj2a(kcnj2a),LOC125250269(LOC125250269),LOC125255968(LOC125255968),LOC125258282(LOC125258282),LOC125258283(LOC125258283),LOC125258285(LOC125258285),LOC125258286(LOC125258286),LOC125258287(LOC125258287),LOC125258289(LOC125258289),LOC125258290(LOC125258290),LOC125262564(LOC125262564),LOC125272946(L…
BP	GO:0003012	muscle system process	21	63	84	6.36232e-13	1.16493e-10	actn3b(actn3b),aldoaa(aldoaa),cald1b(cald1b),cmya5(cmya5),cpe(cpe),fhod3b(fhod3b),igf1(igf1),kcnb2b(kcnb2b),LOC125263123(LOC125263123),LOC125263129(LOC125263129),mstnb(mstnb),mybpc2b(mybpc2b),myoc(myoc),prkag3b(prkag3b),prkg1b(prkg1b),rps6kb1b(rps6kb1b),scn4ab(scn4ab),sgca(sgca),slc6a8(slc6a8),smad3b(smad3b),trdn(trdn)	abat(abat),actc2(actc2),adkb(adkb),atp1a3b(atp1a3b),atp1b1a(atp1b1a),atp2a2a(atp2a2a),atp2a2b(atp2a2b),cacna1sa(cacna1sa),casq2(casq2),ccn2a(ccn2a),ckmt2b(ckmt2b),ednraa(ednraa),eif4ebp3(eif4ebp3),f2r(f2r),hsp90aa1.2(hsp90aa1.2),kcnj2a(kcnj2a),klhl41a(klhl41a),LOC125247219(LOC125247219),LOC125247704(LOC125247704),LOC125250269(LOC125250269),LOC125255566(LOC125255566),LOC125255968(LOC125255968),LOC…
BP	GO:0055002	striated muscle cell development	15	45	60	6.43458e-13	1.16493e-10	actn3b(actn3b),alpk3a(alpk3a),capn3b(capn3b),cavin4b(cavin4b),cspg4ba(cspg4ba),fhod3b(fhod3b),igf1(igf1),LOC125252706(LOC125252706),LOC125252961(LOC125252961),mybpc2b(mybpc2b),myorg(myorg),neurl2(neurl2),nexn(nexn),prkg1b(prkg1b),sgcg(sgcg)	actb1(actb1),actc2(actc2),ankrd1a(ankrd1a),cacna1sa(cacna1sa),casq2(casq2),ets1(ets1),ets2(ets2),itga5(itga5),klhl41a(klhl41a),krt8(krt8),lamb1a(lamb1a),LOC125247219(LOC125247219),LOC125250269(LOC125250269),LOC125255566(LOC125255566),LOC125258282(LOC125258282),LOC125258283(LOC125258283),LOC125258285(LOC125258285),LOC125258286(LOC125258286),LOC125258287(LOC125258287),LOC125258289(LOC125258289),LOC…
BP	GO:0045214	sarcomere organization	6	29	35	7.92852e-13	1.39629e-10	capn3b(capn3b),cspg4ba(cspg4ba),fhod3b(fhod3b),mybpc2b(mybpc2b),neurl2(neurl2),sgcg(sgcg)	ankrd1a(ankrd1a),casq2(casq2),itga5(itga5),klhl41a(klhl41a),krt8(krt8),LOC125247219(LOC125247219),LOC125250269(LOC125250269),LOC125255566(LOC125255566),LOC125258282(LOC125258282),LOC125258283(LOC125258283),LOC125258285(LOC125258285),LOC125258286(LOC125258286),LOC125258287(LOC125258287),LOC125258289(LOC125258289),LOC125258290(LOC125258290),mybpc3(mybpc3),myh7bb(myh7bb),mylk3(mylk3),myom3(myom3),ob…
BP	GO:0006090	pyruvate metabolic process	8	25	33	8.03386e-13	1.39629e-10	actn3b(actn3b),aldoaa(aldoaa),gpib(gpib),igf1(igf1),ldha(ldha),LOC125250112(LOC125250112),pfkfb4b(pfkfb4b),prkag3b(prkag3b)	gpd1a(gpd1a),hif1aa(hif1aa),hk2(hk2),ier3(ier3),ldhba(ldhba),LOC125263652(LOC125263652),LOC125273425(LOC125273425),mpc2b(mpc2b),pck1(pck1),pdha1a(pdha1a),pdhb(pdhb),pdk2b(pdk2b),pfkla(pfkla),pfklb(pfklb),pfkpa(pfkpa),pfkpb(pfkpb),pgam1a(pgam1a),pkma(pkma),pparaa(pparaa),prkag2a(prkag2a),prkag2b(prkag2b),slc16a1a(slc16a1a),slc16a1b(slc16a1b),slc16a3b(slc16a3b),tpi1a(tpi1a)
BP	GO:0031444	slow-twitch skeletal muscle fiber contraction	0	10	10	8.83131e-13	1.48009e-10	-	LOC125250269(LOC125250269),LOC125258282(LOC125258282),LOC125258283(LOC125258283),LOC125258285(LOC125258285),LOC125258286(LOC125258286),LOC125258287(LOC125258287),LOC125258289(LOC125258289),LOC125258290(LOC125258290),mb(mb),tnnt1(tnnt1)
BP	GO:0031032	actomyosin structure organization	15	47	62	8.8567e-13	1.48009e-10	arhgef15b(arhgef15b),capn3b(capn3b),cavin4b(cavin4b),cspg4ba(cspg4ba),fhod3b(fhod3b),LOC125252706(LOC125252706),LOC125252961(LOC125252961),mybpc2b(mybpc2b),myoc(myoc),neurl2(neurl2),prkcq(prkcq),sfrp1a(sfrp1a),sfrp1b(sfrp1b),sgcg(sgcg),smad3b(smad3b)	actb1(actb1),actc2(actc2),ankrd1a(ankrd1a),asap3(asap3),casq2(casq2),ccn2a(ccn2a),dlc1(dlc1),epb41l4b(epb41l4b),frmd5b(frmd5b),itga5(itga5),klhl41a(klhl41a),krt8(krt8),LOC125247219(LOC125247219),LOC125248593(LOC125248593),LOC125249731(LOC125249731),LOC125250269(LOC125250269),LOC125255566(LOC125255566),LOC125258282(LOC125258282),LOC125258283(LOC125258283),LOC125258285(LOC125258285),LOC125258286(LO…
BP	GO:0043501	skeletal muscle adaptation	5	14	19	9.23539e-13	1.51426e-10	actn3b(actn3b),cmya5(cmya5),mstnb(mstnb),myoc(myoc),rps6kb1b(rps6kb1b)	atp2a2a(atp2a2a),atp2a2b(atp2a2b),cacna1sa(cacna1sa),LOC125250269(LOC125250269),LOC125258282(LOC125258282),LOC125258283(LOC125258283),LOC125258285(LOC125258285),LOC125258286(LOC125258286),LOC125258287(LOC125258287),LOC125258289(LOC125258289),LOC125258290(LOC125258290),tnni1a(tnni1a),tnni1b(tnni1b),tnnt1(tnnt1)
BP	GO:0003010	voluntary skeletal muscle contraction	1	11	12	9.88844e-13	1.56237e-10	actn3b(actn3b)	LOC125250269(LOC125250269),LOC125258282(LOC125258282),LOC125258283(LOC125258283),LOC125258285(LOC125258285),LOC125258286(LOC125258286),LOC125258287(LOC125258287),LOC125258289(LOC125258289),LOC125258290(LOC125258290),mb(mb),mylk2(mylk2),tnnt1(tnnt1)
BP	GO:0014721	twitch skeletal muscle contraction	1	11	12	9.88844e-13	1.56237e-10	actn3b(actn3b)	LOC125250269(LOC125250269),LOC125258282(LOC125258282),LOC125258283(LOC125258283),LOC125258285(LOC125258285),LOC125258286(LOC125258286),LOC125258287(LOC125258287),LOC125258289(LOC125258289),LOC125258290(LOC125258290),mb(mb),mylk2(mylk2),tnnt1(tnnt1)
BP	GO:0042692	muscle cell differentiation	23	70	93	1.25417e-12	1.91562e-10	actn3b(actn3b),alpk3a(alpk3a),capn3b(capn3b),cavin4b(cavin4b),cspg4ba(cspg4ba),cxcl12b(cxcl12b),ehd2a(ehd2a),fhod3b(fhod3b),igf1(igf1),ldha(ldha),LOC125252706(LOC125252706),LOC125252961(LOC125252961),meox1(meox1),mybpc2b(mybpc2b),myorg(myorg),neurl2(neurl2),nexn(nexn),nrg1(nrg1),prkg1b(prkg1b),ptbp1a(ptbp1a),rps6kb1b(rps6kb1b),sgcg(sgcg),trdn(trdn)	actb1(actb1),actc2(actc2),ankrd1a(ankrd1a),atp2a2a(atp2a2a),atp2a2b(atp2a2b),cacna1sa(cacna1sa),casq2(casq2),dkk1b(dkk1b),egfra(egfra),ehd1a(ehd1a),erbb3b(erbb3b),ets1(ets1),ets2(ets2),hopx(hopx),iqsec1b(iqsec1b),itga5(itga5),klhl41a(klhl41a),krt8(krt8),lamb1a(lamb1a),ldhba(ldhba),LOC125247219(LOC125247219),LOC125248593(LOC125248593),LOC125250269(LOC125250269),LOC125254755(LOC125254755),LOC125255…
BP	GO:0009152	purine ribonucleotide biosynthetic process	9	40	49	1.25651e-12	1.91562e-10	actn3b(actn3b),aldoaa(aldoaa),gpib(gpib),igf1(igf1),ldha(ldha),LOC125250112(LOC125250112),LOC125254055(LOC125254055),pfkfb4b(pfkfb4b),prkag3b(prkag3b)	acsl1a(acsl1a),acsl1b(acsl1b),acsl4b(acsl4b),adcy1a(adcy1a),adkb(adkb),adora2ab(adora2ab),ampd3a(ampd3a),atp5f1d(atp5f1d),atp5l(atp5l),atp5mc1(atp5mc1),atp5pf(atp5pf),ATP6(ATP6),bckdhb(bckdhb),COX2(COX2),flcn(flcn),gcdha(gcdha),gpd1a(gpd1a),hif1aa(hif1aa),hk2(hk2),ier3(ier3),LOC125263652(LOC125263652),LOC125273425(LOC125273425),LOC125273572(LOC125273572),LOC125276491(LOC125276491),mpc2b(mpc2b),pa…
BP	GO:0051186	cofactor metabolic process	16	62	78	1.54099e-12	2.30882e-10	actn3b(actn3b),aldoaa(aldoaa),ank1a(ank1a),bdh2(bdh2),coq10a(coq10a),gpib(gpib),gstp1.2(gstp1.2),igf1(igf1),ldha(ldha),LOC125250112(LOC125250112),mat2ab(mat2ab),mthfs(mthfs),pcmt(pcmt),pfkfb4b(pfkfb4b),prkag3b(prkag3b),si:ch211-217a12.1(si:ch211-217a12.1)	acsl1a(acsl1a),acsl1b(acsl1b),acsl4b(acsl4b),atp5if1a(atp5if1a),bckdhb(bckdhb),coq3(coq3),coq8ab(coq8ab),COX2(COX2),cpox(cpox),dgat1a(dgat1a),dgat2(dgat2),gcdha(gcdha),got1(got1),got2b(got2b),gpd1a(gpd1a),hif1aa(hif1aa),hk2(hk2),hmgcl(hmgcl),hsp90aa1.2(hsp90aa1.2),idh3g(idh3g),ier3(ier3),isca2(isca2),kcnab2b(kcnab2b),ldhba(ldhba),LOC125247704(LOC125247704),LOC125260426(LOC125260426),LOC125263652(…
BP	GO:0051146	striated muscle cell differentiation	21	60	81	1.87287e-12	2.74433e-10	actn3b(actn3b),alpk3a(alpk3a),capn3b(capn3b),cavin4b(cavin4b),cspg4ba(cspg4ba),cxcl12b(cxcl12b),ehd2a(ehd2a),fhod3b(fhod3b),igf1(igf1),ldha(ldha),LOC125252706(LOC125252706),LOC125252961(LOC125252961),mybpc2b(mybpc2b),myorg(myorg),neurl2(neurl2),nexn(nexn),nrg1(nrg1),prkg1b(prkg1b),rps6kb1b(rps6kb1b),sgcg(sgcg),trdn(trdn)	actb1(actb1),actc2(actc2),ankrd1a(ankrd1a),cacna1sa(cacna1sa),casq2(casq2),dkk1b(dkk1b),ehd1a(ehd1a),ets1(ets1),ets2(ets2),hopx(hopx),iqsec1b(iqsec1b),itga5(itga5),klhl41a(klhl41a),krt8(krt8),lamb1a(lamb1a),ldhba(ldhba),LOC125247219(LOC125247219),LOC125248593(LOC125248593),LOC125250269(LOC125250269),LOC125255566(LOC125255566),LOC125258282(LOC125258282),LOC125258283(LOC125258283),LOC125258285(LOC1…
BP	GO:0009145	purine nucleoside triphosphate biosynthetic process	8	27	35	1.89482e-12	2.74433e-10	actn3b(actn3b),aldoaa(aldoaa),gpib(gpib),igf1(igf1),ldha(ldha),LOC125250112(LOC125250112),pfkfb4b(pfkfb4b),prkag3b(prkag3b)	adkb(adkb),atp5f1d(atp5f1d),atp5l(atp5l),atp5mc1(atp5mc1),atp5pf(atp5pf),ATP6(ATP6),COX2(COX2),flcn(flcn),gpd1a(gpd1a),hif1aa(hif1aa),hk2(hk2),ier3(ier3),LOC125263652(LOC125263652),LOC125273425(LOC125273425),LOC125273572(LOC125273572),LOC125276491(LOC125276491),pfkla(pfkla),pfklb(pfklb),pfkpa(pfkpa),pfkpb(pfkpb),pgam1a(pgam1a),pkma(pkma),pnp5b(pnp5b),pparaa(pparaa),prkag2a(prkag2a),prkag2b(prkag2…
MF	GO:0016655	oxidoreductase activity, acting on NAD(P)H, quinone or similar compound as acceptor	0	20	20	2.44904e-12	9.23286e-10	-	ND1(ND1),ND2(ND2),ND3(ND3),ND4(ND4),ND5(ND5),ndufa10(ndufa10),ndufa2(ndufa2),ndufa3(ndufa3),ndufa7(ndufa7),ndufa8(ndufa8),ndufab1a(ndufab1a),ndufb10(ndufb10),ndufc1(ndufc1),ndufs2(ndufs2),ndufs3(ndufs3),ndufs4(ndufs4),ndufs7(ndufs7),ndufs8a(ndufs8a),ndufv2(ndufv2),ndufv3(ndufv3)
BP	GO:0061061	muscle structure development	39	93	132	3.41756e-12	4.86862e-10	actn3b(actn3b),alpk3a(alpk3a),atl3(atl3),bcl6aa(bcl6aa),bmp5(bmp5),capn3b(capn3b),cavin4b(cavin4b),ckmt1(ckmt1),col4a1(col4a1),cspg4ba(cspg4ba),cxcl12b(cxcl12b),ehd2a(ehd2a),fhod3b(fhod3b),igf1(igf1),ldha(ldha),LOC125252706(LOC125252706),LOC125252961(LOC125252961),LOC125263123(LOC125263123),LOC125263129(LOC125263129),mbnl1(mbnl1),mbnl3(mbnl3),meox1(meox1),mstnb(mstnb),mybpc2b(mybpc2b),myorg(myorg…	actb1(actb1),actc2(actc2),angpt1(angpt1),ankrd1a(ankrd1a),atp2a2a(atp2a2a),atp2a2b(atp2a2b),btg2(btg2),cacna1sa(cacna1sa),casq2(casq2),ctsba(ctsba),dkk1b(dkk1b),egfra(egfra),egln1a(egln1a),ehd1a(ehd1a),erbb3b(erbb3b),ets1(ets1),ets2(ets2),fgfr1b(fgfr1b),fgfr4(fgfr4),fosab(fosab),hopx(hopx),iqsec1b(iqsec1b),itga5(itga5),kcnab1a(kcnab1a),klhl41a(klhl41a),krt8(krt8),lamb1a(lamb1a),ldhba(ldhba),LOC12…
BP	GO:0006936	muscle contraction	14	56	70	5.10164e-12	7.15052e-10	actn3b(actn3b),aldoaa(aldoaa),cald1b(cald1b),cpe(cpe),kcnb2b(kcnb2b),LOC125263123(LOC125263123),LOC125263129(LOC125263129),mybpc2b(mybpc2b),prkg1b(prkg1b),rps6kb1b(rps6kb1b),scn4ab(scn4ab),sgca(sgca),slc6a8(slc6a8),trdn(trdn)	abat(abat),actc2(actc2),atp1a3b(atp1a3b),atp1b1a(atp1b1a),atp2a2a(atp2a2a),atp2a2b(atp2a2b),cacna1sa(cacna1sa),casq2(casq2),ccn2a(ccn2a),ckmt2b(ckmt2b),ednraa(ednraa),f2r(f2r),hsp90aa1.2(hsp90aa1.2),kcnj2a(kcnj2a),klhl41a(klhl41a),LOC125247219(LOC125247219),LOC125250269(LOC125250269),LOC125255566(LOC125255566),LOC125255968(LOC125255968),LOC125258282(LOC125258282),LOC125258283(LOC125258283),LOC125…
BP	GO:0014733	regulation of skeletal muscle adaptation	2	13	15	5.98714e-12	8.23005e-10	actn3b(actn3b),cmya5(cmya5)	atp2a2a(atp2a2a),atp2a2b(atp2a2b),LOC125250269(LOC125250269),LOC125258282(LOC125258282),LOC125258283(LOC125258283),LOC125258285(LOC125258285),LOC125258286(LOC125258286),LOC125258287(LOC125258287),LOC125258289(LOC125258289),LOC125258290(LOC125258290),tnni1a(tnni1a),tnni1b(tnni1b),tnnt1(tnnt1)
BP	GO:0071260	cellular response to mechanical stimulus	2	33	35	6.06126e-12	8.23005e-10	LOC125252961(LOC125252961),mapk8b(mapk8b)	ankrd1a(ankrd1a),bnip3(bnip3),ctsba(ctsba),ednraa(ednraa),gadd45aa(gadd45aa),got1(got1),hif1aa(hif1aa),irf1b(irf1b),kcnj2a(kcnj2a),LOC125247704(LOC125247704),LOC125250269(LOC125250269),LOC125258282(LOC125258282),LOC125258283(LOC125258283),LOC125258285(LOC125258285),LOC125258286(LOC125258286),LOC125258287(LOC125258287),LOC125258289(LOC125258289),LOC125258290(LOC125258290),LOC125258494(LOC125258494…
BP	GO:0009206	purine ribonucleoside triphosphate biosynthetic process	8	26	34	6.61175e-12	8.83941e-10	actn3b(actn3b),aldoaa(aldoaa),gpib(gpib),igf1(igf1),ldha(ldha),LOC125250112(LOC125250112),pfkfb4b(pfkfb4b),prkag3b(prkag3b)	atp5f1d(atp5f1d),atp5l(atp5l),atp5mc1(atp5mc1),atp5pf(atp5pf),ATP6(ATP6),COX2(COX2),flcn(flcn),gpd1a(gpd1a),hif1aa(hif1aa),hk2(hk2),ier3(ier3),LOC125263652(LOC125263652),LOC125273425(LOC125273425),LOC125273572(LOC125273572),LOC125276491(LOC125276491),pfkla(pfkla),pfklb(pfklb),pfkpa(pfkpa),pfkpb(pfkpb),pgam1a(pgam1a),pkma(pkma),pnp5b(pnp5b),pparaa(pparaa),prkag2a(prkag2a),prkag2b(prkag2b),tpi1a(tp…
BP	GO:0003013	circulatory system process	14	74	88	6.80766e-12	8.96342e-10	e2f4(e2f4),hoxb2a(hoxb2a),hsd11b2(hsd11b2),kcnb2b(kcnb2b),pitx3(pitx3),postna(postna),prkcq(prkcq),prkg1b(prkg1b),sgcg(sgcg),smad3b(smad3b),tgfbr3(tgfbr3),thrb(thrb),trdn(trdn),wwtr1(wwtr1)	abat(abat),actc2(actc2),adipoqa(adipoqa),adipoqb(adipoqb),adora2ab(adora2ab),agtr1a(agtr1a),angpt1(angpt1),apoeb(apoeb),atp1a3b(atp1a3b),atp1b1a(atp1b1a),atp2a2a(atp2a2a),atp2a2b(atp2a2b),atp6ap2(atp6ap2),casq2(casq2),ccn2a(ccn2a),corin(corin),dusp5(dusp5),ednraa(ednraa),egfra(egfra),erbb3b(erbb3b),f2r(f2r),fli1(fli1),gnai2a(gnai2a),hif1aa(hif1aa),hopx(hopx),hsp90aa1.2(hsp90aa1.2),hspb7(hspb7),ie…
BP	GO:0006754	ATP biosynthetic process	8	25	33	7.0696e-12	9.16938e-10	actn3b(actn3b),aldoaa(aldoaa),gpib(gpib),igf1(igf1),ldha(ldha),LOC125250112(LOC125250112),pfkfb4b(pfkfb4b),prkag3b(prkag3b)	atp5f1d(atp5f1d),atp5l(atp5l),atp5mc1(atp5mc1),atp5pf(atp5pf),ATP6(ATP6),COX2(COX2),flcn(flcn),gpd1a(gpd1a),hif1aa(hif1aa),hk2(hk2),ier3(ier3),LOC125263652(LOC125263652),LOC125273425(LOC125273425),LOC125273572(LOC125273572),LOC125276491(LOC125276491),pfkla(pfkla),pfklb(pfklb),pfkpa(pfkpa),pfkpb(pfkpb),pgam1a(pgam1a),pkma(pkma),pparaa(pparaa),prkag2a(prkag2a),prkag2b(prkag2b),tpi1a(tpi1a)
BP	GO:0003009	skeletal muscle contraction	4	18	22	8.41386e-12	1.07524e-09	actn3b(actn3b),LOC125263123(LOC125263123),LOC125263129(LOC125263129),rps6kb1b(rps6kb1b)	hsp90aa1.2(hsp90aa1.2),kcnj2a(kcnj2a),LOC125250269(LOC125250269),LOC125258282(LOC125258282),LOC125258283(LOC125258283),LOC125258285(LOC125258285),LOC125258286(LOC125258286),LOC125258287(LOC125258287),LOC125258289(LOC125258289),LOC125258290(LOC125258290),LOC125262564(LOC125262564),mb(mb),mylk2(mylk2),tnni1a(tnni1a),tnni1b(tnni1b),tnni1c(tnni1c),tnni2a.4(tnni2a.4),tnnt1(tnnt1)
BP	GO:0006733	oxidoreduction coenzyme metabolic process	7	27	34	9.19952e-12	1.15861e-09	aldoaa(aldoaa),coq10a(coq10a),gpib(gpib),ldha(ldha),LOC125250112(LOC125250112),pfkfb4b(pfkfb4b),prkag3b(prkag3b)	coq3(coq3),coq8ab(coq8ab),gpd1a(gpd1a),hk2(hk2),idh3g(idh3g),kcnab2b(kcnab2b),ldhba(ldhba),LOC125260426(LOC125260426),mdh1aa(mdh1aa),mpc2b(mpc2b),nmrk2(nmrk2),nnt(nnt),ogdhb(ogdhb),pck1(pck1),pdha1a(pdha1a),pdhb(pdhb),pfkla(pfkla),pfklb(pfklb),pfkpa(pfkpa),pfkpb(pfkpb),pgam1a(pgam1a),pgd(pgd),pkma(pkma),pnp5b(pnp5b),ptgs2a(ptgs2a),ptgs2b(ptgs2b),tpi1a(tpi1a)
BP	GO:0009260	ribonucleotide biosynthetic process	9	40	49	9.89851e-12	1.22883e-09	actn3b(actn3b),aldoaa(aldoaa),gpib(gpib),igf1(igf1),ldha(ldha),LOC125250112(LOC125250112),LOC125254055(LOC125254055),pfkfb4b(pfkfb4b),prkag3b(prkag3b)	acsl1a(acsl1a),acsl1b(acsl1b),acsl4b(acsl4b),adcy1a(adcy1a),adkb(adkb),adora2ab(adora2ab),ampd3a(ampd3a),atp5f1d(atp5f1d),atp5l(atp5l),atp5mc1(atp5mc1),atp5pf(atp5pf),ATP6(ATP6),bckdhb(bckdhb),COX2(COX2),flcn(flcn),gcdha(gcdha),gpd1a(gpd1a),hif1aa(hif1aa),hk2(hk2),ier3(ier3),LOC125263652(LOC125263652),LOC125273425(LOC125273425),LOC125273572(LOC125273572),LOC125276491(LOC125276491),mpc2b(mpc2b),pa…
BP	GO:0072359	circulatory system development	34	115	149	1.06011e-11	1.29751e-09	alpk3a(alpk3a),arhgef15b(arhgef15b),asxl2(asxl2),bmp5(bmp5),calcr(calcr),cavin4b(cavin4b),col4a1(col4a1),cpe(cpe),cxcl12b(cxcl12b),fhod3b(fhod3b),igf1(igf1),lmo4b(lmo4b),LOC125253079(LOC125253079),LOC125261424(LOC125261424),loxa(loxa),map2k2a(map2k2a),nexn(nexn),nr1h3(nr1h3),nras(nras),nrg1(nrg1),pdlim3b(pdlim3b),pitx3(pitx3),prkg1b(prkg1b),ptbp1a(ptbp1a),rxrga(rxrga),sfrp1a(sfrp1a),sfrp1b(sfrp1b…	actb1(actb1),actc2(actc2),adam8a(adam8a),agtr1a(agtr1a),angpt1(angpt1),ankrd1a(ankrd1a),aplnra(aplnra),apoeb(apoeb),bcor(bcor),ccn2a(ccn2a),cdh13(cdh13),cdh5(cdh5),cdkl1(cdkl1),cldn5a(cldn5a),cldn5b(cldn5b),cxcl8a(cxcl8a),cxcr3.3(cxcr3.3),dkk1b(dkk1b),dlc1(dlc1),ednraa(ednraa),efna1b(efna1b),egfra(egfra),egln1a(egln1a),epha2a(epha2a),erbb3b(erbb3b),esm1(esm1),ets1(ets1),ets2(ets2),fgfr1b(fgfr1b),…
BP	GO:0046390	ribose phosphate biosynthetic process	9	40	49	1.3734e-11	1.65761e-09	actn3b(actn3b),aldoaa(aldoaa),gpib(gpib),igf1(igf1),ldha(ldha),LOC125250112(LOC125250112),LOC125254055(LOC125254055),pfkfb4b(pfkfb4b),prkag3b(prkag3b)	acsl1a(acsl1a),acsl1b(acsl1b),acsl4b(acsl4b),adcy1a(adcy1a),adkb(adkb),adora2ab(adora2ab),ampd3a(ampd3a),atp5f1d(atp5f1d),atp5l(atp5l),atp5mc1(atp5mc1),atp5pf(atp5pf),ATP6(ATP6),bckdhb(bckdhb),COX2(COX2),flcn(flcn),gcdha(gcdha),gpd1a(gpd1a),hif1aa(hif1aa),hk2(hk2),ier3(ier3),LOC125263652(LOC125263652),LOC125273425(LOC125273425),LOC125273572(LOC125273572),LOC125276491(LOC125276491),mpc2b(mpc2b),pa…
BP	GO:0006164	purine nucleotide biosynthetic process	9	40	49	1.53028e-11	1.82166e-09	actn3b(actn3b),aldoaa(aldoaa),gpib(gpib),igf1(igf1),ldha(ldha),LOC125250112(LOC125250112),LOC125254055(LOC125254055),pfkfb4b(pfkfb4b),prkag3b(prkag3b)	acsl1a(acsl1a),acsl1b(acsl1b),acsl4b(acsl4b),adcy1a(adcy1a),adkb(adkb),adora2ab(adora2ab),ampd3a(ampd3a),atp5f1d(atp5f1d),atp5l(atp5l),atp5mc1(atp5mc1),atp5pf(atp5pf),ATP6(ATP6),bckdhb(bckdhb),COX2(COX2),flcn(flcn),gcdha(gcdha),gpd1a(gpd1a),hif1aa(hif1aa),hk2(hk2),ier3(ier3),LOC125263652(LOC125263652),LOC125273425(LOC125273425),LOC125273572(LOC125273572),LOC125276491(LOC125276491),mpc2b(mpc2b),pa…
BP	GO:0070252	actin-mediated cell contraction	5	34	39	1.97926e-11	2.32429e-09	actn3b(actn3b),LOC125263123(LOC125263123),LOC125263129(LOC125263129),mybpc2b(mybpc2b),traf4a(traf4a)	actc2(actc2),atp2a2a(atp2a2a),atp2a2b(atp2a2b),casq2(casq2),kcnj2a(kcnj2a),l1camb(l1camb),LOC125250269(LOC125250269),LOC125255566(LOC125255566),LOC125258282(LOC125258282),LOC125258283(LOC125258283),LOC125258285(LOC125258285),LOC125258286(LOC125258286),LOC125258287(LOC125258287),LOC125258289(LOC125258289),LOC125258290(LOC125258290),LOC125272946(LOC125272946),mybpc3(mybpc3),myl2b(myl2b),mylk2(mylk2…
BP	GO:0009201	ribonucleoside triphosphate biosynthetic process	8	26	34	2.05349e-11	2.37931e-09	actn3b(actn3b),aldoaa(aldoaa),gpib(gpib),igf1(igf1),ldha(ldha),LOC125250112(LOC125250112),pfkfb4b(pfkfb4b),prkag3b(prkag3b)	atp5f1d(atp5f1d),atp5l(atp5l),atp5mc1(atp5mc1),atp5pf(atp5pf),ATP6(ATP6),COX2(COX2),flcn(flcn),gpd1a(gpd1a),hif1aa(hif1aa),hk2(hk2),ier3(ier3),LOC125263652(LOC125263652),LOC125273425(LOC125273425),LOC125273572(LOC125273572),LOC125276491(LOC125276491),pfkla(pfkla),pfklb(pfklb),pfkpa(pfkpa),pfkpb(pfkpb),pgam1a(pgam1a),pkma(pkma),pnp5b(pnp5b),pparaa(pparaa),prkag2a(prkag2a),prkag2b(prkag2b),tpi1a(tp…
BP	GO:0008015	blood circulation	13	71	84	2.3536e-11	2.69116e-09	e2f4(e2f4),hoxb2a(hoxb2a),hsd11b2(hsd11b2),kcnb2b(kcnb2b),pitx3(pitx3),postna(postna),prkcq(prkcq),prkg1b(prkg1b),sgcg(sgcg),smad3b(smad3b),tgfbr3(tgfbr3),thrb(thrb),trdn(trdn)	abat(abat),actc2(actc2),adipoqa(adipoqa),adipoqb(adipoqb),adora2ab(adora2ab),agtr1a(agtr1a),angpt1(angpt1),apoeb(apoeb),atp1a3b(atp1a3b),atp1b1a(atp1b1a),atp2a2a(atp2a2a),atp2a2b(atp2a2b),atp6ap2(atp6ap2),casq2(casq2),ccn2a(ccn2a),corin(corin),dusp5(dusp5),ednraa(ednraa),egfra(egfra),f2r(f2r),fli1(fli1),hif1aa(hif1aa),hopx(hopx),hsp90aa1.2(hsp90aa1.2),hspb7(hspb7),ier3(ier3),kcnj2a(kcnj2a),kcnmb2…
MF	GO:0016651	oxidoreductase activity, acting on NAD(P)H	0	26	26	2.35582e-11	7.10516e-09	-	aifm1(aifm1),decr1(decr1),LOC125247704(LOC125247704),LOC125248593(LOC125248593),ND1(ND1),ND2(ND2),ND3(ND3),ND4(ND4),ND5(ND5),ndufa10(ndufa10),ndufa2(ndufa2),ndufa3(ndufa3),ndufa7(ndufa7),ndufa8(ndufa8),ndufab1a(ndufab1a),ndufb10(ndufb10),ndufc1(ndufc1),ndufs2(ndufs2),ndufs3(ndufs3),ndufs4(ndufs4),ndufs7(ndufs7),ndufs8a(ndufs8a),ndufv2(ndufv2),ndufv3(ndufv3),nnt(nnt),pck1(pck1)
BP	GO:0016310	phosphorylation	54	177	231	2.69795e-11	3.04482e-09	actn3b(actn3b),aldoaa(aldoaa),alpk2(alpk2),bmp5(bmp5),brdt(brdt),calcr(calcr),ccnd1(ccnd1),cep85(cep85),ckmt1(ckmt1),ddx3xb(ddx3xb),deptor(deptor),dgkaa(dgkaa),dyrk2(dyrk2),efemp1(efemp1),ehd4(ehd4),ezrb(ezrb),fndc1(fndc1),glipr2l(glipr2l),gpib(gpib),gstp1.2(gstp1.2),igf1(igf1),ldha(ldha),lmo4b(lmo4b),LOC125250112(LOC125250112),LOC125252961(LOC125252961),LOC125256874(LOC125256874),LOC125262226(LO…	abca7(abca7),acap3a(acap3a),acsl1a(acsl1a),acsl1b(acsl1b),adam8a(adam8a),adipoqa(adipoqa),adipoqb(adipoqb),adkb(adkb),adora2ab(adora2ab),agap2(agap2),agtr1a(agtr1a),aifm1(aifm1),angpt1(angpt1),aplnra(aplnra),apoeb(apoeb),arhgef1a(arhgef1a),atp5f1d(atp5f1d),atp5l(atp5l),atp5pf(atp5pf),ATP6(ATP6),atp6ap2(atp6ap2),c1qtnf1(c1qtnf1),cblb(cblb),ccdc88ab(ccdc88ab),ccn2a(ccn2a),cdk17(cdk17),cdkl1(cdkl1),…
CC	GO:0031966	mitochondrial membrane	8	77	85	3.37896e-11	1.51164e-09	ckmt1(ckmt1),coq10a(coq10a),ddx3xb(ddx3xb),fndc1(fndc1),fundc2(fundc2),myoc(myoc),rps6kb1b(rps6kb1b),si:ch211-127i16.2(si:ch211-127i16.2)	acsl1a(acsl1a),acsl1b(acsl1b),acsl4b(acsl4b),aifm1(aifm1),apooa(apooa),atp5f1d(atp5f1d),atp5l(atp5l),atp5mc1(atp5mc1),atp5pf(atp5pf),ATP6(ATP6),bckdhb(bckdhb),bnip3(bnip3),chchd6b(chchd6b),ckmt2b(ckmt2b),clpxb(clpxb),coq3(coq3),COX2(COX2),COX3(COX3),cpox(cpox),cpt1ab(cpt1ab),cpt2(cpt2),crata(crata),CYTB(CYTB),epha4a(epha4a),etfdh(etfdh),gcat(gcat),gk(gk),got2b(got2b),hk2(hk2),hspd1(hspd1),ivd(ivd…
BP	GO:0019362	pyridine nucleotide metabolic process	6	25	31	3.71084e-11	4.08193e-09	aldoaa(aldoaa),gpib(gpib),ldha(ldha),LOC125250112(LOC125250112),pfkfb4b(pfkfb4b),prkag3b(prkag3b)	gpd1a(gpd1a),hk2(hk2),idh3g(idh3g),kcnab2b(kcnab2b),ldhba(ldhba),LOC125260426(LOC125260426),mdh1aa(mdh1aa),mpc2b(mpc2b),nmrk2(nmrk2),nnt(nnt),ogdhb(ogdhb),pck1(pck1),pdha1a(pdha1a),pdhb(pdhb),pfkla(pfkla),pfklb(pfklb),pfkpa(pfkpa),pfkpb(pfkpb),pgam1a(pgam1a),pgd(pgd),pkma(pkma),pnp5b(pnp5b),ptgs2a(ptgs2a),ptgs2b(ptgs2b),tpi1a(tpi1a)
BP	GO:0046496	nicotinamide nucleotide metabolic process	6	25	31	3.71084e-11	4.08193e-09	aldoaa(aldoaa),gpib(gpib),ldha(ldha),LOC125250112(LOC125250112),pfkfb4b(pfkfb4b),prkag3b(prkag3b)	gpd1a(gpd1a),hk2(hk2),idh3g(idh3g),kcnab2b(kcnab2b),ldhba(ldhba),LOC125260426(LOC125260426),mdh1aa(mdh1aa),mpc2b(mpc2b),nmrk2(nmrk2),nnt(nnt),ogdhb(ogdhb),pck1(pck1),pdha1a(pdha1a),pdhb(pdhb),pfkla(pfkla),pfklb(pfklb),pfkpa(pfkpa),pfkpb(pfkpb),pgam1a(pgam1a),pgd(pgd),pkma(pkma),pnp5b(pnp5b),ptgs2a(ptgs2a),ptgs2b(ptgs2b),tpi1a(tpi1a)
BP	GO:0014888	striated muscle adaptation	6	16	22	4.43344e-11	4.80536e-09	actn3b(actn3b),cmya5(cmya5),mstnb(mstnb),myoc(myoc),rps6kb1b(rps6kb1b),smad3b(smad3b)	atp2a2a(atp2a2a),atp2a2b(atp2a2b),cacna1sa(cacna1sa),LOC125250269(LOC125250269),LOC125258282(LOC125258282),LOC125258283(LOC125258283),LOC125258285(LOC125258285),LOC125258286(LOC125258286),LOC125258287(LOC125258287),LOC125258289(LOC125258289),LOC125258290(LOC125258290),LOC125259911(LOC125259911),LOC125273425(LOC125273425),tnni1a(tnni1a),tnni1b(tnni1b),tnnt1(tnnt1)
BP	GO:0009142	nucleoside triphosphate biosynthetic process	8	27	35	4.4791e-11	4.80536e-09	actn3b(actn3b),aldoaa(aldoaa),gpib(gpib),igf1(igf1),ldha(ldha),LOC125250112(LOC125250112),pfkfb4b(pfkfb4b),prkag3b(prkag3b)	adkb(adkb),atp5f1d(atp5f1d),atp5l(atp5l),atp5mc1(atp5mc1),atp5pf(atp5pf),ATP6(ATP6),COX2(COX2),flcn(flcn),gpd1a(gpd1a),hif1aa(hif1aa),hk2(hk2),ier3(ier3),LOC125263652(LOC125263652),LOC125273425(LOC125273425),LOC125273572(LOC125273572),LOC125276491(LOC125276491),pfkla(pfkla),pfklb(pfklb),pfkpa(pfkpa),pfkpb(pfkpb),pgam1a(pgam1a),pkma(pkma),pnp5b(pnp5b),pparaa(pparaa),prkag2a(prkag2a),prkag2b(prkag2…
BP	GO:0072522	purine-containing compound biosynthetic process	9	40	49	5.39627e-11	5.71874e-09	actn3b(actn3b),aldoaa(aldoaa),gpib(gpib),igf1(igf1),ldha(ldha),LOC125250112(LOC125250112),LOC125254055(LOC125254055),pfkfb4b(pfkfb4b),prkag3b(prkag3b)	acsl1a(acsl1a),acsl1b(acsl1b),acsl4b(acsl4b),adcy1a(adcy1a),adkb(adkb),adora2ab(adora2ab),ampd3a(ampd3a),atp5f1d(atp5f1d),atp5l(atp5l),atp5mc1(atp5mc1),atp5pf(atp5pf),ATP6(ATP6),bckdhb(bckdhb),COX2(COX2),flcn(flcn),gcdha(gcdha),gpd1a(gpd1a),hif1aa(hif1aa),hk2(hk2),ier3(ier3),LOC125263652(LOC125263652),LOC125273425(LOC125273425),LOC125273572(LOC125273572),LOC125276491(LOC125276491),mpc2b(mpc2b),pa…
BP	GO:0014724	regulation of twitch skeletal muscle contraction	1	9	10	7.01099e-11	7.31612e-09	actn3b(actn3b)	LOC125250269(LOC125250269),LOC125258282(LOC125258282),LOC125258283(LOC125258283),LOC125258285(LOC125258285),LOC125258286(LOC125258286),LOC125258287(LOC125258287),LOC125258289(LOC125258289),LOC125258290(LOC125258290),mylk2(mylk2)
BP	GO:1901135	carbohydrate derivative metabolic process	20	116	136	7.07197e-11	7.31612e-09	actn3b(actn3b),aldoaa(aldoaa),chst7(chst7),gpc6a(gpc6a),gpib(gpib),gtpbp1l(gtpbp1l),igf1(igf1),ldha(ldha),LOC125250112(LOC125250112),LOC125254055(LOC125254055),LOC125262673(LOC125262673),LOC125263123(LOC125263123),LOC125263129(LOC125263129),mpdu1a(mpdu1a),nudt3b(nudt3b),nudt4a(nudt4a),pcmt(pcmt),pfkfb4b(pfkfb4b),prkag3b(prkag3b),tet2(tet2)	abca7(abca7),acsl1a(acsl1a),acsl1b(acsl1b),acsl4b(acsl4b),adcy1a(adcy1a),adkb(adkb),adora2ab(adora2ab),aifm1(aifm1),ampd3a(ampd3a),angpt1(angpt1),atp1b1a(atp1b1a),atp5f1d(atp5f1d),atp5l(atp5l),atp5mc1(atp5mc1),atp5pf(atp5pf),ATP6(ATP6),bckdhb(bckdhb),cdadc1(cdadc1),clpxb(clpxb),coq8ab(coq8ab),COX2(COX2),CYTB(CYTB),dgat1a(dgat1a),dgat2(dgat2),edem1(edem1),epha2a(epha2a),etfa(etfa),etfb(etfb),etfdh…
BP	GO:0014706	striated muscle tissue development	23	52	75	8.13839e-11	8.29308e-09	actn3b(actn3b),alpk3a(alpk3a),bmp5(bmp5),capn3b(capn3b),cavin4b(cavin4b),ckmt1(ckmt1),col4a1(col4a1),fhod3b(fhod3b),igf1(igf1),mbnl1(mbnl1),mstnb(mstnb),myorg(myorg),nexn(nexn),nr1h3(nr1h3),nras(nras),nrg1(nrg1),p2rx5(p2rx5),prkg1b(prkg1b),rps6kb1b(rps6kb1b),rxrga(rxrga),sgcg(sgcg),smad3b(smad3b),tgfbr3(tgfbr3)	actb1(actb1),actc2(actc2),angpt1(angpt1),ankrd1a(ankrd1a),aplnra(aplnra),btg2(btg2),cacna1sa(cacna1sa),ctsba(ctsba),dkk1b(dkk1b),egln1a(egln1a),erbb3b(erbb3b),fgfr1b(fgfr1b),fgfr4(fgfr4),fosab(fosab),kcnab1a(kcnab1a),klhl41a(klhl41a),lamb1a(lamb1a),LOC125247219(LOC125247219),LOC125248593(LOC125248593),LOC125250269(LOC125250269),LOC125255566(LOC125255566),LOC125258282(LOC125258282),LOC125258283(LO…
BP	GO:0014819	regulation of skeletal muscle contraction	1	11	12	8.20719e-11	8.29308e-09	actn3b(actn3b)	kcnj2a(kcnj2a),LOC125250269(LOC125250269),LOC125258282(LOC125258282),LOC125258283(LOC125258283),LOC125258285(LOC125258285),LOC125258286(LOC125258286),LOC125258287(LOC125258287),LOC125258289(LOC125258289),LOC125258290(LOC125258290),LOC125262564(LOC125262564),mylk2(mylk2)
CC	GO:0005739	mitochondrion	24	133	157	8.57723e-11	3.64532e-09	aldoaa(aldoaa),cep85(cep85),ckmt1(ckmt1),coq10a(coq10a),ddx3xb(ddx3xb),fndc1(fndc1),fundc2(fundc2),gstp1.2(gstp1.2),ldha(ldha),LOC125253079(LOC125253079),map2k2a(map2k2a),mapk8b(mapk8b),mthfs(mthfs),mxd1(mxd1),myoc(myoc),ndfip2(ndfip2),nktr(nktr),ppid(ppid),pptc7a(pptc7a),rps6kb1b(rps6kb1b),sacs(sacs),selenoo2(selenoo2),si:ch211-127i16.2(si:ch211-127i16.2),vasna(vasna)	abat(abat),abhd6a(abhd6a),acad8(acad8),aco2(aco2),acsl1a(acsl1a),acsl1b(acsl1b),acsl4b(acsl4b),agap2(agap2),aifm1(aifm1),ankrd37(ankrd37),apooa(apooa),atp5f1d(atp5f1d),atp5if1a(atp5if1a),atp5l(atp5l),atp5mc1(atp5mc1),atp5pf(atp5pf),ATP6(ATP6),auh(auh),bcat2(bcat2),bckdhb(bckdhb),bnip3(bnip3),chchd6b(chchd6b),ckmt2b(ckmt2b),clpxb(clpxb),coq3(coq3),coq8ab(coq8ab),COX2(COX2),COX3(COX3),cpox(cpox),cp…
BP	GO:0014728	regulation of the force of skeletal muscle contraction	1	8	9	8.61438e-11	8.46778e-09	actn3b(actn3b)	LOC125250269(LOC125250269),LOC125258282(LOC125258282),LOC125258283(LOC125258283),LOC125258285(LOC125258285),LOC125258286(LOC125258286),LOC125258287(LOC125258287),LOC125258289(LOC125258289),LOC125258290(LOC125258290)
BP	GO:0014862	regulation of skeletal muscle contraction by chemo-mechanical energy conversion	1	8	9	8.61438e-11	8.46778e-09	actn3b(actn3b)	LOC125250269(LOC125250269),LOC125258282(LOC125258282),LOC125258283(LOC125258283),LOC125258285(LOC125258285),LOC125258286(LOC125258286),LOC125258287(LOC125258287),LOC125258289(LOC125258289),LOC125258290(LOC125258290)
BP	GO:0006937	regulation of muscle contraction	4	39	43	8.67241e-11	8.46778e-09	actn3b(actn3b),cpe(cpe),kcnb2b(kcnb2b),prkg1b(prkg1b)	abat(abat),atp1a3b(atp1a3b),atp1b1a(atp1b1a),atp2a2a(atp2a2a),atp2a2b(atp2a2b),casq2(casq2),ccn2a(ccn2a),f2r(f2r),hsp90aa1.2(hsp90aa1.2),kcnj2a(kcnj2a),LOC125250269(LOC125250269),LOC125255968(LOC125255968),LOC125258282(LOC125258282),LOC125258283(LOC125258283),LOC125258285(LOC125258285),LOC125258286(LOC125258286),LOC125258287(LOC125258287),LOC125258289(LOC125258289),LOC125258290(LOC125258290),LOC1…
CC	GO:0036379	myofilament	2	17	19	9.2814e-11	3.75676e-09	actn3b(actn3b),fhod3b(fhod3b)	actb1(actb1),actc2(actc2),LOC125247219(LOC125247219),LOC125255566(LOC125255566),mybpc3(mybpc3),obscna(obscna),tmod1(tmod1),tnni1a(tnni1a),tnni1b(tnni1b),tnni1c(tnni1c),tnni2a.4(tnni2a.4),tnni4a(tnni4a),tnnt1(tnnt1),tnnt2d(tnnt2d),tnnt2e(tnnt2e),tpm2(tpm2),tpm3(tpm3)
BP	GO:0060537	muscle tissue development	23	54	77	9.8842e-11	9.54374e-09	actn3b(actn3b),alpk3a(alpk3a),bmp5(bmp5),capn3b(capn3b),cavin4b(cavin4b),ckmt1(ckmt1),col4a1(col4a1),fhod3b(fhod3b),igf1(igf1),mbnl1(mbnl1),mstnb(mstnb),myorg(myorg),nexn(nexn),nr1h3(nr1h3),nras(nras),nrg1(nrg1),p2rx5(p2rx5),prkg1b(prkg1b),rps6kb1b(rps6kb1b),rxrga(rxrga),sgcg(sgcg),smad3b(smad3b),tgfbr3(tgfbr3)	actb1(actb1),actc2(actc2),angpt1(angpt1),ankrd1a(ankrd1a),aplnra(aplnra),btg2(btg2),cacna1sa(cacna1sa),ctsba(ctsba),dkk1b(dkk1b),egln1a(egln1a),erbb3b(erbb3b),fgfr1b(fgfr1b),fgfr4(fgfr4),flcn(flcn),fosab(fosab),kcnab1a(kcnab1a),klhl41a(klhl41a),lamb1a(lamb1a),LOC125247219(LOC125247219),LOC125248593(LOC125248593),LOC125250269(LOC125250269),LOC125255566(LOC125255566),LOC125258282(LOC125258282),LOC1…
BP	GO:0033108	mitochondrial respiratory chain complex assembly	0	24	24	1.18267e-10	1.12938e-08	-	aifm1(aifm1),LOC125257492(LOC125257492),lrpprc(lrpprc),ND1(ND1),ND2(ND2),ND3(ND3),ND4(ND4),ND5(ND5),ndufa10(ndufa10),ndufa2(ndufa2),ndufa3(ndufa3),ndufa7(ndufa7),ndufa8(ndufa8),ndufab1a(ndufab1a),ndufaf5(ndufaf5),ndufb10(ndufb10),ndufc1(ndufc1),ndufs2(ndufs2),ndufs3(ndufs3),ndufs4(ndufs4),ndufs7(ndufs7),ndufs8a(ndufs8a),ndufv2(ndufv2),ndufv3(ndufv3)
BP	GO:0009127	purine nucleoside monophosphate biosynthetic process	7	19	26	1.42876e-10	1.33504e-08	aldoaa(aldoaa),gpib(gpib),ldha(ldha),LOC125250112(LOC125250112),LOC125254055(LOC125254055),pfkfb4b(pfkfb4b),prkag3b(prkag3b)	adkb(adkb),ampd3a(ampd3a),atp5f1d(atp5f1d),atp5l(atp5l),atp5mc1(atp5mc1),atp5pf(atp5pf),ATP6(ATP6),hk2(hk2),LOC125273572(LOC125273572),LOC125276491(LOC125276491),pfkla(pfkla),pfklb(pfklb),pfkpa(pfkpa),pfkpb(pfkpb),pgam1a(pgam1a),pkma(pkma),prkag2a(prkag2a),prkag2b(prkag2b),tpi1a(tpi1a)
BP	GO:0009168	purine ribonucleoside monophosphate biosynthetic process	7	19	26	1.42876e-10	1.33504e-08	aldoaa(aldoaa),gpib(gpib),ldha(ldha),LOC125250112(LOC125250112),LOC125254055(LOC125254055),pfkfb4b(pfkfb4b),prkag3b(prkag3b)	adkb(adkb),ampd3a(ampd3a),atp5f1d(atp5f1d),atp5l(atp5l),atp5mc1(atp5mc1),atp5pf(atp5pf),ATP6(ATP6),hk2(hk2),LOC125273572(LOC125273572),LOC125276491(LOC125276491),pfkla(pfkla),pfklb(pfklb),pfkpa(pfkpa),pfkpb(pfkpb),pgam1a(pgam1a),pkma(pkma),prkag2a(prkag2a),prkag2b(prkag2b),tpi1a(tpi1a)
BP	GO:0030048	actin filament-based movement	6	34	40	1.57542e-10	1.45642e-08	actn3b(actn3b),LOC125263123(LOC125263123),LOC125263129(LOC125263129),mapk8b(mapk8b),mybpc2b(mybpc2b),traf4a(traf4a)	actc2(actc2),atp2a2a(atp2a2a),atp2a2b(atp2a2b),casq2(casq2),kcnj2a(kcnj2a),l1camb(l1camb),LOC125250269(LOC125250269),LOC125255566(LOC125255566),LOC125258282(LOC125258282),LOC125258283(LOC125258283),LOC125258285(LOC125258285),LOC125258286(LOC125258286),LOC125258287(LOC125258287),LOC125258289(LOC125258289),LOC125258290(LOC125258290),LOC125272946(LOC125272946),mybpc3(mybpc3),myl2b(myl2b),mylk2(mylk2…
BP	GO:0060048	cardiac muscle contraction	0	35	35	1.60475e-10	1.46792e-08	-	actc2(actc2),atp1a3b(atp1a3b),atp1b1a(atp1b1a),atp2a2a(atp2a2a),atp2a2b(atp2a2b),casq2(casq2),ccn2a(ccn2a),hsp90aa1.2(hsp90aa1.2),kcnj2a(kcnj2a),LOC125250269(LOC125250269),LOC125255968(LOC125255968),LOC125258282(LOC125258282),LOC125258283(LOC125258283),LOC125258285(LOC125258285),LOC125258286(LOC125258286),LOC125258287(LOC125258287),LOC125258289(LOC125258289),LOC125258290(LOC125258290),LOC12527294…
BP	GO:0072524	pyridine-containing compound metabolic process	6	25	31	1.8914e-10	1.71211e-08	aldoaa(aldoaa),gpib(gpib),ldha(ldha),LOC125250112(LOC125250112),pfkfb4b(pfkfb4b),prkag3b(prkag3b)	gpd1a(gpd1a),hk2(hk2),idh3g(idh3g),kcnab2b(kcnab2b),ldhba(ldhba),LOC125260426(LOC125260426),mdh1aa(mdh1aa),mpc2b(mpc2b),nmrk2(nmrk2),nnt(nnt),ogdhb(ogdhb),pck1(pck1),pdha1a(pdha1a),pdhb(pdhb),pfkla(pfkla),pfklb(pfklb),pfkpa(pfkpa),pfkpb(pfkpb),pgam1a(pgam1a),pgd(pgd),pkma(pkma),pnp5b(pnp5b),ptgs2a(ptgs2a),ptgs2b(ptgs2b),tpi1a(tpi1a)
BP	GO:0007507	heart development	25	78	103	2.04241e-10	1.82975e-08	alpk3a(alpk3a),asxl2(asxl2),bmp5(bmp5),cavin4b(cavin4b),cpe(cpe),fhod3b(fhod3b),igf1(igf1),lmo4b(lmo4b),LOC125253079(LOC125253079),LOC125261424(LOC125261424),loxa(loxa),map2k2a(map2k2a),nexn(nexn),nr1h3(nr1h3),nrg1(nrg1),pdlim3b(pdlim3b),pitx3(pitx3),prkg1b(prkg1b),ptbp1a(ptbp1a),rxrga(rxrga),sgcg(sgcg),smad3b(smad3b),stk3(stk3),sufu(sufu),tgfbr3(tgfbr3)	actb1(actb1),actc2(actc2),agtr1a(agtr1a),angpt1(angpt1),ankrd1a(ankrd1a),aplnra(aplnra),bcor(bcor),cdh5(cdh5),cdkl1(cdkl1),cldn5a(cldn5a),cldn5b(cldn5b),dkk1b(dkk1b),dlc1(dlc1),ednraa(ednraa),efna1b(efna1b),egfra(egfra),egln1a(egln1a),erbb3b(erbb3b),ets1(ets1),ets2(ets2),fgfr1b(fgfr1b),fgfr4(fgfr4),hif1aa(hif1aa),hopx(hopx),itga4(itga4),kcnab1a(kcnab1a),l1camb(l1camb),lamb1a(lamb1a),LOC125247219(…
BP	GO:0090257	regulation of muscle system process	10	43	53	2.73113e-10	2.42178e-08	actn3b(actn3b),cmya5(cmya5),cpe(cpe),igf1(igf1),kcnb2b(kcnb2b),mstnb(mstnb),prkag3b(prkag3b),prkg1b(prkg1b),rps6kb1b(rps6kb1b),smad3b(smad3b)	abat(abat),adkb(adkb),atp1a3b(atp1a3b),atp1b1a(atp1b1a),atp2a2a(atp2a2a),atp2a2b(atp2a2b),casq2(casq2),ccn2a(ccn2a),eif4ebp3(eif4ebp3),f2r(f2r),hsp90aa1.2(hsp90aa1.2),kcnj2a(kcnj2a),LOC125250269(LOC125250269),LOC125255968(LOC125255968),LOC125258282(LOC125258282),LOC125258283(LOC125258283),LOC125258285(LOC125258285),LOC125258286(LOC125258286),LOC125258287(LOC125258287),LOC125258289(LOC125258289),L…
BP	GO:0031449	regulation of slow-twitch skeletal muscle fiber contraction	0	8	8	3.0067e-10	2.63921e-08	-	LOC125250269(LOC125250269),LOC125258282(LOC125258282),LOC125258283(LOC125258283),LOC125258285(LOC125258285),LOC125258286(LOC125258286),LOC125258287(LOC125258287),LOC125258289(LOC125258289),LOC125258290(LOC125258290)
BP	GO:0046031	ADP metabolic process	9	17	26	3.07053e-10	2.66829e-08	actn3b(actn3b),aldoaa(aldoaa),gpib(gpib),igf1(igf1),ldha(ldha),LOC125250112(LOC125250112),LOC125254055(LOC125254055),pfkfb4b(pfkfb4b),prkag3b(prkag3b)	ampd3a(ampd3a),gpd1a(gpd1a),hif1aa(hif1aa),hk2(hk2),ier3(ier3),LOC125263652(LOC125263652),LOC125273425(LOC125273425),pfkla(pfkla),pfklb(pfklb),pfkpa(pfkpa),pfkpb(pfkpb),pgam1a(pgam1a),pkma(pkma),pparaa(pparaa),prkag2a(prkag2a),prkag2b(prkag2b),tpi1a(tpi1a)
CC	GO:0099080	supramolecular complex	37	83	120	3.14778e-10	1.21619e-08	abrab(abrab),actn3b(actn3b),aldoaa(aldoaa),ank1a(ank1a),cald1b(cald1b),capn3b(capn3b),cavin4b(cavin4b),cmya5(cmya5),col4a1(col4a1),col8a1b(col8a1b),cspg4ba(cspg4ba),ddx3xb(ddx3xb),ezrb(ezrb),fgf13a(fgf13a),fhod3b(fhod3b),kdm7aa(kdm7aa),LOC125250112(LOC125250112),LOC125252706(LOC125252706),LOC125252961(LOC125252961),LOC125263123(LOC125263123),LOC125263129(LOC125263129),LOC125271740(LOC125271740),L…	ablim2(ablim2),actb1(actb1),actc2(actc2),ankrd1a(ankrd1a),arhgef1a(arhgef1a),arhgef25a(arhgef25a),cacna1sa(cacna1sa),casq2(casq2),cdc14ab(cdc14ab),cdh13(cdh13),cnn3a(cnn3a),fbln1(fbln1),gpd1a(gpd1a),grb7(grb7),iqgap2(iqgap2),itga5(itga5),kif1ab(kif1ab),klhl41a(klhl41a),krt18a.1(krt18a.1),krt8(krt8),krt91(krt91),l1camb(l1camb),LOC125247219(LOC125247219),LOC125250269(LOC125250269),LOC125255566(LOC1…
BP	GO:0042493	response to drug	35	119	154	3.41819e-10	2.941e-08	abhd2a(abhd2a),aldoaa(aldoaa),ca2(ca2),capn3b(capn3b),ccnd1(ccnd1),cpe(cpe),cxcl12b(cxcl12b),dgcr2(dgcr2),gpib(gpib),gstp1.2(gstp1.2),hsd11b2(hsd11b2),igf1(igf1),klf6b(klf6b),ldha(ldha),LOC125253079(LOC125253079),LOC125256874(LOC125256874),LOC125265856(LOC125265856),loxa(loxa),mapk8b(mapk8b),mat2ab(mat2ab),mstnb(mstnb),nr1h3(nr1h3),nrg1(nrg1),palm1a(palm1a),pcmt(pcmt),pitx3(pitx3),ppp1r3ca(ppp1r3…	abat(abat),acsl1a(acsl1a),acsl1b(acsl1b),actc2(actc2),adcy1a(adcy1a),adipoqa(adipoqa),adipoqb(adipoqb),adora2ab(adora2ab),agtr1a(agtr1a),aifm1(aifm1),ankrd1a(ankrd1a),apoeb(apoeb),aqp7(aqp7),arhgef1a(arhgef1a),atp1a3b(atp1a3b),atp2a2a(atp2a2a),atp2a2b(atp2a2b),atp5mc1(atp5mc1),bnip3(bnip3),ca4a(ca4a),cacna1sa(cacna1sa),casq2(casq2),chka(chka),cldn5a(cldn5a),cldn5b(cldn5b),cpt1ab(cpt1ab),ctsba(cts…
CC	GO:0032982	myosin filament	2	10	12	3.64952e-10	1.34873e-08	LOC125263123(LOC125263123),LOC125263129(LOC125263129)	LOC125250269(LOC125250269),LOC125258282(LOC125258282),LOC125258283(LOC125258283),LOC125258285(LOC125258285),LOC125258286(LOC125258286),LOC125258287(LOC125258287),LOC125258289(LOC125258289),LOC125258290(LOC125258290),mybpc3(mybpc3),obscna(obscna)
CC	GO:0005740	mitochondrial envelope	8	78	86	3.99026e-10	1.41322e-08	ckmt1(ckmt1),coq10a(coq10a),ddx3xb(ddx3xb),fndc1(fndc1),fundc2(fundc2),myoc(myoc),rps6kb1b(rps6kb1b),si:ch211-127i16.2(si:ch211-127i16.2)	acsl1a(acsl1a),acsl1b(acsl1b),acsl4b(acsl4b),aifm1(aifm1),apooa(apooa),atp5f1d(atp5f1d),atp5l(atp5l),atp5mc1(atp5mc1),atp5pf(atp5pf),ATP6(ATP6),bckdhb(bckdhb),bnip3(bnip3),chchd6b(chchd6b),ckmt2b(ckmt2b),clpxb(clpxb),coq3(coq3),COX2(COX2),COX3(COX3),cpox(cpox),cpt1ab(cpt1ab),cpt2(cpt2),crata(crata),CYTB(CYTB),epha4a(epha4a),etfdh(etfdh),gcat(gcat),gk(gk),got2b(got2b),hk2(hk2),hspd1(hspd1),ivd(ivd…
BP	GO:0010927	cellular component assembly involved in morphogenesis	13	39	52	3.99238e-10	3.40135e-08	capn3b(capn3b),cavin4b(cavin4b),cspg4ba(cspg4ba),e2f4(e2f4),fhod3b(fhod3b),LOC125252706(LOC125252706),LOC125252961(LOC125252961),LOC125261424(LOC125261424),mapk8b(mapk8b),mybpc2b(mybpc2b),neurl2(neurl2),sgcg(sgcg),tfdp2(tfdp2)	actb1(actb1),actc2(actc2),ankrd1a(ankrd1a),casq2(casq2),egfra(egfra),erbb3b(erbb3b),itga5(itga5),klhl41a(klhl41a),krt8(krt8),LOC125247219(LOC125247219),LOC125250269(LOC125250269),LOC125255566(LOC125255566),LOC125258282(LOC125258282),LOC125258283(LOC125258283),LOC125258285(LOC125258285),LOC125258286(LOC125258286),LOC125258287(LOC125258287),LOC125258289(LOC125258289),LOC125258290(LOC125258290),mybp…
BP	GO:0050881	musculoskeletal movement	5	18	23	5.78365e-10	4.8796e-08	actn3b(actn3b),LOC125263123(LOC125263123),LOC125263129(LOC125263129),map1ab(map1ab),rps6kb1b(rps6kb1b)	hsp90aa1.2(hsp90aa1.2),kcnj2a(kcnj2a),LOC125250269(LOC125250269),LOC125258282(LOC125258282),LOC125258283(LOC125258283),LOC125258285(LOC125258285),LOC125258286(LOC125258286),LOC125258287(LOC125258287),LOC125258289(LOC125258289),LOC125258290(LOC125258290),LOC125262564(LOC125262564),mb(mb),mylk2(mylk2),tnni1a(tnni1a),tnni1b(tnni1b),tnni1c(tnni1c),tnni2a.4(tnni2a.4),tnnt1(tnnt1)
BP	GO:0006734	NADH metabolic process	4	14	18	8.42159e-10	7.02463e-08	actn3b(actn3b),aldoaa(aldoaa),gpib(gpib),ldha(ldha)	gpd1a(gpd1a),hk2(hk2),idh3g(idh3g),LOC125260426(LOC125260426),mdh1aa(mdh1aa),ogdhb(ogdhb),pck1(pck1),pfkla(pfkla),pfklb(pfklb),pfkpa(pfkpa),pfkpb(pfkpb),pgam1a(pgam1a),pkma(pkma),tpi1a(tpi1a)
BP	GO:1901700	response to oxygen-containing compound	40	162	202	8.48775e-10	7.02463e-08	abhd2a(abhd2a),aldoaa(aldoaa),c2cd2l(c2cd2l),ccnd1(ccnd1),col4a1(col4a1),cpe(cpe),cpeb4b(cpeb4b),ddx3xb(ddx3xb),ensab(ensab),ezrb(ezrb),gpib(gpib),gstp1.2(gstp1.2),hsd11b2(hsd11b2),igf1(igf1),klf6b(klf6b),ldha(ldha),LOC125256874(LOC125256874),LOC125265856(LOC125265856),mafaa(mafaa),map2k2a(map2k2a),mapk8b(mapk8b),mat2ab(mat2ab),mstnb(mstnb),nr1h3(nr1h3),nrg1(nrg1),palm1a(palm1a),pcmt(pcmt),pitx3(…	abat(abat),abca1a(abca1a),acsl1a(acsl1a),acsl1b(acsl1b),actc2(actc2),adcy1a(adcy1a),adipoqa(adipoqa),adipoqb(adipoqb),agtr1a(agtr1a),aifm1(aifm1),ankrd1a(ankrd1a),apoeb(apoeb),aqp3a(aqp3a),aqp8a.1(aqp8a.1),arhgef1a(arhgef1a),atp1a3b(atp1a3b),atp2a2a(atp2a2a),atp2a2b(atp2a2b),atp5mc1(atp5mc1),atp6v1ba(atp6v1ba),atp6v1c1b(atp6v1c1b),atp6v1e1b(atp6v1e1b),bckdhb(bckdhb),bnip3(bnip3),btg2(btg2),ccn2a(…
BP	GO:0019674	NAD metabolic process	4	19	23	8.74824e-10	7.17191e-08	actn3b(actn3b),aldoaa(aldoaa),gpib(gpib),ldha(ldha)	gpd1a(gpd1a),hk2(hk2),idh3g(idh3g),ldhba(ldhba),LOC125260426(LOC125260426),mdh1aa(mdh1aa),nmrk2(nmrk2),ogdhb(ogdhb),pck1(pck1),pfkla(pfkla),pfklb(pfklb),pfkpa(pfkpa),pfkpb(pfkpb),pgam1a(pgam1a),pkma(pkma),pnp5b(pnp5b),ptgs2a(ptgs2a),ptgs2b(ptgs2b),tpi1a(tpi1a)
MF	GO:0016491	oxidoreductase activity	9	68	77	9.11184e-10	2.29011e-07	bdh2(bdh2),gstp1.2(gstp1.2),hsd11b2(hsd11b2),kdm7aa(kdm7aa),ldha(ldha),loxa(loxa),rdh10a(rdh10a),si:ch211-127i16.2(si:ch211-127i16.2),tet2(tet2)	acad8(acad8),aifm1(aifm1),aldh9a1a.1(aldh9a1a.1),bckdhb(bckdhb),ch25h(ch25h),COX2(COX2),cpox(cpox),CYTB(CYTB),decr1(decr1),egln1a(egln1a),ero1a(ero1a),etfa(etfa),etfb(etfb),etfdh(etfdh),gcdha(gcdha),gldc(gldc),gpd1a(gpd1a),hibadha(hibadha),idh3g(idh3g),ivd(ivd),kcnab1a(kcnab1a),kcnab2b(kcnab2b),ldhba(ldhba),LOC125247704(LOC125247704),LOC125247779(LOC125247779),LOC125248593(LOC125248593),LOC125250…
BP	GO:0006096	glycolytic process	8	16	24	9.24416e-10	7.43812e-08	actn3b(actn3b),aldoaa(aldoaa),gpib(gpib),igf1(igf1),ldha(ldha),LOC125250112(LOC125250112),pfkfb4b(pfkfb4b),prkag3b(prkag3b)	gpd1a(gpd1a),hif1aa(hif1aa),hk2(hk2),ier3(ier3),LOC125263652(LOC125263652),LOC125273425(LOC125273425),pfkla(pfkla),pfklb(pfklb),pfkpa(pfkpa),pfkpb(pfkpb),pgam1a(pgam1a),pkma(pkma),pparaa(pparaa),prkag2a(prkag2a),prkag2b(prkag2b),tpi1a(tpi1a)
BP	GO:0050879	multicellular organismal movement	6	18	24	9.24416e-10	7.43812e-08	actn3b(actn3b),brdt(brdt),LOC125263123(LOC125263123),LOC125263129(LOC125263129),map1ab(map1ab),rps6kb1b(rps6kb1b)	hsp90aa1.2(hsp90aa1.2),kcnj2a(kcnj2a),LOC125250269(LOC125250269),LOC125258282(LOC125258282),LOC125258283(LOC125258283),LOC125258285(LOC125258285),LOC125258286(LOC125258286),LOC125258287(LOC125258287),LOC125258289(LOC125258289),LOC125258290(LOC125258290),LOC125262564(LOC125262564),mb(mb),mylk2(mylk2),tnni1a(tnni1a),tnni1b(tnni1b),tnni1c(tnni1c),tnni2a.4(tnni2a.4),tnnt1(tnnt1)
BP	GO:0044282	small molecule catabolic process	8	49	57	1.00095e-09	7.98002e-08	actn3b(actn3b),aldoaa(aldoaa),bdh2(bdh2),gpib(gpib),ldha(ldha),LOC125250112(LOC125250112),mthfs(mthfs),nudt3b(nudt3b)	abat(abat),acad8(acad8),adipoqa(adipoqa),adipoqb(adipoqb),apoeb(apoeb),atp2a2a(atp2a2a),atp2a2b(atp2a2b),auh(auh),bcat2(bcat2),bckdhb(bckdhb),cdadc1(cdadc1),cpt1ab(cpt1ab),cpt2(cpt2),crata(crata),decr1(decr1),ech1(ech1),eci2(eci2),etfa(etfa),etfb(etfb),etfdh(etfdh),gcdha(gcdha),gldc(gldc),got1(got1),got2b(got2b),hibadha(hibadha),hk2(hk2),hmgcl(hmgcl),impa2(impa2),ivd(ivd),lipeb(lipeb),LOC12527335…
BP	GO:0009156	ribonucleoside monophosphate biosynthetic process	7	19	26	1.08103e-09	8.53044e-08	aldoaa(aldoaa),gpib(gpib),ldha(ldha),LOC125250112(LOC125250112),LOC125254055(LOC125254055),pfkfb4b(pfkfb4b),prkag3b(prkag3b)	adkb(adkb),ampd3a(ampd3a),atp5f1d(atp5f1d),atp5l(atp5l),atp5mc1(atp5mc1),atp5pf(atp5pf),ATP6(ATP6),hk2(hk2),LOC125273572(LOC125273572),LOC125276491(LOC125276491),pfkla(pfkla),pfklb(pfklb),pfkpa(pfkpa),pfkpb(pfkpb),pgam1a(pgam1a),pkma(pkma),prkag2a(prkag2a),prkag2b(prkag2b),tpi1a(tpi1a)
BP	GO:0009612	response to mechanical stimulus	8	50	58	1.08962e-09	8.53044e-08	cxcl12b(cxcl12b),gpib(gpib),igf1(igf1),LOC125252961(LOC125252961),LOC125263123(LOC125263123),LOC125263129(LOC125263129),mapk8b(mapk8b),rps6kb1b(rps6kb1b)	ankrd1a(ankrd1a),atp1a3b(atp1a3b),atp1b1a(atp1b1a),bnip3(bnip3),btg2(btg2),ctsba(ctsba),ednraa(ednraa),ets1(ets1),fosab(fosab),fosl1a(fosl1a),fosl2(fosl2),gadd45aa(gadd45aa),got1(got1),hif1aa(hif1aa),irf1b(irf1b),junba(junba),junbb(junbb),kcnj2a(kcnj2a),LOC125246170(LOC125246170),LOC125247704(LOC125247704),LOC125250269(LOC125250269),LOC125258282(LOC125258282),LOC125258283(LOC125258283),LOC1252582…
BP	GO:0006757	ATP generation from ADP	8	16	24	1.11954e-09	8.68641e-08	actn3b(actn3b),aldoaa(aldoaa),gpib(gpib),igf1(igf1),ldha(ldha),LOC125250112(LOC125250112),pfkfb4b(pfkfb4b),prkag3b(prkag3b)	gpd1a(gpd1a),hif1aa(hif1aa),hk2(hk2),ier3(ier3),LOC125263652(LOC125263652),LOC125273425(LOC125273425),pfkla(pfkla),pfklb(pfklb),pfkpa(pfkpa),pfkpb(pfkpb),pgam1a(pgam1a),pkma(pkma),pparaa(pparaa),prkag2a(prkag2a),prkag2b(prkag2b),tpi1a(tpi1a)
BP	GO:0043500	muscle adaptation	8	23	31	1.70168e-09	1.30864e-07	actn3b(actn3b),cmya5(cmya5),igf1(igf1),mstnb(mstnb),myoc(myoc),prkag3b(prkag3b),rps6kb1b(rps6kb1b),smad3b(smad3b)	adkb(adkb),atp2a2a(atp2a2a),atp2a2b(atp2a2b),cacna1sa(cacna1sa),LOC125247704(LOC125247704),LOC125250269(LOC125250269),LOC125258282(LOC125258282),LOC125258283(LOC125258283),LOC125258285(LOC125258285),LOC125258286(LOC125258286),LOC125258287(LOC125258287),LOC125258289(LOC125258289),LOC125258290(LOC125258290),LOC125259911(LOC125259911),LOC125262403(LOC125262403),LOC125262404(LOC125262404),LOC12527342…
CC	GO:0005865	striated muscle thin filament	2	15	17	1.96043e-09	6.66546e-08	actn3b(actn3b),fhod3b(fhod3b)	actb1(actb1),actc2(actc2),LOC125247219(LOC125247219),LOC125255566(LOC125255566),tmod1(tmod1),tnni1a(tnni1a),tnni1b(tnni1b),tnni1c(tnni1c),tnni2a.4(tnni2a.4),tnni4a(tnni4a),tnnt1(tnnt1),tnnt2d(tnnt2d),tnnt2e(tnnt2e),tpm2(tpm2),tpm3(tpm3)
BP	GO:0048646	anatomical structure formation involved in morphogenesis	49	127	176	3.07239e-09	2.34202e-07	bcl6aa(bcl6aa),bmp5(bmp5),calcr(calcr),capn3b(capn3b),cavin4b(cavin4b),col4a1(col4a1),col8a1b(col8a1b),cpeb4b(cpeb4b),cspg4ba(cspg4ba),cxcl12b(cxcl12b),e2f4(e2f4),ehd2a(ehd2a),ehd4(ehd4),ezrb(ezrb),fhod3b(fhod3b),gpib(gpib),igf1(igf1),ldha(ldha),lmo4b(lmo4b),LOC125252706(LOC125252706),LOC125252961(LOC125252961),LOC125261424(LOC125261424),LOC125262137(LOC125262137),LOC125265856(LOC125265856),map2k…	actb1(actb1),actc2(actc2),adam8a(adam8a),agtr1a(agtr1a),angpt1(angpt1),ankrd1a(ankrd1a),aplnra(aplnra),atp6v1ba(atp6v1ba),cacna1sa(cacna1sa),casq2(casq2),ccn2a(ccn2a),cdh13(cdh13),cdh5(cdh5),cxcl8a(cxcl8a),cxcr3.3(cxcr3.3),dkk1b(dkk1b),dlc1(dlc1),dusp4(dusp4),dusp5(dusp5),ednraa(ednraa),efna1b(efna1b),egfra(egfra),egln1a(egln1a),ehd1a(ehd1a),en1b(en1b),epha2a(epha2a),epha4a(epha4a),erbb3b(erbb3b)…
BP	GO:0036293	response to decreased oxygen levels	15	51	66	3.70868e-09	2.80247e-07	aldoaa(aldoaa),cpeb4b(cpeb4b),fndc1(fndc1),hsd11b2(hsd11b2),igf1(igf1),ldha(ldha),LOC125262673(LOC125262673),LOC125266920(LOC125266920),pcmt(pcmt),prkcq(prkcq),sfrp1a(sfrp1a),sfrp1b(sfrp1b),smad3b(smad3b),tgfbr3(tgfbr3),vasna(vasna)	abat(abat),adam8a(adam8a),agtr1a(agtr1a),aifm1(aifm1),angpt1(angpt1),ankrd1a(ankrd1a),aqp3a(aqp3a),atp1b1a(atp1b1a),atp6v1ba(atp6v1ba),bach1b(bach1b),bnip3(bnip3),ccn2a(ccn2a),CYTB(CYTB),ednraa(ednraa),egln1a(egln1a),ero1a(ero1a),ets1(ets1),fosl2(fosl2),hif1aa(hif1aa),hspd1(hspd1),ldhba(ldhba),LOC125247704(LOC125247704),LOC125248593(LOC125248593),LOC125262403(LOC125262403),LOC125262404(LOC1252624…
BP	GO:0055008	cardiac muscle tissue morphogenesis	2	21	23	4.11976e-09	3.08627e-07	nrg1(nrg1),tgfbr3(tgfbr3)	actc2(actc2),angpt1(angpt1),ankrd1a(ankrd1a),egln1a(egln1a),LOC125250269(LOC125250269),LOC125258282(LOC125258282),LOC125258283(LOC125258283),LOC125258285(LOC125258285),LOC125258286(LOC125258286),LOC125258287(LOC125258287),LOC125258289(LOC125258289),LOC125258290(LOC125258290),mybpc3(mybpc3),myl2b(myl2b),mylk2(mylk2),s1pr1(s1pr1),smad7(smad7),tnni1a(tnni1a),tnni1b(tnni1b),tnni1c(tnni1c),zgc:163073(…
BP	GO:0003015	heart process	6	48	54	4.5727e-09	3.3963e-07	kcnb2b(kcnb2b),prkg1b(prkg1b),sgcg(sgcg),thrb(thrb),trdn(trdn),wwtr1(wwtr1)	actc2(actc2),atp1a3b(atp1a3b),atp1b1a(atp1b1a),atp2a2a(atp2a2a),atp2a2b(atp2a2b),casq2(casq2),ccn2a(ccn2a),corin(corin),egfra(egfra),erbb3b(erbb3b),gnai2a(gnai2a),hopx(hopx),hsp90aa1.2(hsp90aa1.2),hspb7(hspb7),kcnj2a(kcnj2a),LOC125247219(LOC125247219),LOC125248593(LOC125248593),LOC125250269(LOC125250269),LOC125255968(LOC125255968),LOC125258282(LOC125258282),LOC125258283(LOC125258283),LOC125258285…
BP	GO:0009124	nucleoside monophosphate biosynthetic process	7	19	26	4.77125e-09	3.51374e-07	aldoaa(aldoaa),gpib(gpib),ldha(ldha),LOC125250112(LOC125250112),LOC125254055(LOC125254055),pfkfb4b(pfkfb4b),prkag3b(prkag3b)	adkb(adkb),ampd3a(ampd3a),atp5f1d(atp5f1d),atp5l(atp5l),atp5mc1(atp5mc1),atp5pf(atp5pf),ATP6(ATP6),hk2(hk2),LOC125273572(LOC125273572),LOC125276491(LOC125276491),pfkla(pfkla),pfklb(pfklb),pfkpa(pfkpa),pfkpb(pfkpb),pgam1a(pgam1a),pkma(pkma),prkag2a(prkag2a),prkag2b(prkag2b),tpi1a(tpi1a)
BP	GO:0009108	coenzyme biosynthetic process	9	24	33	5.97397e-09	4.36251e-07	aldoaa(aldoaa),coq10a(coq10a),gpib(gpib),ldha(ldha),LOC125250112(LOC125250112),mat2ab(mat2ab),mthfs(mthfs),pfkfb4b(pfkfb4b),prkag3b(prkag3b)	acsl1a(acsl1a),acsl1b(acsl1b),acsl4b(acsl4b),bckdhb(bckdhb),coq3(coq3),coq8ab(coq8ab),gcdha(gcdha),hk2(hk2),mmadhcb(mmadhcb),mpc2b(mpc2b),pank1a(pank1a),pdha1a(pdha1a),pdhb(pdhb),pdk2b(pdk2b),pfkla(pfkla),pfklb(pfklb),pfkpa(pfkpa),pfkpb(pfkpb),pgam1a(pgam1a),pkma(pkma),pnp5b(pnp5b),ptgs2a(ptgs2a),ptgs2b(ptgs2b),tpi1a(tpi1a)
BP	GO:0006165	nucleoside diphosphate phosphorylation	8	17	25	6.19957e-09	4.48952e-07	actn3b(actn3b),aldoaa(aldoaa),gpib(gpib),igf1(igf1),ldha(ldha),LOC125250112(LOC125250112),pfkfb4b(pfkfb4b),prkag3b(prkag3b)	gpd1a(gpd1a),hif1aa(hif1aa),hk2(hk2),ier3(ier3),LOC125263652(LOC125263652),LOC125273425(LOC125273425),pck1(pck1),pfkla(pfkla),pfklb(pfklb),pfkpa(pfkpa),pfkpb(pfkpb),pgam1a(pgam1a),pkma(pkma),pparaa(pparaa),prkag2a(prkag2a),prkag2b(prkag2b),tpi1a(tpi1a)
CC	GO:0016460	myosin II complex	3	13	16	6.61751e-09	2.16342e-07	LOC125263123(LOC125263123),LOC125263129(LOC125263129),mybpc2b(mybpc2b)	LOC125250269(LOC125250269),LOC125258282(LOC125258282),LOC125258283(LOC125258283),LOC125258285(LOC125258285),LOC125258286(LOC125258286),LOC125258287(LOC125258287),LOC125258289(LOC125258289),LOC125258290(LOC125258290),mybpc3(mybpc3),myh7bb(myh7bb),myom3(myom3),obscna(obscna),zgc:163073(zgc:163073)
BP	GO:0048738	cardiac muscle tissue development	11	37	48	1.07392e-08	7.71273e-07	alpk3a(alpk3a),bmp5(bmp5),cavin4b(cavin4b),fhod3b(fhod3b),igf1(igf1),nexn(nexn),nr1h3(nr1h3),nrg1(nrg1),prkg1b(prkg1b),sgcg(sgcg),tgfbr3(tgfbr3)	actc2(actc2),angpt1(angpt1),ankrd1a(ankrd1a),aplnra(aplnra),dkk1b(dkk1b),egln1a(egln1a),erbb3b(erbb3b),fgfr1b(fgfr1b),fgfr4(fgfr4),lamb1a(lamb1a),LOC125247219(LOC125247219),LOC125248593(LOC125248593),LOC125250269(LOC125250269),LOC125255566(LOC125255566),LOC125258282(LOC125258282),LOC125258283(LOC125258283),LOC125258285(LOC125258285),LOC125258286(LOC125258286),LOC125258287(LOC125258287),LOC1252582…
CC	GO:0015629	actin cytoskeleton	17	47	64	1.12482e-08	3.54109e-07	abrab(abrab),actn3b(actn3b),aldoaa(aldoaa),cald1b(cald1b),cap2(cap2),capn3b(capn3b),ezrb(ezrb),fhod3b(fhod3b),LOC125250112(LOC125250112),LOC125252706(LOC125252706),LOC125263123(LOC125263123),LOC125263129(LOC125263129),LOC125265856(LOC125265856),mapk8b(mapk8b),mybpc2b(mybpc2b),pdlim3b(pdlim3b),synpo2la(synpo2la)	ablim2(ablim2),actb1(actb1),actc2(actc2),adam8a(adam8a),arhgef1a(arhgef1a),capgb(capgb),cnn3a(cnn3a),corin(corin),dlc1(dlc1),hspb7(hspb7),iqgap2(iqgap2),lima1a(lima1a),LOC125247219(LOC125247219),LOC125247704(LOC125247704),LOC125250269(LOC125250269),LOC125255566(LOC125255566),LOC125258282(LOC125258282),LOC125258283(LOC125258283),LOC125258285(LOC125258285),LOC125258286(LOC125258286),LOC125258287(LO…
BP	GO:0046939	nucleotide phosphorylation	8	17	25	1.16828e-08	8.32159e-07	actn3b(actn3b),aldoaa(aldoaa),gpib(gpib),igf1(igf1),ldha(ldha),LOC125250112(LOC125250112),pfkfb4b(pfkfb4b),prkag3b(prkag3b)	gpd1a(gpd1a),hif1aa(hif1aa),hk2(hk2),ier3(ier3),LOC125263652(LOC125263652),LOC125273425(LOC125273425),pck1(pck1),pfkla(pfkla),pfklb(pfklb),pfkpa(pfkpa),pfkpb(pfkpb),pgam1a(pgam1a),pkma(pkma),pparaa(pparaa),prkag2a(prkag2a),prkag2b(prkag2b),tpi1a(tpi1a)
CC	GO:0005859	muscle myosin complex	3	12	15	1.23224e-08	3.74072e-07	LOC125263123(LOC125263123),LOC125263129(LOC125263129),mybpc2b(mybpc2b)	LOC125250269(LOC125250269),LOC125258282(LOC125258282),LOC125258283(LOC125258283),LOC125258285(LOC125258285),LOC125258286(LOC125258286),LOC125258287(LOC125258287),LOC125258289(LOC125258289),LOC125258290(LOC125258290),mybpc3(mybpc3),myom3(myom3),obscna(obscna),zgc:163073(zgc:163073)
BP	GO:0009165	nucleotide biosynthetic process	9	43	52	1.31164e-08	9.26682e-07	actn3b(actn3b),aldoaa(aldoaa),gpib(gpib),igf1(igf1),ldha(ldha),LOC125250112(LOC125250112),LOC125254055(LOC125254055),pfkfb4b(pfkfb4b),prkag3b(prkag3b)	acsl1a(acsl1a),acsl1b(acsl1b),acsl4b(acsl4b),adcy1a(adcy1a),adkb(adkb),adora2ab(adora2ab),ampd3a(ampd3a),atp5f1d(atp5f1d),atp5l(atp5l),atp5mc1(atp5mc1),atp5pf(atp5pf),ATP6(ATP6),bckdhb(bckdhb),COX2(COX2),flcn(flcn),gcdha(gcdha),gpd1a(gpd1a),hif1aa(hif1aa),hk2(hk2),ier3(ier3),LOC125263652(LOC125263652),LOC125273425(LOC125273425),LOC125273572(LOC125273572),LOC125276491(LOC125276491),mpc2b(mpc2b),pa…
BP	GO:1905243	cellular response to 3,3',5-triiodo-L-thyronine	0	8	8	1.4468e-08	1.01392e-06	-	LOC125250269(LOC125250269),LOC125258282(LOC125258282),LOC125258283(LOC125258283),LOC125258285(LOC125258285),LOC125258286(LOC125258286),LOC125258287(LOC125258287),LOC125258289(LOC125258289),LOC125258290(LOC125258290)
BP	GO:0048619	embryonic hindgut morphogenesis	3	17	20	1.46153e-08	1.01605e-06	bcl6aa(bcl6aa),col4a1(col4a1),nr1h3(nr1h3)	dlc1(dlc1),egfra(egfra),erbb3b(erbb3b),etfa(etfa),ets1(ets1),ets2(ets2),LOC125250269(LOC125250269),LOC125258282(LOC125258282),LOC125258283(LOC125258283),LOC125258285(LOC125258285),LOC125258286(LOC125258286),LOC125258287(LOC125258287),LOC125258289(LOC125258289),LOC125258290(LOC125258290),myh7bb(myh7bb),smad7(smad7),smurf1(smurf1)
BP	GO:0006006	glucose metabolic process	10	28	38	1.60874e-08	1.10952e-06	actn3b(actn3b),aldoaa(aldoaa),dyrk2(dyrk2),gpib(gpib),igf1(igf1),ldha(ldha),LOC125250112(LOC125250112),midn(midn),ppp1r3ca(ppp1r3ca),ppp1r3cb(ppp1r3cb)	adipoqa(adipoqa),adipoqb(adipoqb),c1qtnf1(c1qtnf1),cpt1ab(cpt1ab),dgat2(dgat2),got1(got1),got2b(got2b),gpd1a(gpd1a),hif1aa(hif1aa),hk2(hk2),LOC125250888(LOC125250888),LOC125263652(LOC125263652),mdh1aa(mdh1aa),pck1(pck1),pdk2b(pdk2b),per2(per2),pfkla(pfkla),pfklb(pfklb),pfkpa(pfkpa),pfkpb(pfkpb),pgam1a(pgam1a),pkma(pkma),pparaa(pparaa),pth1b(pth1b),pygb(pygb),pygmb(pygmb),slc25a10b(slc25a10b),tpi1…
BP	GO:1901293	nucleoside phosphate biosynthetic process	9	43	52	1.89762e-08	1.29845e-06	actn3b(actn3b),aldoaa(aldoaa),gpib(gpib),igf1(igf1),ldha(ldha),LOC125250112(LOC125250112),LOC125254055(LOC125254055),pfkfb4b(pfkfb4b),prkag3b(prkag3b)	acsl1a(acsl1a),acsl1b(acsl1b),acsl4b(acsl4b),adcy1a(adcy1a),adkb(adkb),adora2ab(adora2ab),ampd3a(ampd3a),atp5f1d(atp5f1d),atp5l(atp5l),atp5mc1(atp5mc1),atp5pf(atp5pf),ATP6(ATP6),bckdhb(bckdhb),COX2(COX2),flcn(flcn),gcdha(gcdha),gpd1a(gpd1a),hif1aa(hif1aa),hk2(hk2),ier3(ier3),LOC125263652(LOC125263652),LOC125273425(LOC125273425),LOC125273572(LOC125273572),LOC125276491(LOC125276491),mpc2b(mpc2b),pa…
BP	GO:0044262	cellular carbohydrate metabolic process	11	36	47	1.99256e-08	1.35276e-06	actn3b(actn3b),dyrk2(dyrk2),igf1(igf1),LOC125250112(LOC125250112),midn(midn),pfkfb4b(pfkfb4b),ppp1r3ca(ppp1r3ca),ppp1r3cb(ppp1r3cb),prkag3b(prkag3b),prkg1b(prkg1b),stbd1(stbd1)	adipoqa(adipoqa),adipoqb(adipoqb),c1qtnf1(c1qtnf1),coq3(coq3),dgat2(dgat2),galk2(galk2),gk(gk),got1(got1),gyg2(gyg2),hif1aa(hif1aa),hk2(hk2),ier3(ier3),impa2(impa2),LOC125250888(LOC125250888),LOC125263652(LOC125263652),LOC125263945(LOC125263945),LOC125273425(LOC125273425),pcdh12(pcdh12),pck1(pck1),pdk2b(pdk2b),per2(per2),pfkla(pfkla),pfklb(pfklb),pfkpa(pfkpa),pfkpb(pfkpb),pgam1a(pgam1a),pgd(pgd),…
BP	GO:0009135	purine nucleoside diphosphate metabolic process	9	18	27	2.066e-08	1.38104e-06	actn3b(actn3b),aldoaa(aldoaa),gpib(gpib),igf1(igf1),ldha(ldha),LOC125250112(LOC125250112),LOC125254055(LOC125254055),pfkfb4b(pfkfb4b),prkag3b(prkag3b)	ampd3a(ampd3a),gpd1a(gpd1a),hif1aa(hif1aa),hk2(hk2),ier3(ier3),LOC125263652(LOC125263652),LOC125273425(LOC125273425),pals2b(pals2b),pfkla(pfkla),pfklb(pfklb),pfkpa(pfkpa),pfkpb(pfkpb),pgam1a(pgam1a),pkma(pkma),pparaa(pparaa),prkag2a(prkag2a),prkag2b(prkag2b),tpi1a(tpi1a)
BP	GO:0009179	purine ribonucleoside diphosphate metabolic process	9	18	27	2.066e-08	1.38104e-06	actn3b(actn3b),aldoaa(aldoaa),gpib(gpib),igf1(igf1),ldha(ldha),LOC125250112(LOC125250112),LOC125254055(LOC125254055),pfkfb4b(pfkfb4b),prkag3b(prkag3b)	ampd3a(ampd3a),gpd1a(gpd1a),hif1aa(hif1aa),hk2(hk2),ier3(ier3),LOC125263652(LOC125263652),LOC125273425(LOC125273425),pals2b(pals2b),pfkla(pfkla),pfklb(pfklb),pfkpa(pfkpa),pfkpb(pfkpb),pgam1a(pgam1a),pkma(pkma),pparaa(pparaa),prkag2a(prkag2a),prkag2b(prkag2b),tpi1a(tpi1a)
BP	GO:0010243	response to organonitrogen compound	26	107	133	2.39594e-08	1.58936e-06	ccnd1(ccnd1),col4a1(col4a1),cpeb4b(cpeb4b),ezrb(ezrb),gpib(gpib),gstp1.2(gstp1.2),hsd11b2(hsd11b2),igf1(igf1),klf6b(klf6b),ldha(ldha),LOC125265856(LOC125265856),map2k2a(map2k2a),mapk8b(mapk8b),mat2ab(mat2ab),mstnb(mstnb),nr1h3(nr1h3),palm1a(palm1a),pitx3(pitx3),ppp2r5eb(ppp2r5eb),prkcq(prkcq),rgs7b(rgs7b),rps6kb1b(rps6kb1b),sfrp1a(sfrp1a),sfrp1b(sfrp1b),tgfbr3(tgfbr3),ywhag2(ywhag2)	abat(abat),abca1a(abca1a),adipoqa(adipoqa),adipoqb(adipoqb),adora2ab(adora2ab),agtr1a(agtr1a),aifm1(aifm1),apoeb(apoeb),aqp8a.1(aqp8a.1),arhgef1a(arhgef1a),atp1a3b(atp1a3b),atp2a2a(atp2a2a),atp2a2b(atp2a2b),atp6v1ba(atp6v1ba),atp6v1c1b(atp6v1c1b),atp6v1e1b(atp6v1e1b),bckdhb(bckdhb),btg2(btg2),cacna1sa(cacna1sa),casq2(casq2),ccn2a(ccn2a),cdh13(cdh13),cebpb(cebpb),ctsba(ctsba),CYTB(CYTB),dgat2(dgat…
BP	GO:0007443	Malpighian tubule morphogenesis	3	16	19	2.49645e-08	1.63516e-06	bcl6aa(bcl6aa),col4a1(col4a1),nr1h3(nr1h3)	dlc1(dlc1),egfra(egfra),erbb3b(erbb3b),etfa(etfa),ets1(ets1),ets2(ets2),LOC125250269(LOC125250269),LOC125258282(LOC125258282),LOC125258283(LOC125258283),LOC125258285(LOC125258285),LOC125258286(LOC125258286),LOC125258287(LOC125258287),LOC125258289(LOC125258289),LOC125258290(LOC125258290),myh7bb(myh7bb),smad7(smad7)
BP	GO:0001666	response to hypoxia	14	48	62	2.5026e-08	1.63516e-06	aldoaa(aldoaa),fndc1(fndc1),hsd11b2(hsd11b2),igf1(igf1),ldha(ldha),LOC125262673(LOC125262673),LOC125266920(LOC125266920),pcmt(pcmt),prkcq(prkcq),sfrp1a(sfrp1a),sfrp1b(sfrp1b),smad3b(smad3b),tgfbr3(tgfbr3),vasna(vasna)	abat(abat),adam8a(adam8a),agtr1a(agtr1a),angpt1(angpt1),ankrd1a(ankrd1a),aqp3a(aqp3a),atp1b1a(atp1b1a),atp6v1ba(atp6v1ba),bach1b(bach1b),bnip3(bnip3),CYTB(CYTB),ednraa(ednraa),egln1a(egln1a),ero1a(ero1a),ets1(ets1),fosl2(fosl2),hif1aa(hif1aa),hspd1(hspd1),ldhba(ldhba),LOC125247704(LOC125247704),LOC125248593(LOC125248593),LOC125262403(LOC125262403),LOC125262404(LOC125262404),LOC125265600(LOC125265…
BP	GO:0009166	nucleotide catabolic process	11	19	30	2.73447e-08	1.77332e-06	actn3b(actn3b),aldoaa(aldoaa),gpib(gpib),igf1(igf1),ldha(ldha),LOC125250112(LOC125250112),LOC125254055(LOC125254055),nudt3b(nudt3b),nudt4a(nudt4a),pfkfb4b(pfkfb4b),prkag3b(prkag3b)	ampd3a(ampd3a),gda(gda),gpd1a(gpd1a),hif1aa(hif1aa),hk2(hk2),ier3(ier3),LOC125263652(LOC125263652),LOC125273425(LOC125273425),pfkla(pfkla),pfklb(pfklb),pfkpa(pfkpa),pfkpb(pfkpb),pgam1a(pgam1a),pkma(pkma),pnp5b(pnp5b),pparaa(pparaa),prkag2a(prkag2a),prkag2b(prkag2b),tpi1a(tpi1a)
BP	GO:0051188	cofactor biosynthetic process	11	29	40	2.84084e-08	1.82866e-06	aldoaa(aldoaa),ank1a(ank1a),bdh2(bdh2),coq10a(coq10a),gpib(gpib),ldha(ldha),LOC125250112(LOC125250112),mat2ab(mat2ab),mthfs(mthfs),pfkfb4b(pfkfb4b),prkag3b(prkag3b)	acsl1a(acsl1a),acsl1b(acsl1b),acsl4b(acsl4b),atp5if1a(atp5if1a),bckdhb(bckdhb),coq3(coq3),coq8ab(coq8ab),COX2(COX2),cpox(cpox),gcdha(gcdha),hk2(hk2),isca2(isca2),LOC125247704(LOC125247704),mmadhcb(mmadhcb),mpc2b(mpc2b),pank1a(pank1a),pdha1a(pdha1a),pdhb(pdhb),pdk2b(pdk2b),pfkla(pfkla),pfklb(pfklb),pfkpa(pfkpa),pfkpb(pfkpb),pgam1a(pgam1a),pkma(pkma),pnp5b(pnp5b),ptgs2a(ptgs2a),ptgs2b(ptgs2b),tpi1a…
BP	GO:0060047	heart contraction	5	44	49	3.74936e-08	2.39573e-06	kcnb2b(kcnb2b),prkg1b(prkg1b),sgcg(sgcg),thrb(thrb),trdn(trdn)	actc2(actc2),atp1a3b(atp1a3b),atp1b1a(atp1b1a),atp2a2a(atp2a2a),atp2a2b(atp2a2b),casq2(casq2),ccn2a(ccn2a),corin(corin),hopx(hopx),hsp90aa1.2(hsp90aa1.2),hspb7(hspb7),kcnj2a(kcnj2a),LOC125247219(LOC125247219),LOC125250269(LOC125250269),LOC125255968(LOC125255968),LOC125258282(LOC125258282),LOC125258283(LOC125258283),LOC125258285(LOC125258285),LOC125258286(LOC125258286),LOC125258287(LOC125258287),L…
BP	GO:0009185	ribonucleoside diphosphate metabolic process	9	18	27	4.03373e-08	2.55862e-06	actn3b(actn3b),aldoaa(aldoaa),gpib(gpib),igf1(igf1),ldha(ldha),LOC125250112(LOC125250112),LOC125254055(LOC125254055),pfkfb4b(pfkfb4b),prkag3b(prkag3b)	ampd3a(ampd3a),gpd1a(gpd1a),hif1aa(hif1aa),hk2(hk2),ier3(ier3),LOC125263652(LOC125263652),LOC125273425(LOC125273425),pals2b(pals2b),pfkla(pfkla),pfklb(pfklb),pfkpa(pfkpa),pfkpb(pfkpb),pgam1a(pgam1a),pkma(pkma),pparaa(pparaa),prkag2a(prkag2a),prkag2b(prkag2b),tpi1a(tpi1a)
BP	GO:0003299	muscle hypertrophy in response to stress	1	12	13	4.74571e-08	2.96692e-06	smad3b(smad3b)	atp2a2a(atp2a2a),atp2a2b(atp2a2b),LOC125250269(LOC125250269),LOC125258282(LOC125258282),LOC125258283(LOC125258283),LOC125258285(LOC125258285),LOC125258286(LOC125258286),LOC125258287(LOC125258287),LOC125258289(LOC125258289),LOC125258290(LOC125258290),LOC125259911(LOC125259911),LOC125273425(LOC125273425)
BP	GO:0014898	cardiac muscle hypertrophy in response to stress	1	12	13	4.74571e-08	2.96692e-06	smad3b(smad3b)	atp2a2a(atp2a2a),atp2a2b(atp2a2b),LOC125250269(LOC125250269),LOC125258282(LOC125258282),LOC125258283(LOC125258283),LOC125258285(LOC125258285),LOC125258286(LOC125258286),LOC125258287(LOC125258287),LOC125258289(LOC125258289),LOC125258290(LOC125258290),LOC125259911(LOC125259911),LOC125273425(LOC125273425)
BP	GO:0044283	small molecule biosynthetic process	20	65	85	5.53066e-08	3.43296e-06	actn3b(actn3b),aldoaa(aldoaa),bdh2(bdh2),bmp5(bmp5),coq10a(coq10a),gpib(gpib),igf1(igf1),ldha(ldha),LOC125250112(LOC125250112),LOC125254055(LOC125254055),mthfs(mthfs),nr1h3(nr1h3),nudt3b(nudt3b),nudt4a(nudt4a),pfkfb4b(pfkfb4b),prkag3b(prkag3b),prkg1b(prkg1b),rdh10a(rdh10a),rxrga(rxrga),si:ch211-217a12.1(si:ch211-217a12.1)	abat(abat),acsl4b(acsl4b),adipoqa(adipoqa),adipoqb(adipoqb),adkb(adkb),ampd3a(ampd3a),apoeb(apoeb),bcat2(bcat2),bckdhb(bckdhb),ch25h(ch25h),coq3(coq3),coq8ab(coq8ab),cpt2(cpt2),dgat2(dgat2),dhdds(dhdds),fgfr4(fgfr4),gda(gda),got1(got1),got2b(got2b),gpd1a(gpd1a),hif1aa(hif1aa),hk2(hk2),hmgcl(hmgcl),ier3(ier3),insig1(insig1),itpkcb(itpkcb),ldhba(ldhba),LOC125251082(LOC125251082),LOC125251306(LOC125…
BP	GO:0070482	response to oxygen levels	15	52	67	5.95561e-08	3.67052e-06	aldoaa(aldoaa),cpeb4b(cpeb4b),fndc1(fndc1),hsd11b2(hsd11b2),igf1(igf1),ldha(ldha),LOC125262673(LOC125262673),LOC125266920(LOC125266920),pcmt(pcmt),prkcq(prkcq),sfrp1a(sfrp1a),sfrp1b(sfrp1b),smad3b(smad3b),tgfbr3(tgfbr3),vasna(vasna)	abat(abat),adam8a(adam8a),agtr1a(agtr1a),aifm1(aifm1),angpt1(angpt1),ankrd1a(ankrd1a),aqp3a(aqp3a),atp1b1a(atp1b1a),atp6v1ba(atp6v1ba),bach1b(bach1b),bnip3(bnip3),ccn2a(ccn2a),CYTB(CYTB),ednraa(ednraa),egln1a(egln1a),ero1a(ero1a),ets1(ets1),fosl2(fosl2),gpd1a(gpd1a),hif1aa(hif1aa),hspd1(hspd1),ldhba(ldhba),LOC125247704(LOC125247704),LOC125248593(LOC125248593),LOC125262403(LOC125262403),LOC1252624…
BP	GO:0046716	muscle cell cellular homeostasis	8	13	21	6.24538e-08	3.822e-06	aldoaa(aldoaa),brdt(brdt),cap2(cap2),capn3b(capn3b),fhod3b(fhod3b),mbnl1(mbnl1),mbnl3(mbnl3),mstnb(mstnb)	ATP6(ATP6),fgfr1b(fgfr1b),fgfr4(fgfr4),hif1aa(hif1aa),LOC125247219(LOC125247219),robo3(robo3),tnni1a(tnni1a),tnni1b(tnni1b),tnni1c(tnni1c),tnni2a.4(tnni2a.4),tnni4a(tnni4a),tnnt2d(tnnt2d),tnnt2e(tnnt2e)
BP	GO:0019318	hexose metabolic process	11	29	40	6.28983e-08	3.82228e-06	actn3b(actn3b),aldoaa(aldoaa),dyrk2(dyrk2),gpib(gpib),igf1(igf1),ldha(ldha),LOC125250112(LOC125250112),LOC125262673(LOC125262673),midn(midn),ppp1r3ca(ppp1r3ca),ppp1r3cb(ppp1r3cb)	adipoqa(adipoqa),adipoqb(adipoqb),c1qtnf1(c1qtnf1),cpt1ab(cpt1ab),dgat2(dgat2),galk2(galk2),got1(got1),got2b(got2b),gpd1a(gpd1a),hif1aa(hif1aa),hk2(hk2),LOC125250888(LOC125250888),LOC125263652(LOC125263652),mdh1aa(mdh1aa),pck1(pck1),pdk2b(pdk2b),per2(per2),pfkla(pfkla),pfklb(pfklb),pfkpa(pfkpa),pfkpb(pfkpb),pgam1a(pgam1a),pkma(pkma),pparaa(pparaa),pth1b(pth1b),pygb(pygb),pygmb(pygmb),slc25a10b(sl…
BP	GO:0002026	regulation of the force of heart contraction	0	14	14	6.38108e-08	3.8508e-06	-	atp2a2a(atp2a2a),atp2a2b(atp2a2b),LOC125250269(LOC125250269),LOC125258282(LOC125258282),LOC125258283(LOC125258283),LOC125258285(LOC125258285),LOC125258286(LOC125258286),LOC125258287(LOC125258287),LOC125258289(LOC125258289),LOC125258290(LOC125258290),LOC125272946(LOC125272946),myl2b(myl2b),slc9a1a(slc9a1a),zgc:163073(zgc:163073)
BP	GO:0014887	cardiac muscle adaptation	1	12	13	6.56344e-08	3.93354e-06	smad3b(smad3b)	atp2a2a(atp2a2a),atp2a2b(atp2a2b),LOC125250269(LOC125250269),LOC125258282(LOC125258282),LOC125258283(LOC125258283),LOC125258285(LOC125258285),LOC125258286(LOC125258286),LOC125258287(LOC125258287),LOC125258289(LOC125258289),LOC125258290(LOC125258290),LOC125259911(LOC125259911),LOC125273425(LOC125273425)
BP	GO:1903522	regulation of blood circulation	5	45	50	7.62089e-08	4.536e-06	kcnb2b(kcnb2b),prkcq(prkcq),prkg1b(prkg1b),thrb(thrb),trdn(trdn)	agtr1a(agtr1a),atp1a3b(atp1a3b),atp1b1a(atp1b1a),atp2a2a(atp2a2a),atp2a2b(atp2a2b),casq2(casq2),ccn2a(ccn2a),corin(corin),dusp5(dusp5),egfra(egfra),f2r(f2r),hif1aa(hif1aa),hopx(hopx),hsp90aa1.2(hsp90aa1.2),hspb7(hspb7),kcnj2a(kcnj2a),kcnmb2(kcnmb2),LOC125250269(LOC125250269),LOC125255968(LOC125255968),LOC125258282(LOC125258282),LOC125258283(LOC125258283),LOC125258285(LOC125258285),LOC125258286(LO…
BP	GO:0043502	regulation of muscle adaptation	6	19	25	7.70432e-08	4.55446e-06	actn3b(actn3b),cmya5(cmya5),igf1(igf1),prkag3b(prkag3b),rps6kb1b(rps6kb1b),smad3b(smad3b)	adkb(adkb),atp2a2a(atp2a2a),atp2a2b(atp2a2b),LOC125250269(LOC125250269),LOC125258282(LOC125258282),LOC125258283(LOC125258283),LOC125258285(LOC125258285),LOC125258286(LOC125258286),LOC125258287(LOC125258287),LOC125258289(LOC125258289),LOC125258290(LOC125258290),LOC125259911(LOC125259911),LOC125273425(LOC125273425),rgs4(rgs4),scn5lab(scn5lab),slc9a1a(slc9a1a),tnni1a(tnni1a),tnni1b(tnni1b),tnnt1(tnn…
BP	GO:0060415	muscle tissue morphogenesis	2	21	23	8.05084e-08	4.72715e-06	nrg1(nrg1),tgfbr3(tgfbr3)	actc2(actc2),angpt1(angpt1),ankrd1a(ankrd1a),egln1a(egln1a),LOC125250269(LOC125250269),LOC125258282(LOC125258282),LOC125258283(LOC125258283),LOC125258285(LOC125258285),LOC125258286(LOC125258286),LOC125258287(LOC125258287),LOC125258289(LOC125258289),LOC125258290(LOC125258290),mybpc3(mybpc3),myl2b(myl2b),mylk2(mylk2),s1pr1(s1pr1),smad7(smad7),tnni1a(tnni1a),tnni1b(tnni1b),tnni1c(tnni1c),zgc:163073(…
BP	GO:0044057	regulation of system process	16	71	87	8.28032e-08	4.80051e-06	actn3b(actn3b),cmya5(cmya5),cpe(cpe),igf1(igf1),kcnb2b(kcnb2b),LOC125253079(LOC125253079),mstnb(mstnb),nr1h3(nr1h3),nrg1(nrg1),prkag3b(prkag3b),prkcq(prkcq),prkg1b(prkg1b),rps6kb1b(rps6kb1b),smad3b(smad3b),thrb(thrb),trdn(trdn)	abat(abat),adcy1a(adcy1a),adipoqa(adipoqa),adipoqb(adipoqb),adkb(adkb),adora2ab(adora2ab),agtr1a(agtr1a),apoeb(apoeb),atp1a3b(atp1a3b),atp1b1a(atp1b1a),atp2a2a(atp2a2a),atp2a2b(atp2a2b),c1qtnf1(c1qtnf1),casq2(casq2),ccn2a(ccn2a),corin(corin),dgat1a(dgat1a),dusp5(dusp5),egfra(egfra),eif4ebp3(eif4ebp3),f2r(f2r),fgfr1b(fgfr1b),fgfr4(fgfr4),gnai2a(gnai2a),hif1aa(hif1aa),hopx(hopx),hsp90aa1.2(hsp90aa1…
BP	GO:0048644	muscle organ morphogenesis	2	24	26	8.28626e-08	4.80051e-06	nrg1(nrg1),tgfbr3(tgfbr3)	actc2(actc2),angpt1(angpt1),ankrd1a(ankrd1a),egln1a(egln1a),LOC125250269(LOC125250269),LOC125258282(LOC125258282),LOC125258283(LOC125258283),LOC125258285(LOC125258285),LOC125258286(LOC125258286),LOC125258287(LOC125258287),LOC125258289(LOC125258289),LOC125258290(LOC125258290),mybpc3(mybpc3),myl2b(myl2b),mylk2(mylk2),s1pr1(s1pr1),sall1a(sall1a),smad7(smad7),tnni1a(tnni1a),tnni1b(tnni1b),tnni1c(tnni…
BP	GO:1990776	response to angiotensin	0	14	14	8.46187e-08	4.86978e-06	-	agtr1a(agtr1a),LOC125247704(LOC125247704),LOC125250269(LOC125250269),LOC125255566(LOC125255566),LOC125258282(LOC125258282),LOC125258283(LOC125258283),LOC125258285(LOC125258285),LOC125258286(LOC125258286),LOC125258287(LOC125258287),LOC125258289(LOC125258289),LOC125258290(LOC125258290),ptgs2a(ptgs2a),ptgs2b(ptgs2b),serpine1(serpine1)
BP	GO:0005996	monosaccharide metabolic process	11	33	44	9.12482e-08	5.21676e-06	actn3b(actn3b),aldoaa(aldoaa),dyrk2(dyrk2),gpib(gpib),igf1(igf1),ldha(ldha),LOC125250112(LOC125250112),LOC125262673(LOC125262673),midn(midn),ppp1r3ca(ppp1r3ca),ppp1r3cb(ppp1r3cb)	adipoqa(adipoqa),adipoqb(adipoqb),c1qtnf1(c1qtnf1),cpt1ab(cpt1ab),dgat2(dgat2),galk2(galk2),got1(got1),got2b(got2b),gpd1a(gpd1a),hif1aa(hif1aa),hk2(hk2),LOC125247607(LOC125247607),LOC125250888(LOC125250888),LOC125263652(LOC125263652),mdh1aa(mdh1aa),pck1(pck1),pdk2b(pdk2b),per2(per2),pfkla(pfkla),pfklb(pfklb),pfkpa(pfkpa),pfkpb(pfkpb),pgam1a(pgam1a),pgd(pgd),pkma(pkma),pparaa(pparaa),pth1b(pth1b),…
BP	GO:0009628	response to abiotic stimulus	38	131	169	9.34631e-08	5.30846e-06	aldoaa(aldoaa),ca2(ca2),capn3b(capn3b),ccnd1(ccnd1),cpeb4b(cpeb4b),cxcl12b(cxcl12b),ddx3xb(ddx3xb),dnajb5(dnajb5),fndc1(fndc1),gpc6a(gpc6a),gpib(gpib),hsd11b2(hsd11b2),igf1(igf1),ldha(ldha),LOC125250112(LOC125250112),LOC125252961(LOC125252961),LOC125262673(LOC125262673),LOC125263123(LOC125263123),LOC125263129(LOC125263129),LOC125266920(LOC125266920),map2k2a(map2k2a),mapk8b(mapk8b),mat2ab(mat2ab),…	abat(abat),adam8a(adam8a),adcy1a(adcy1a),agtr1a(agtr1a),aifm1(aifm1),aipl1(aipl1),angpt1(angpt1),ankrd1a(ankrd1a),aqp3a(aqp3a),arhgef1a(arhgef1a),atp1a3b(atp1a3b),atp1b1a(atp1b1a),atp6ap2(atp6ap2),atp6v1ba(atp6v1ba),auh(auh),bach1b(bach1b),bnip3(bnip3),btg2(btg2),cblb(cblb),ccn2a(ccn2a),COX2(COX2),ctsba(ctsba),cxcl8a(cxcl8a),CYTB(CYTB),ddhd2(ddhd2),ednraa(ednraa),egfra(egfra),egln1a(egln1a),ero1a…
BP	GO:0006631	fatty acid metabolic process	4	45	49	9.59695e-08	5.41542e-06	bdh2(bdh2),gstp1.2(gstp1.2),LOC125266278(LOC125266278),nr1h3(nr1h3)	acsl1a(acsl1a),acsl1b(acsl1b),acsl4b(acsl4b),adipoqa(adipoqa),adipoqb(adipoqb),atp2a2a(atp2a2a),atp2a2b(atp2a2b),auh(auh),bckdhb(bckdhb),cpt1ab(cpt1ab),cpt2(cpt2),crata(crata),decr1(decr1),dgat1a(dgat1a),dgat2(dgat2),ech1(ech1),eci2(eci2),etfa(etfa),etfb(etfb),etfdh(etfdh),gcdha(gcdha),gk(gk),insig1(insig1),ivd(ivd),lipeb(lipeb),LOC125251082(LOC125251082),LOC125251306(LOC125251306),LOC125273549(L…
BP	GO:0031036	myosin II filament assembly	0	9	9	1.00935e-07	5.65888e-06	-	LOC125250269(LOC125250269),LOC125258282(LOC125258282),LOC125258283(LOC125258283),LOC125258285(LOC125258285),LOC125258286(LOC125258286),LOC125258287(LOC125258287),LOC125258289(LOC125258289),LOC125258290(LOC125258290),myh7bb(myh7bb)
BP	GO:0016052	carbohydrate catabolic process	10	21	31	1.04265e-07	5.80811e-06	actn3b(actn3b),aldoaa(aldoaa),gpib(gpib),igf1(igf1),ldha(ldha),LOC125250112(LOC125250112),pfkfb4b(pfkfb4b),ppp1r3cb(ppp1r3cb),prkag3b(prkag3b),stbd1(stbd1)	gpd1a(gpd1a),hif1aa(hif1aa),hk2(hk2),ier3(ier3),LOC125263652(LOC125263652),LOC125263945(LOC125263945),LOC125273425(LOC125273425),LOC125274740(LOC125274740),pck1(pck1),pfkla(pfkla),pfklb(pfklb),pfkpa(pfkpa),pfkpb(pfkpb),pgam1a(pgam1a),pkma(pkma),pparaa(pparaa),prkag2a(prkag2a),prkag2b(prkag2b),pygb(pygb),pygmb(pygmb),tpi1a(tpi1a)
BP	GO:0009132	nucleoside diphosphate metabolic process	9	19	28	1.11999e-07	6.19919e-06	actn3b(actn3b),aldoaa(aldoaa),gpib(gpib),igf1(igf1),ldha(ldha),LOC125250112(LOC125250112),LOC125254055(LOC125254055),pfkfb4b(pfkfb4b),prkag3b(prkag3b)	ampd3a(ampd3a),gpd1a(gpd1a),hif1aa(hif1aa),hk2(hk2),ier3(ier3),LOC125263652(LOC125263652),LOC125273425(LOC125273425),pals2b(pals2b),pck1(pck1),pfkla(pfkla),pfklb(pfklb),pfkpa(pfkpa),pfkpb(pfkpb),pgam1a(pgam1a),pkma(pkma),pparaa(pparaa),prkag2a(prkag2a),prkag2b(prkag2b),tpi1a(tpi1a)
BP	GO:1901652	response to peptide	13	67	80	1.1307e-07	6.21883e-06	gstp1.2(gstp1.2),hsd11b2(hsd11b2),igf1(igf1),klf6b(klf6b),map2k2a(map2k2a),mapk8b(mapk8b),mstnb(mstnb),nr1h3(nr1h3),ppp2r5eb(ppp2r5eb),prkcq(prkcq),rps6kb1b(rps6kb1b),tgfbr3(tgfbr3),ywhag2(ywhag2)	adipoqa(adipoqa),adipoqb(adipoqb),agtr1a(agtr1a),apoeb(apoeb),arhgef1a(arhgef1a),atp1a3b(atp1a3b),atp2a2a(atp2a2a),atp2a2b(atp2a2b),atp6v1ba(atp6v1ba),atp6v1c1b(atp6v1c1b),atp6v1e1b(atp6v1e1b),btg2(btg2),ccn2a(ccn2a),ctsba(ctsba),CYTB(CYTB),dlc1(dlc1),epha4a(epha4a),erbb3b(erbb3b),fosl2(fosl2),gnai2a(gnai2a),got1(got1),got2b(got2b),hif1aa(hif1aa),il6r(il6r),insig1(insig1),junba(junba),junbb(junbb…
BP	GO:1901292	nucleoside phosphate catabolic process	11	19	30	1.20903e-07	6.60782e-06	actn3b(actn3b),aldoaa(aldoaa),gpib(gpib),igf1(igf1),ldha(ldha),LOC125250112(LOC125250112),LOC125254055(LOC125254055),nudt3b(nudt3b),nudt4a(nudt4a),pfkfb4b(pfkfb4b),prkag3b(prkag3b)	ampd3a(ampd3a),gda(gda),gpd1a(gpd1a),hif1aa(hif1aa),hk2(hk2),ier3(ier3),LOC125263652(LOC125263652),LOC125273425(LOC125273425),pfkla(pfkla),pfklb(pfklb),pfkpa(pfkpa),pfkpb(pfkpb),pgam1a(pgam1a),pkma(pkma),pnp5b(pnp5b),pparaa(pparaa),prkag2a(prkag2a),prkag2b(prkag2b),tpi1a(tpi1a)
BP	GO:0055010	ventricular cardiac muscle tissue morphogenesis	2	15	17	1.33755e-07	7.26459e-06	nrg1(nrg1),tgfbr3(tgfbr3)	LOC125250269(LOC125250269),LOC125258282(LOC125258282),LOC125258283(LOC125258283),LOC125258285(LOC125258285),LOC125258286(LOC125258286),LOC125258287(LOC125258287),LOC125258289(LOC125258289),LOC125258290(LOC125258290),mybpc3(mybpc3),myl2b(myl2b),smad7(smad7),tnni1a(tnni1a),tnni1b(tnni1b),tnni1c(tnni1c),zgc:163073(zgc:163073)
BP	GO:0045200	establishment of neuroblast polarity	1	10	11	1.39545e-07	7.53199e-06	fgf13a(fgf13a)	LOC125250269(LOC125250269),LOC125258282(LOC125258282),LOC125258283(LOC125258283),LOC125258285(LOC125258285),LOC125258286(LOC125258286),LOC125258287(LOC125258287),LOC125258289(LOC125258289),LOC125258290(LOC125258290),myh7bb(myh7bb),pard6b(pard6b)
BP	GO:0007517	muscle organ development	23	54	77	1.57247e-07	8.43504e-06	actn3b(actn3b),atl3(atl3),bcl6aa(bcl6aa),bmp5(bmp5),capn3b(capn3b),ckmt1(ckmt1),col4a1(col4a1),cspg4ba(cspg4ba),igf1(igf1),LOC125252961(LOC125252961),mbnl1(mbnl1),mbnl3(mbnl3),mstnb(mstnb),myorg(myorg),nras(nras),nrg1(nrg1),p2rx5(p2rx5),rps6kb1b(rps6kb1b),rxrga(rxrga),sgca(sgca),sgcg(sgcg),smad3b(smad3b),tgfbr3(tgfbr3)	actb1(actb1),actc2(actc2),angpt1(angpt1),ankrd1a(ankrd1a),btg2(btg2),cacna1sa(cacna1sa),ctsba(ctsba),dkk1b(dkk1b),egfra(egfra),egln1a(egln1a),erbb3b(erbb3b),fgfr1b(fgfr1b),fgfr4(fgfr4),fosab(fosab),itga5(itga5),kcnab1a(kcnab1a),klhl41a(klhl41a),LOC125247219(LOC125247219),LOC125250269(LOC125250269),LOC125258282(LOC125258282),LOC125258283(LOC125258283),LOC125258285(LOC125258285),LOC125258286(LOC125…
BP	GO:0007496	anterior midgut development	0	9	9	1.75457e-07	9.35413e-06	-	LOC125250269(LOC125250269),LOC125258282(LOC125258282),LOC125258283(LOC125258283),LOC125258285(LOC125258285),LOC125258286(LOC125258286),LOC125258287(LOC125258287),LOC125258289(LOC125258289),LOC125258290(LOC125258290),myh7bb(myh7bb)
MF	GO:0032027	myosin light chain binding	3	10	13	1.78998e-07	3.85613e-05	LOC125263123(LOC125263123),LOC125263129(LOC125263129),myoc(myoc)	LOC125250269(LOC125250269),LOC125258282(LOC125258282),LOC125258283(LOC125258283),LOC125258285(LOC125258285),LOC125258286(LOC125258286),LOC125258287(LOC125258287),LOC125258289(LOC125258289),LOC125258290(LOC125258290),myh7bb(myh7bb),mylk2(mylk2)
CC	GO:0005862	muscle thin filament tropomyosin	0	8	8	1.82481e-07	5.34859e-06	-	LOC125247219(LOC125247219),tnni1a(tnni1a),tnni1b(tnni1b),tnni1c(tnni1c),tnni2a.4(tnni2a.4),tnni4a(tnni4a),tpm2(tpm2),tpm3(tpm3)
BP	GO:0009888	tissue development	76	180	256	1.8592e-07	9.85151e-06	actn3b(actn3b),alpk3a(alpk3a),arhgef15b(arhgef15b),asxl2(asxl2),bbs1(bbs1),bcl6aa(bcl6aa),bdh2(bdh2),bmp5(bmp5),calcr(calcr),cap2(cap2),capn3b(capn3b),cavin4b(cavin4b),ccnd1(ccnd1),ckmt1(ckmt1),col4a1(col4a1),col8a1b(col8a1b),creb3l2(creb3l2),cxcl12b(cxcl12b),e2f4(e2f4),efemp1(efemp1),ehd4(ehd4),ezrb(ezrb),fhod3b(fhod3b),glipr2l(glipr2l),gpc6a(gpc6a),gpib(gpib),hoxb2a(hoxb2a),igf1(igf1),lmo4b(lmo…	actb1(actb1),actc2(actc2),adam8a(adam8a),adamtsl2(adamtsl2),adipoqa(adipoqa),adipoqb(adipoqb),agap2(agap2),agtr1a(agtr1a),angpt1(angpt1),ankrd1a(ankrd1a),ano6(ano6),aplnra(aplnra),aqp3a(aqp3a),arhgap44b(arhgap44b),arrdc3b(arrdc3b),atp2a2a(atp2a2a),atp2a2b(atp2a2b),atp6ap2(atp6ap2),atp6v1e1b(atp6v1e1b),bcor(bcor),btg2(btg2),cacna1sa(cacna1sa),cblb(cblb),ccn2a(ccn2a),cd63(cd63),cdh5(cdh5),cebpb(ceb…
BP	GO:0072002	Malpighian tubule development	3	18	21	1.92394e-07	1.01328e-05	bcl6aa(bcl6aa),col4a1(col4a1),nr1h3(nr1h3)	dlc1(dlc1),egfra(egfra),erbb3b(erbb3b),etfa(etfa),ets1(ets1),ets2(ets2),LOC125250269(LOC125250269),LOC125258282(LOC125258282),LOC125258283(LOC125258283),LOC125258285(LOC125258285),LOC125258286(LOC125258286),LOC125258287(LOC125258287),LOC125258289(LOC125258289),LOC125258290(LOC125258290),myh7bb(myh7bb),numbl(numbl),smad7(smad7),tanc2a(tanc2a)
BP	GO:0005975	carbohydrate metabolic process	17	51	68	2.01286e-07	1.05372e-05	actn3b(actn3b),aldoaa(aldoaa),chst7(chst7),dyrk2(dyrk2),gpib(gpib),igf1(igf1),ldha(ldha),LOC125250112(LOC125250112),LOC125262673(LOC125262673),midn(midn),mpdu1a(mpdu1a),pfkfb4b(pfkfb4b),ppp1r3ca(ppp1r3ca),ppp1r3cb(ppp1r3cb),prkag3b(prkag3b),prkg1b(prkg1b),stbd1(stbd1)	abat(abat),adipoqa(adipoqa),adipoqb(adipoqb),c1qtnf1(c1qtnf1),cblb(cblb),coq3(coq3),cpt1ab(cpt1ab),dgat2(dgat2),galk2(galk2),gk(gk),got1(got1),got2b(got2b),gpd1a(gpd1a),gyg2(gyg2),hif1aa(hif1aa),hk2(hk2),idh3g(idh3g),ier3(ier3),impa2(impa2),LOC125247607(LOC125247607),LOC125250888(LOC125250888),LOC125260426(LOC125260426),LOC125263652(LOC125263652),LOC125263945(LOC125263945),LOC125265600(LOC1252656…
BP	GO:0043434	response to peptide hormone	11	61	72	2.03844e-07	1.06072e-05	gstp1.2(gstp1.2),hsd11b2(hsd11b2),igf1(igf1),map2k2a(map2k2a),mstnb(mstnb),nr1h3(nr1h3),ppp2r5eb(ppp2r5eb),prkcq(prkcq),rps6kb1b(rps6kb1b),tgfbr3(tgfbr3),ywhag2(ywhag2)	adipoqa(adipoqa),adipoqb(adipoqb),agtr1a(agtr1a),apoeb(apoeb),atp2a2a(atp2a2a),atp2a2b(atp2a2b),atp6v1ba(atp6v1ba),atp6v1c1b(atp6v1c1b),atp6v1e1b(atp6v1e1b),btg2(btg2),ccn2a(ccn2a),ctsba(ctsba),CYTB(CYTB),dlc1(dlc1),erbb3b(erbb3b),fosl2(fosl2),gnai2a(gnai2a),got1(got1),got2b(got2b),hif1aa(hif1aa),il6r(il6r),insig1(insig1),junba(junba),junbb(junbb),lin28b(lin28b),LOC125247607(LOC125247607),LOC1252…
BP	GO:0003008	system process	58	148	206	2.52621e-07	1.30671e-05	actn3b(actn3b),aldoaa(aldoaa),bbs1(bbs1),cald1b(cald1b),cmya5(cmya5),cpe(cpe),cpeb4b(cpeb4b),cxcl12b(cxcl12b),dgcr2(dgcr2),e2f4(e2f4),efemp1(efemp1),ezrb(ezrb),fgf13a(fgf13a),fhod3b(fhod3b),gpc6a(gpc6a),gpib(gpib),hoxb2a(hoxb2a),hsd11b2(hsd11b2),igf1(igf1),kcnb2b(kcnb2b),LOC125252961(LOC125252961),LOC125253079(LOC125253079),LOC125263123(LOC125263123),LOC125263129(LOC125263129),LOC125265240(LOC125…	abat(abat),abca7(abca7),actc2(actc2),adcy1a(adcy1a),adipoqa(adipoqa),adipoqb(adipoqb),adkb(adkb),adora2ab(adora2ab),agap2(agap2),agtr1a(agtr1a),aipl1(aipl1),angpt1(angpt1),apoeb(apoeb),aqp3a(aqp3a),aqp7(aqp7),atp1a3b(atp1a3b),atp1b1a(atp1b1a),atp2a2a(atp2a2a),atp2a2b(atp2a2b),atp6ap2(atp6ap2),btg2(btg2),c1qtnf1(c1qtnf1),cacna1sa(cacna1sa),casq2(casq2),ccn2a(ccn2a),cebpb(cebpb),ckmt2b(ckmt2b),cldn…
BP	GO:0009062	fatty acid catabolic process	1	22	23	2.87162e-07	1.47659e-05	bdh2(bdh2)	adipoqa(adipoqa),adipoqb(adipoqb),atp2a2a(atp2a2a),atp2a2b(atp2a2b),auh(auh),cpt1ab(cpt1ab),cpt2(cpt2),crata(crata),decr1(decr1),ech1(ech1),eci2(eci2),etfa(etfa),etfb(etfb),etfdh(etfdh),gcdha(gcdha),ivd(ivd),lipeb(lipeb),mcee(mcee),pcca(pcca),pccb(pccb),pck1(pck1),pparaa(pparaa)
BP	GO:0072330	monocarboxylic acid biosynthetic process	8	30	38	3.09331e-07	1.58122e-05	aldoaa(aldoaa),gpib(gpib),ldha(ldha),LOC125250112(LOC125250112),nr1h3(nr1h3),pfkfb4b(pfkfb4b),prkag3b(prkag3b),rdh10a(rdh10a)	abat(abat),acsl4b(acsl4b),adipoqa(adipoqa),adipoqb(adipoqb),bckdhb(bckdhb),ch25h(ch25h),fgfr4(fgfr4),hk2(hk2),insig1(insig1),ldhba(ldhba),LOC125251082(LOC125251082),LOC125251306(LOC125251306),lpl(lpl),ndufab1a(ndufab1a),osbpl1a(osbpl1a),per2(per2),pfkla(pfkla),pfklb(pfklb),pfkpa(pfkpa),pfkpb(pfkpb),pgam1a(pgam1a),pkma(pkma),prkag2a(prkag2a),prkag2b(prkag2b),ptges(ptges),ptgs2a(ptgs2a),ptgs2b(ptgs…
BP	GO:1905242	response to 3,3',5-triiodo-L-thyronine	0	8	8	3.14873e-07	1.60015e-05	-	LOC125250269(LOC125250269),LOC125258282(LOC125258282),LOC125258283(LOC125258283),LOC125258285(LOC125258285),LOC125258286(LOC125258286),LOC125258287(LOC125258287),LOC125258289(LOC125258289),LOC125258290(LOC125258290)
BP	GO:0097435	supramolecular fiber organization	30	68	98	3.76539e-07	1.9024e-05	aldoaa(aldoaa),arhgef15b(arhgef15b),atl3(atl3),cald1b(cald1b),cap2(cap2),capn3b(capn3b),cavin4b(cavin4b),cspg4ba(cspg4ba),ezrb(ezrb),fgf13a(fgf13a),fhod3b(fhod3b),LOC125252706(LOC125252706),LOC125252961(LOC125252961),loxa(loxa),map1ab(map1ab),mapk8b(mapk8b),mia3(mia3),mybpc2b(mybpc2b),myoc(myoc),neurl2(neurl2),pdlim3b(pdlim3b),prkcq(prkcq),serpinh1b(serpinh1b),sfrp1a(sfrp1a),sfrp1b(sfrp1b),sgcg(s…	actb1(actb1),actc2(actc2),ankrd1a(ankrd1a),apoeb(apoeb),arhgap44b(arhgap44b),arhgef1a(arhgef1a),asap3(asap3),capgb(capgb),casq2(casq2),ccdc88ab(ccdc88ab),ccn2a(ccn2a),dclk1a(dclk1a),dlc1(dlc1),gda(gda),iqgap2(iqgap2),itga5(itga5),klhl41a(klhl41a),krt8(krt8),krt91(krt91),lima1a(lima1a),LOC125247219(LOC125247219),LOC125248593(LOC125248593),LOC125249731(LOC125249731),LOC125250269(LOC125250269),LOC12…
BP	GO:0016054	organic acid catabolic process	2	35	37	3.8225e-07	1.90905e-05	bdh2(bdh2),mthfs(mthfs)	abat(abat),acad8(acad8),adipoqa(adipoqa),adipoqb(adipoqb),atp2a2a(atp2a2a),atp2a2b(atp2a2b),auh(auh),bcat2(bcat2),bckdhb(bckdhb),cpt1ab(cpt1ab),cpt2(cpt2),crata(crata),decr1(decr1),ech1(ech1),eci2(eci2),etfa(etfa),etfb(etfb),etfdh(etfdh),gcdha(gcdha),gldc(gldc),got1(got1),got2b(got2b),hibadha(hibadha),hmgcl(hmgcl),ivd(ivd),lipeb(lipeb),LOC125280214(LOC125280214),lyve1a(lyve1a),mccc2(mccc2),mcee(m…
BP	GO:0046395	carboxylic acid catabolic process	2	35	37	3.8225e-07	1.90905e-05	bdh2(bdh2),mthfs(mthfs)	abat(abat),acad8(acad8),adipoqa(adipoqa),adipoqb(adipoqb),atp2a2a(atp2a2a),atp2a2b(atp2a2b),auh(auh),bcat2(bcat2),bckdhb(bckdhb),cpt1ab(cpt1ab),cpt2(cpt2),crata(crata),decr1(decr1),ech1(ech1),eci2(eci2),etfa(etfa),etfb(etfb),etfdh(etfdh),gcdha(gcdha),gldc(gldc),got1(got1),got2b(got2b),hibadha(hibadha),hmgcl(hmgcl),ivd(ivd),lipeb(lipeb),LOC125280214(LOC125280214),lyve1a(lyve1a),mccc2(mccc2),mcee(m…
BP	GO:0007519	skeletal muscle tissue development	11	27	38	3.94524e-07	1.94844e-05	actn3b(actn3b),capn3b(capn3b),ckmt1(ckmt1),col4a1(col4a1),mbnl1(mbnl1),mstnb(mstnb),myorg(myorg),nras(nras),p2rx5(p2rx5),rps6kb1b(rps6kb1b),rxrga(rxrga)	actb1(actb1),actc2(actc2),ankrd1a(ankrd1a),btg2(btg2),cacna1sa(cacna1sa),ctsba(ctsba),dkk1b(dkk1b),erbb3b(erbb3b),fosab(fosab),kcnab1a(kcnab1a),klhl41a(klhl41a),LOC125247219(LOC125247219),LOC125273425(LOC125273425),mylk2(mylk2),nupr1b(nupr1b),rcan1b(rcan1b),ripor1(ripor1),rxrgb(rxrgb),ryr1a(ryr1a),scxa(scxa),sdc4(sdc4),tnni1a(tnni1a),tnni1b(tnni1b),tnni1c(tnni1c),tnni2a.4(tnni2a.4),tnni4a(tnni4a)…
BP	GO:0019395	fatty acid oxidation	1	21	22	3.94865e-07	1.94844e-05	bdh2(bdh2)	adipoqa(adipoqa),adipoqb(adipoqb),atp2a2a(atp2a2a),atp2a2b(atp2a2b),auh(auh),cpt1ab(cpt1ab),cpt2(cpt2),crata(crata),decr1(decr1),dgat1a(dgat1a),dgat2(dgat2),ech1(ech1),eci2(eci2),etfa(etfa),etfb(etfb),etfdh(etfdh),gcdha(gcdha),ivd(ivd),pparaa(pparaa),prkag2a(prkag2a),prkag2b(prkag2b)
BP	GO:0042866	pyruvate biosynthetic process	6	8	14	3.96862e-07	1.94844e-05	aldoaa(aldoaa),gpib(gpib),ldha(ldha),LOC125250112(LOC125250112),pfkfb4b(pfkfb4b),prkag3b(prkag3b)	hk2(hk2),pfkla(pfkla),pfklb(pfklb),pfkpa(pfkpa),pfkpb(pfkpb),pgam1a(pgam1a),pkma(pkma),tpi1a(tpi1a)
CC	GO:0016459	myosin complex	3	15	18	4.23487e-07	1.19988e-05	LOC125263123(LOC125263123),LOC125263129(LOC125263129),mybpc2b(mybpc2b)	LOC125250269(LOC125250269),LOC125258282(LOC125258282),LOC125258283(LOC125258283),LOC125258285(LOC125258285),LOC125258286(LOC125258286),LOC125258287(LOC125258287),LOC125258289(LOC125258289),LOC125258290(LOC125258290),mybpc3(mybpc3),myh7bb(myh7bb),myl2b(myl2b),myo9ab(myo9ab),myom3(myom3),obscna(obscna),zgc:163073(zgc:163073)
BP	GO:0062012	regulation of small molecule metabolic process	11	41	52	4.42407e-07	2.15984e-05	actn3b(actn3b),bmp5(bmp5),dyrk2(dyrk2),igf1(igf1),midn(midn),nr1h3(nr1h3),pfkfb4b(pfkfb4b),ppp1r3ca(ppp1r3ca),ppp1r3cb(ppp1r3cb),prkg1b(prkg1b),thrb(thrb)	abat(abat),acsl4b(acsl4b),adipoqa(adipoqa),adipoqb(adipoqb),apoeb(apoeb),bckdhb(bckdhb),c1qtnf1(c1qtnf1),coq3(coq3),COX2(COX2),cpt1ab(cpt1ab),dgat1a(dgat1a),dgat2(dgat2),fgfr4(fgfr4),flcn(flcn),gk(gk),gpd1a(gpd1a),hif1aa(hif1aa),ier3(ier3),insig1(insig1),LOC125250888(LOC125250888),LOC125251082(LOC125251082),LOC125262403(LOC125262403),LOC125262404(LOC125262404),LOC125263652(LOC125263652),LOC125273…
BP	GO:0060289	compartment boundary maintenance	0	9	9	4.75005e-07	2.30603e-05	-	LOC125250269(LOC125250269),LOC125258282(LOC125258282),LOC125258283(LOC125258283),LOC125258285(LOC125258285),LOC125258286(LOC125258286),LOC125258287(LOC125258287),LOC125258289(LOC125258289),LOC125258290(LOC125258290),myh7bb(myh7bb)
BP	GO:1901698	response to nitrogen compound	27	109	136	5.01604e-07	2.42163e-05	ccnd1(ccnd1),col4a1(col4a1),cpeb4b(cpeb4b),ezrb(ezrb),gpib(gpib),gstp1.2(gstp1.2),hsd11b2(hsd11b2),igf1(igf1),klf6b(klf6b),ldha(ldha),LOC125265856(LOC125265856),map2k2a(map2k2a),mapk8b(mapk8b),mat2ab(mat2ab),mstnb(mstnb),nr1h3(nr1h3),palm1a(palm1a),pitx3(pitx3),ppp2r5eb(ppp2r5eb),prkcq(prkcq),rgs7b(rgs7b),rps6kb1b(rps6kb1b),sfrp1a(sfrp1a),sfrp1b(sfrp1b),smad3b(smad3b),tgfbr3(tgfbr3),ywhag2(ywhag2)	abat(abat),abca1a(abca1a),adipoqa(adipoqa),adipoqb(adipoqb),adora2ab(adora2ab),agtr1a(agtr1a),aifm1(aifm1),apoeb(apoeb),aqp8a.1(aqp8a.1),arhgef1a(arhgef1a),atp1a3b(atp1a3b),atp2a2a(atp2a2a),atp2a2b(atp2a2b),atp6v1ba(atp6v1ba),atp6v1c1b(atp6v1c1b),atp6v1e1b(atp6v1e1b),bckdhb(bckdhb),btg2(btg2),cacna1sa(cacna1sa),casq2(casq2),ccn2a(ccn2a),cdh13(cdh13),cebpb(cebpb),ctsba(ctsba),CYTB(CYTB),dgat2(dgat…
BP	GO:0060571	morphogenesis of an epithelial fold	3	13	16	5.1106e-07	2.45365e-05	bcl6aa(bcl6aa),bmp5(bmp5),rdh10a(rdh10a)	egfra(egfra),hif1aa(hif1aa),LOC125248065(LOC125248065),LOC125250269(LOC125250269),LOC125258282(LOC125258282),LOC125258283(LOC125258283),LOC125258285(LOC125258285),LOC125258286(LOC125258286),LOC125258287(LOC125258287),LOC125258289(LOC125258289),LOC125258290(LOC125258290),myh7bb(myh7bb),wnt2bb(wnt2bb)
BP	GO:0034440	lipid oxidation	1	21	22	5.92596e-07	2.82948e-05	bdh2(bdh2)	adipoqa(adipoqa),adipoqb(adipoqb),atp2a2a(atp2a2a),atp2a2b(atp2a2b),auh(auh),cpt1ab(cpt1ab),cpt2(cpt2),crata(crata),decr1(decr1),dgat1a(dgat1a),dgat2(dgat2),ech1(ech1),eci2(eci2),etfa(etfa),etfb(etfb),etfdh(etfdh),gcdha(gcdha),ivd(ivd),pparaa(pparaa),prkag2a(prkag2a),prkag2b(prkag2b)
BP	GO:0042592	homeostatic process	42	154	196	6.19984e-07	2.94408e-05	aldoaa(aldoaa),ank1a(ank1a),bbs1(bbs1),bcl6aa(bcl6aa),bdh2(bdh2),brdt(brdt),c2cd2l(c2cd2l),calcr(calcr),cap2(cap2),capn3b(capn3b),ccnd1(ccnd1),e2f4(e2f4),ensab(ensab),fhod3b(fhod3b),gpib(gpib),gstp1.2(gstp1.2),igf1(igf1),kdm7aa(kdm7aa),LOC125250112(LOC125250112),LOC125252961(LOC125252961),LOC125253079(LOC125253079),LOC125254055(LOC125254055),LOC125259655(LOC125259655),LOC125265856(LOC125265856),L…	abat(abat),abca1a(abca1a),adam8a(adam8a),adipoqa(adipoqa),adipoqb(adipoqb),adora2ab(adora2ab),agtr1a(agtr1a),aipl1(aipl1),ampd3a(ampd3a),ano6(ano6),aplnra(aplnra),apoeb(apoeb),aqp3a(aqp3a),aqp7(aqp7),arrdc3b(arrdc3b),atp1a3b(atp1a3b),atp1b1a(atp1b1a),atp2a2a(atp2a2a),atp2a2b(atp2a2b),atp5if1a(atp5if1a),ATP6(ATP6),atp6v1ba(atp6v1ba),bnip3(bnip3),c1qtnf1(c1qtnf1),ca4a(ca4a),cacna1sa(cacna1sa),casq2…
BP	GO:0007395	dorsal closure, spreading of leading edge cells	2	11	13	6.31449e-07	2.95396e-05	LOC125252961(LOC125252961),mapk8b(mapk8b)	egfra(egfra),erbb3b(erbb3b),LOC125250269(LOC125250269),LOC125258282(LOC125258282),LOC125258283(LOC125258283),LOC125258285(LOC125258285),LOC125258286(LOC125258286),LOC125258287(LOC125258287),LOC125258289(LOC125258289),LOC125258290(LOC125258290),myh7bb(myh7bb)
BP	GO:0003208	cardiac ventricle morphogenesis	3	17	20	6.31651e-07	2.95396e-05	cpe(cpe),nrg1(nrg1),tgfbr3(tgfbr3)	hif1aa(hif1aa),LOC125250269(LOC125250269),LOC125258282(LOC125258282),LOC125258283(LOC125258283),LOC125258285(LOC125258285),LOC125258286(LOC125258286),LOC125258287(LOC125258287),LOC125258289(LOC125258289),LOC125258290(LOC125258290),LOC125275928(LOC125275928),mybpc3(mybpc3),myl2b(myl2b),smad7(smad7),tnni1a(tnni1a),tnni1b(tnni1b),tnni1c(tnni1c),zgc:163073(zgc:163073)
BP	GO:0031034	myosin filament assembly	1	13	14	6.32262e-07	2.95396e-05	mybpc2b(mybpc2b)	LOC125250269(LOC125250269),LOC125258282(LOC125258282),LOC125258283(LOC125258283),LOC125258285(LOC125258285),LOC125258286(LOC125258286),LOC125258287(LOC125258287),LOC125258289(LOC125258289),LOC125258290(LOC125258290),mybpc3(mybpc3),myh7bb(myh7bb),myom3(myom3),nuak1a(nuak1a),nuak2(nuak2)
BP	GO:0007442	hindgut morphogenesis	3	17	20	7.30976e-07	3.39689e-05	bcl6aa(bcl6aa),col4a1(col4a1),nr1h3(nr1h3)	dlc1(dlc1),egfra(egfra),erbb3b(erbb3b),etfa(etfa),ets1(ets1),ets2(ets2),LOC125250269(LOC125250269),LOC125258282(LOC125258282),LOC125258283(LOC125258283),LOC125258285(LOC125258285),LOC125258286(LOC125258286),LOC125258287(LOC125258287),LOC125258289(LOC125258289),LOC125258290(LOC125258290),myh7bb(myh7bb),smad7(smad7),smurf1(smurf1)
CC	GO:0016529	sarcoplasmic reticulum	5	12	17	7.40807e-07	2.03125e-05	ank1a(ank1a),phex(phex),thbs2a(thbs2a),thbs2b(thbs2b),trdn(trdn)	atp2a2a(atp2a2a),atp2a2b(atp2a2b),ca4a(ca4a),cacna1sa(cacna1sa),casq2(casq2),klhl41a(klhl41a),LOC125255968(LOC125255968),LOC125262564(LOC125262564),pygmb(pygmb),ryr1a(ryr1a),thbs1a(thbs1a),thbs4b(thbs4b)
BP	GO:0014902	myotube differentiation	10	29	39	7.46072e-07	3.4486e-05	actn3b(actn3b),capn3b(capn3b),cxcl12b(cxcl12b),ehd2a(ehd2a),igf1(igf1),ldha(ldha),LOC125252961(LOC125252961),myorg(myorg),rps6kb1b(rps6kb1b),trdn(trdn)	actb1(actb1),actc2(actc2),cacna1sa(cacna1sa),ehd1a(ehd1a),iqsec1b(iqsec1b),klhl41a(klhl41a),ldhba(ldhba),LOC125250269(LOC125250269),LOC125258282(LOC125258282),LOC125258283(LOC125258283),LOC125258285(LOC125258285),LOC125258286(LOC125258286),LOC125258287(LOC125258287),LOC125258289(LOC125258289),LOC125258290(LOC125258290),LOC125262564(LOC125262564),LOC125273425(LOC125273425),myh7bb(myh7bb),nfatc2a(n…
BP	GO:0071496	cellular response to external stimulus	8	49	57	7.68384e-07	3.53294e-05	cpeb4b(cpeb4b),gstp1.2(gstp1.2),ldha(ldha),LOC125252961(LOC125252961),mapk8b(mapk8b),postna(postna),sfrp1a(sfrp1a),sfrp1b(sfrp1b)	aifm1(aifm1),ankrd1a(ankrd1a),aqp3a(aqp3a),bnip3(bnip3),ctsba(ctsba),ednraa(ednraa),fosab(fosab),fosl1a(fosl1a),gadd45aa(gadd45aa),got1(got1),hif1aa(hif1aa),irf1b(irf1b),kcnj2a(kcnj2a),LOC125243714(LOC125243714),LOC125247704(LOC125247704),LOC125250269(LOC125250269),LOC125258282(LOC125258282),LOC125258283(LOC125258283),LOC125258285(LOC125258285),LOC125258286(LOC125258286),LOC125258287(LOC125258287…
BP	GO:0006735	NADH regeneration	2	9	11	7.88437e-07	3.60606e-05	aldoaa(aldoaa),gpib(gpib)	hk2(hk2),pck1(pck1),pfkla(pfkla),pfklb(pfklb),pfkpa(pfkpa),pfkpb(pfkpb),pgam1a(pgam1a),pkma(pkma),tpi1a(tpi1a)
BP	GO:0061525	hindgut development	3	17	20	8.44362e-07	3.84163e-05	bcl6aa(bcl6aa),col4a1(col4a1),nr1h3(nr1h3)	dlc1(dlc1),egfra(egfra),erbb3b(erbb3b),etfa(etfa),ets1(ets1),ets2(ets2),LOC125250269(LOC125250269),LOC125258282(LOC125258282),LOC125258283(LOC125258283),LOC125258285(LOC125258285),LOC125258286(LOC125258286),LOC125258287(LOC125258287),LOC125258289(LOC125258289),LOC125258290(LOC125258290),myh7bb(myh7bb),smad7(smad7),smurf1(smurf1)
BP	GO:0008258	head involution	3	12	15	8.8096e-07	3.98726e-05	LOC125252961(LOC125252961),LOC125265606(LOC125265606),nr1h3(nr1h3)	dlc1(dlc1),epb41l4b(epb41l4b),etfa(etfa),LOC125250269(LOC125250269),LOC125258282(LOC125258282),LOC125258283(LOC125258283),LOC125258285(LOC125258285),LOC125258286(LOC125258286),LOC125258287(LOC125258287),LOC125258289(LOC125258289),LOC125258290(LOC125258290),myh7bb(myh7bb)
MF	GO:0048037	cofactor binding	6	37	43	8.97456e-07	0.00016917	bdh2(bdh2),coq10a(coq10a),gstp1.2(gstp1.2),hsd11b2(hsd11b2),ldha(ldha),si:ch211-217a12.1(si:ch211-217a12.1)	abat(abat),aco2(aco2),aifm1(aifm1),aldh9a1a.1(aldh9a1a.1),bach1b(bach1b),CYTB(CYTB),decr1(decr1),etfa(etfa),etfdh(etfdh),gcdha(gcdha),gldc(gldc),got2b(got2b),gpd1a(gpd1a),hmgcl(hmgcl),isca2(isca2),kcnab1a(kcnab1a),ldhba(ldhba),LOC125248593(LOC125248593),LOC125259949(LOC125259949),LOC125263652(LOC125263652),LOC125273354(LOC125273354),LOC125273549(LOC125273549),mb(mb),mdh1aa(mdh1aa),ndufab1a(ndufab…
BP	GO:0044242	cellular lipid catabolic process	3	33	36	9.05534e-07	4.07725e-05	abhd2a(abhd2a),bdh2(bdh2),LOC125266278(LOC125266278)	abhd6a(abhd6a),adipoqa(adipoqa),adipoqb(adipoqb),apoeb(apoeb),atp2a2a(atp2a2a),atp2a2b(atp2a2b),auh(auh),cpt1ab(cpt1ab),cpt2(cpt2),crata(crata),ddhd2(ddhd2),decr1(decr1),ech1(ech1),eci2(eci2),etfa(etfa),etfb(etfb),etfdh(etfdh),fabp7a(fabp7a),gcdha(gcdha),gde1(gde1),ivd(ivd),lipeb(lipeb),lipg(lipg),LOC125251306(LOC125251306),LOC125273549(LOC125273549),LOC125274740(LOC125274740),lpl(lpl),mcee(mcee)…
BP	GO:1904385	cellular response to angiotensin	0	12	12	9.74909e-07	4.36699e-05	-	agtr1a(agtr1a),LOC125247704(LOC125247704),LOC125250269(LOC125250269),LOC125255566(LOC125255566),LOC125258282(LOC125258282),LOC125258283(LOC125258283),LOC125258285(LOC125258285),LOC125258286(LOC125258286),LOC125258287(LOC125258287),LOC125258289(LOC125258289),LOC125258290(LOC125258290),serpine1(serpine1)
BP	GO:0035026	leading edge cell differentiation	0	10	10	1.01863e-06	4.53945e-05	-	LOC125250269(LOC125250269),LOC125258282(LOC125258282),LOC125258283(LOC125258283),LOC125258285(LOC125258285),LOC125258286(LOC125258286),LOC125258287(LOC125258287),LOC125258289(LOC125258289),LOC125258290(LOC125258290),myh7bb(myh7bb),si:ch211-204c21.1(si:ch211-204c21.1)
BP	GO:0001503	ossification	19	30	49	1.08073e-06	4.78426e-05	actn3b(actn3b),asxl2(asxl2),calcr(calcr),igf1(igf1),LOC125259655(LOC125259655),LOC125261424(LOC125261424),LOC125262645(LOC125262645),mapk8b(mapk8b),mia3(mia3),mn1b(mn1b),myoc(myoc),phex(phex),sfrp1a(sfrp1a),sfrp1b(sfrp1b),smad3b(smad3b),sufu(sufu),tgfbr3(tgfbr3),thrb(thrb),wwtr1(wwtr1)	ano6(ano6),bcor(bcor),cacna1sa(cacna1sa),ccn2a(ccn2a),cebpb(cebpb),dkk1b(dkk1b),egfra(egfra),epha2a(epha2a),fgfr1b(fgfr1b),hif1aa(hif1aa),ifitm1(ifitm1),il6r(il6r),junba(junba),junbb(junbb),LOC125273354(LOC125273354),LOC125273425(LOC125273425),mmp13a(mmp13a),ptgs2a(ptgs2a),ptgs2b(ptgs2b),pth1b(pth1b),ryr1a(ryr1a),s1pr1(s1pr1),scxa(scxa),smurf1(smurf1),sox9a(sox9a),suco(suco),tapt1a(tapt1a),tnfrsf…
BP	GO:0006820	anion transport	11	59	70	1.08458e-06	4.78426e-05	ano10a(ano10a),c2cd2l(c2cd2l),ca2(ca2),LOC125253079(LOC125253079),lrrc8da(lrrc8da),prkg1b(prkg1b),rps6kb1b(rps6kb1b),slc16a5a(slc16a5a),slc6a6b(slc6a6b),slc6a8(slc6a8),slc7a2(slc7a2)	abat(abat),abca1a(abca1a),abca7(abca7),acsl1a(acsl1a),acsl1b(acsl1b),acsl4b(acsl4b),adora2ab(adora2ab),aifm1(aifm1),ano5b(ano5b),ano6(ano6),apoeb(apoeb),aqp8a.1(aqp8a.1),ca4a(ca4a),cebpb(cebpb),cpt1ab(cpt1ab),cpt2(cpt2),fgfr1b(fgfr1b),fgfr4(fgfr4),got2b(got2b),LOC125243266(LOC125243266),LOC125262403(LOC125262403),LOC125262404(LOC125262404),LOC125275906(LOC125275906),lrrc8ab(lrrc8ab),lrrc8db(lrrc8…
BP	GO:0090407	organophosphate biosynthetic process	12	63	75	1.09418e-06	4.80222e-05	actn3b(actn3b),aldoaa(aldoaa),dgkaa(dgkaa),fitm1l(fitm1l),gpib(gpib),igf1(igf1),ldha(ldha),LOC125250112(LOC125250112),LOC125254055(LOC125254055),pfkfb4b(pfkfb4b),prkag3b(prkag3b),prkg1b(prkg1b)	acap3a(acap3a),acsl1a(acsl1a),acsl1b(acsl1b),acsl4b(acsl4b),adcy1a(adcy1a),adkb(adkb),adora2ab(adora2ab),agap2(agap2),agpat9l(agpat9l),ampd3a(ampd3a),atp5f1d(atp5f1d),atp5l(atp5l),atp5mc1(atp5mc1),atp5pf(atp5pf),ATP6(ATP6),bckdhb(bckdhb),chka(chka),COX2(COX2),dgke(dgke),fgfr1b(fgfr1b),fgfr4(fgfr4),flcn(flcn),gcdha(gcdha),gk(gk),gpd1a(gpd1a),hif1aa(hif1aa),hk2(hk2),ier3(ier3),itpkcb(itpkcb),lcat(l…
BP	GO:0006635	fatty acid beta-oxidation	1	17	18	1.11367e-06	4.8632e-05	bdh2(bdh2)	adipoqa(adipoqa),adipoqb(adipoqb),atp2a2a(atp2a2a),atp2a2b(atp2a2b),auh(auh),cpt1ab(cpt1ab),cpt2(cpt2),crata(crata),decr1(decr1),ech1(ech1),eci2(eci2),etfa(etfa),etfb(etfb),etfdh(etfdh),gcdha(gcdha),ivd(ivd),pparaa(pparaa)
BP	GO:0072329	monocarboxylic acid catabolic process	1	23	24	1.16279e-06	5.05233e-05	bdh2(bdh2)	abat(abat),adipoqa(adipoqa),adipoqb(adipoqb),atp2a2a(atp2a2a),atp2a2b(atp2a2b),auh(auh),cpt1ab(cpt1ab),cpt2(cpt2),crata(crata),decr1(decr1),ech1(ech1),eci2(eci2),etfa(etfa),etfb(etfb),etfdh(etfdh),gcdha(gcdha),ivd(ivd),lipeb(lipeb),mcee(mcee),pcca(pcca),pccb(pccb),pck1(pck1),pparaa(pparaa)
MF	GO:0008307	structural constituent of muscle	8	11	19	1.18825e-06	0.000199098	actn3b(actn3b),capn3b(capn3b),LOC125263123(LOC125263123),LOC125263129(LOC125263129),mybpc2b(mybpc2b),nexn(nexn),pdlim3b(pdlim3b),sgcg(sgcg)	LOC125255566(LOC125255566),mybpc3(mybpc3),myl2b(myl2b),myom3(myom3),nuak1a(nuak1a),nuak2(nuak2),obscna(obscna),tanc2a(tanc2a),tpm2(tpm2),tpm3(tpm3),zgc:163073(zgc:163073)
BP	GO:0019359	nicotinamide nucleotide biosynthetic process	6	11	17	1.22648e-06	5.27629e-05	aldoaa(aldoaa),gpib(gpib),ldha(ldha),LOC125250112(LOC125250112),pfkfb4b(pfkfb4b),prkag3b(prkag3b)	hk2(hk2),pfkla(pfkla),pfklb(pfklb),pfkpa(pfkpa),pfkpb(pfkpb),pgam1a(pgam1a),pkma(pkma),pnp5b(pnp5b),ptgs2a(ptgs2a),ptgs2b(ptgs2b),tpi1a(tpi1a)
BP	GO:0019363	pyridine nucleotide biosynthetic process	6	11	17	1.22648e-06	5.27629e-05	aldoaa(aldoaa),gpib(gpib),ldha(ldha),LOC125250112(LOC125250112),pfkfb4b(pfkfb4b),prkag3b(prkag3b)	hk2(hk2),pfkla(pfkla),pfklb(pfklb),pfkpa(pfkpa),pfkpb(pfkpb),pgam1a(pgam1a),pkma(pkma),pnp5b(pnp5b),ptgs2a(ptgs2a),ptgs2b(ptgs2b),tpi1a(tpi1a)
BP	GO:0008016	regulation of heart contraction	4	36	40	1.23826e-06	5.30072e-05	kcnb2b(kcnb2b),prkg1b(prkg1b),thrb(thrb),trdn(trdn)	atp1a3b(atp1a3b),atp1b1a(atp1b1a),atp2a2a(atp2a2a),atp2a2b(atp2a2b),casq2(casq2),ccn2a(ccn2a),corin(corin),hopx(hopx),hsp90aa1.2(hsp90aa1.2),hspb7(hspb7),kcnj2a(kcnj2a),LOC125250269(LOC125250269),LOC125255968(LOC125255968),LOC125258282(LOC125258282),LOC125258283(LOC125258283),LOC125258285(LOC125258285),LOC125258286(LOC125258286),LOC125258287(LOC125258287),LOC125258289(LOC125258289),LOC125258290(L…
BP	GO:0030730	sequestering of triglyceride	1	10	11	1.44174e-06	6.14152e-05	fitm1l(fitm1l)	acsl4b(acsl4b),LOC125251306(LOC125251306),LOC125262403(LOC125262403),LOC125262404(LOC125262404),LOC125273549(LOC125273549),lpl(lpl),pnpla3(pnpla3),pparaa(pparaa),prkag2a(prkag2a),prkag2b(prkag2b)
BP	GO:0010033	response to organic substance	66	228	294	1.46098e-06	6.19314e-05	abhd2a(abhd2a),aldoaa(aldoaa),bcl6aa(bcl6aa),bmp5(bmp5),c2cd2l(c2cd2l),calcr(calcr),capn3b(capn3b),ccnd1(ccnd1),col4a1(col4a1),cpe(cpe),cpeb4b(cpeb4b),cxcl12b(cxcl12b),ddx3xb(ddx3xb),dnajb5(dnajb5),ehd4(ehd4),ensab(ensab),ezrb(ezrb),f13a1b(f13a1b),gas1a(gas1a),gpib(gpib),gstp1.2(gstp1.2),hsd11b2(hsd11b2),igf1(igf1),klf6b(klf6b),ldha(ldha),LOC125256874(LOC125256874),LOC125262226(LOC125262226),LOC1…	abat(abat),abca1a(abca1a),acsl1a(acsl1a),acsl1b(acsl1b),acsl4b(acsl4b),actc2(actc2),adamtsl2(adamtsl2),adcy1a(adcy1a),adipoqa(adipoqa),adipoqb(adipoqb),adora2ab(adora2ab),agtr1a(agtr1a),aifm1(aifm1),angpt1(angpt1),ankrd1a(ankrd1a),apoeb(apoeb),aqp3a(aqp3a),aqp8a.1(aqp8a.1),arhgef1a(arhgef1a),atp1a3b(atp1a3b),atp2a2a(atp2a2a),atp2a2b(atp2a2b),atp5mc1(atp5mc1),atp6v1ba(atp6v1ba),atp6v1c1b(atp6v1c1b…
BP	GO:0034404	nucleobase-containing small molecule biosynthetic process	11	21	32	1.64823e-06	6.95299e-05	actn3b(actn3b),aldoaa(aldoaa),gpib(gpib),igf1(igf1),ldha(ldha),LOC125250112(LOC125250112),LOC125254055(LOC125254055),nudt3b(nudt3b),nudt4a(nudt4a),pfkfb4b(pfkfb4b),prkag3b(prkag3b)	adkb(adkb),ampd3a(ampd3a),gda(gda),gpd1a(gpd1a),hif1aa(hif1aa),hk2(hk2),ier3(ier3),LOC125263652(LOC125263652),LOC125273425(LOC125273425),pfkla(pfkla),pfklb(pfklb),pfkpa(pfkpa),pfkpb(pfkpb),pgam1a(pgam1a),pkma(pkma),pnp5b(pnp5b),pparaa(pparaa),prkag2a(prkag2a),prkag2b(prkag2b),tpi1a(tpi1a),upp1(upp1)
BP	GO:0010565	regulation of cellular ketone metabolic process	3	22	25	1.75912e-06	7.38492e-05	bmp5(bmp5),nr1h3(nr1h3),prkg1b(prkg1b)	abat(abat),acsl4b(acsl4b),adipoqa(adipoqa),adipoqb(adipoqb),bckdhb(bckdhb),coq3(coq3),cpt1ab(cpt1ab),dgat1a(dgat1a),dgat2(dgat2),fgfr4(fgfr4),gk(gk),insig1(insig1),LOC125251082(LOC125251082),odc1(odc1),pdk2b(pdk2b),pparaa(pparaa),prkag2a(prkag2a),prkag2b(prkag2b),ptgs2a(ptgs2a),ptgs2b(ptgs2b),si:ch211-204c21.1(si:ch211-204c21.1),tle3a(tle3a)
CC	GO:0005737	cytoplasm	195	515	710	1.83994e-06	4.88734e-05	abhd2a(abhd2a),abrab(abrab),actn3b(actn3b),aldoaa(aldoaa),alpk2(alpk2),ank1a(ank1a),arhgef15b(arhgef15b),atl3(atl3),bbs1(bbs1),bcl6aa(bcl6aa),bdh2(bdh2),bmp5(bmp5),c2cd2l(c2cd2l),ca2(ca2),calcr(calcr),cald1b(cald1b),calua(calua),cap2(cap2),capn3b(capn3b),cavin4b(cavin4b),ccdc43(ccdc43),ccnd1(ccnd1),cdca4(cdca4),cep85(cep85),chst7(chst7),ckmt1(ckmt1),cmya5(cmya5),cnot4b(cnot4b),col4a1(col4a1),col8…	abat(abat),abca1a(abca1a),abca7(abca7),abhd6a(abhd6a),ablim2(ablim2),acad8(acad8),acap3a(acap3a),aco2(aco2),acsl1a(acsl1a),acsl1b(acsl1b),acsl4b(acsl4b),actb1(actb1),actc2(actc2),adam8a(adam8a),adcy1a(adcy1a),adgrl4(adgrl4),adipoqa(adipoqa),adipoqb(adipoqb),adkb(adkb),adora2ab(adora2ab),aftphb(aftphb),agap2(agap2),agpat9l(agpat9l),agtr1a(agtr1a),ahrra(ahrra),aifm1(aifm1),aipl1(aipl1),akap12b(akap…
BP	GO:0030029	actin filament-based process	31	76	107	1.96803e-06	8.22219e-05	actn3b(actn3b),aldoaa(aldoaa),arhgef15b(arhgef15b),bcl6aa(bcl6aa),cald1b(cald1b),cap2(cap2),capn3b(capn3b),cavin4b(cavin4b),cspg4ba(cspg4ba),ehd2a(ehd2a),ezrb(ezrb),fhod3b(fhod3b),LOC125252706(LOC125252706),LOC125252961(LOC125252961),LOC125263123(LOC125263123),LOC125263129(LOC125263129),mapk8b(mapk8b),mkln1(mkln1),mybpc2b(mybpc2b),myoc(myoc),neurl2(neurl2),pdlim3b(pdlim3b),prkcq(prkcq),prkg1b(prk…	actb1(actb1),actc2(actc2),agap2(agap2),ankrd1a(ankrd1a),arhgap44b(arhgap44b),arhgef1a(arhgef1a),asap3(asap3),atp2a2a(atp2a2a),atp2a2b(atp2a2b),capgb(capgb),casq2(casq2),ccdc88ab(ccdc88ab),ccn2a(ccn2a),dlc1(dlc1),epb41l4b(epb41l4b),epha4a(epha4a),frmd5b(frmd5b),iqgap2(iqgap2),iqsec1b(iqsec1b),itga5(itga5),kcnj2a(kcnj2a),klhl41a(klhl41a),krt8(krt8),l1camb(l1camb),lima1a(lima1a),LOC125247219(LOC1252…
BP	GO:0003229	ventricular cardiac muscle tissue development	2	15	17	1.99893e-06	8.31136e-05	nrg1(nrg1),tgfbr3(tgfbr3)	LOC125250269(LOC125250269),LOC125258282(LOC125258282),LOC125258283(LOC125258283),LOC125258285(LOC125258285),LOC125258286(LOC125258286),LOC125258287(LOC125258287),LOC125258289(LOC125258289),LOC125258290(LOC125258290),mybpc3(mybpc3),myl2b(myl2b),smad7(smad7),tnni1a(tnni1a),tnni1b(tnni1b),tnni1c(tnni1c),zgc:163073(zgc:163073)
BP	GO:0003231	cardiac ventricle development	6	20	26	2.0479e-06	8.4744e-05	cpe(cpe),lmo4b(lmo4b),nrg1(nrg1),ptbp1a(ptbp1a),sufu(sufu),tgfbr3(tgfbr3)	egln1a(egln1a),hif1aa(hif1aa),LOC125250269(LOC125250269),LOC125258282(LOC125258282),LOC125258283(LOC125258283),LOC125258285(LOC125258285),LOC125258286(LOC125258286),LOC125258287(LOC125258287),LOC125258289(LOC125258289),LOC125258290(LOC125258290),LOC125275928(LOC125275928),mybpc3(mybpc3),myl2b(myl2b),sall1a(sall1a),scn5lab(scn5lab),smad7(smad7),tnni1a(tnni1a),tnni1b(tnni1b),tnni1c(tnni1c),zgc:1630…
BP	GO:0006007	glucose catabolic process	4	8	12	2.10556e-06	8.67171e-05	actn3b(actn3b),aldoaa(aldoaa),gpib(gpib),ldha(ldha)	hk2(hk2),pfkla(pfkla),pfklb(pfklb),pfkpa(pfkpa),pfkpb(pfkpb),pgam1a(pgam1a),pkma(pkma),tpi1a(tpi1a)
BP	GO:0016053	organic acid biosynthetic process	10	36	46	2.19555e-06	8.95744e-05	aldoaa(aldoaa),gpib(gpib),ldha(ldha),LOC125250112(LOC125250112),mthfs(mthfs),nr1h3(nr1h3),pfkfb4b(pfkfb4b),prkag3b(prkag3b),rdh10a(rdh10a),si:ch211-217a12.1(si:ch211-217a12.1)	abat(abat),acsl4b(acsl4b),adipoqa(adipoqa),adipoqb(adipoqb),bcat2(bcat2),bckdhb(bckdhb),ch25h(ch25h),fgfr4(fgfr4),got1(got1),got2b(got2b),hk2(hk2),insig1(insig1),ldhba(ldhba),LOC125251082(LOC125251082),LOC125251306(LOC125251306),LOC125262403(LOC125262403),LOC125262404(LOC125262404),lpl(lpl),ndufab1a(ndufab1a),osbpl1a(osbpl1a),per2(per2),pfkla(pfkla),pfklb(pfklb),pfkpa(pfkpa),pfkpb(pfkpb),pgam1a(p…
BP	GO:0046394	carboxylic acid biosynthetic process	10	36	46	2.19555e-06	8.95744e-05	aldoaa(aldoaa),gpib(gpib),ldha(ldha),LOC125250112(LOC125250112),mthfs(mthfs),nr1h3(nr1h3),pfkfb4b(pfkfb4b),prkag3b(prkag3b),rdh10a(rdh10a),si:ch211-217a12.1(si:ch211-217a12.1)	abat(abat),acsl4b(acsl4b),adipoqa(adipoqa),adipoqb(adipoqb),bcat2(bcat2),bckdhb(bckdhb),ch25h(ch25h),fgfr4(fgfr4),got1(got1),got2b(got2b),hk2(hk2),insig1(insig1),ldhba(ldhba),LOC125251082(LOC125251082),LOC125251306(LOC125251306),LOC125262403(LOC125262403),LOC125262404(LOC125262404),lpl(lpl),ndufab1a(ndufab1a),osbpl1a(osbpl1a),per2(per2),pfkla(pfkla),pfklb(pfklb),pfkpa(pfkpa),pfkpb(pfkpb),pgam1a(p…
CC	GO:0005759	mitochondrial matrix	2	47	49	2.24587e-06	5.78481e-05	ldha(ldha),mthfs(mthfs)	abat(abat),acad8(acad8),aco2(aco2),atp5f1d(atp5f1d),auh(auh),bcat2(bcat2),bckdhb(bckdhb),clpxb(clpxb),coq3(coq3),decr1(decr1),etfa(etfa),etfb(etfb),etfdh(etfdh),gcdha(gcdha),gldc(gldc),got1(got1),got2b(got2b),hibadha(hibadha),hmgcl(hmgcl),hspd1(hspd1),idh3g(idh3g),isca2(isca2),ivd(ivd),LOC125251082(LOC125251082),LOC125260426(LOC125260426),LOC125279699(LOC125279699),lrpprc(lrpprc),mccc2(mccc2),mce…
BP	GO:0014070	response to organic cyclic compound	31	101	132	2.26537e-06	9.13611e-05	abhd2a(abhd2a),calcr(calcr),ccnd1(ccnd1),ddx3xb(ddx3xb),ezrb(ezrb),gpib(gpib),gstp1.2(gstp1.2),hsd11b2(hsd11b2),igf1(igf1),klf6b(klf6b),ldha(ldha),LOC125265856(LOC125265856),LOC125271766(LOC125271766),loxa(loxa),mapk8b(mapk8b),mat2ab(mat2ab),mstnb(mstnb),nr1h3(nr1h3),nrg1(nrg1),palm1a(palm1a),pitx3(pitx3),prkcq(prkcq),rgs7b(rgs7b),rnf6(rnf6),rps6kb1b(rps6kb1b),rwdd1(rwdd1),rxrga(rxrga),sfrp1a(sfr…	abat(abat),acsl1a(acsl1a),acsl1b(acsl1b),adipoqa(adipoqa),adipoqb(adipoqb),adora2ab(adora2ab),agtr1a(agtr1a),aifm1(aifm1),ankrd1a(ankrd1a),apoeb(apoeb),aqp3a(aqp3a),aqp8a.1(aqp8a.1),atp1a3b(atp1a3b),bckdhb(bckdhb),btg2(btg2),ca4a(ca4a),cacna1sa(cacna1sa),casq2(casq2),ccn2a(ccn2a),cebpb(cebpb),chka(chka),cpn1(cpn1),cpt1ab(cpt1ab),ctsba(ctsba),CYTB(CYTB),ednraa(ednraa),egfra(egfra),ets1(ets1),fgfr1…
BP	GO:0000768	syncytium formation by plasma membrane fusion	6	24	30	2.27089e-06	9.13611e-05	capn3b(capn3b),cxcl12b(cxcl12b),ehd2a(ehd2a),ldha(ldha),LOC125252961(LOC125252961),rps6kb1b(rps6kb1b)	adam8a(adam8a),atp6v1ba(atp6v1ba),cacna1sa(cacna1sa),ehd1a(ehd1a),iqsec1b(iqsec1b),ldhba(ldhba),LOC125250269(LOC125250269),LOC125258282(LOC125258282),LOC125258283(LOC125258283),LOC125258285(LOC125258285),LOC125258286(LOC125258286),LOC125258287(LOC125258287),LOC125258289(LOC125258289),LOC125258290(LOC125258290),myh7bb(myh7bb),nfatc2a(nfatc2a),pfkla(pfkla),pfklb(pfklb),pfkpa(pfkpa),pfkpb(pfkpb),pkm…
BP	GO:0140253	cell-cell fusion	6	24	30	2.27089e-06	9.13611e-05	capn3b(capn3b),cxcl12b(cxcl12b),ehd2a(ehd2a),ldha(ldha),LOC125252961(LOC125252961),rps6kb1b(rps6kb1b)	adam8a(adam8a),atp6v1ba(atp6v1ba),cacna1sa(cacna1sa),ehd1a(ehd1a),iqsec1b(iqsec1b),ldhba(ldhba),LOC125250269(LOC125250269),LOC125258282(LOC125258282),LOC125258283(LOC125258283),LOC125258285(LOC125258285),LOC125258286(LOC125258286),LOC125258287(LOC125258287),LOC125258289(LOC125258289),LOC125258290(LOC125258290),myh7bb(myh7bb),nfatc2a(nfatc2a),pfkla(pfkla),pfklb(pfklb),pfkpa(pfkpa),pfkpb(pfkpb),pkm…
BP	GO:0014074	response to purine-containing compound	5	29	34	2.42785e-06	9.72258e-05	ezrb(ezrb),igf1(igf1),ldha(ldha),mat2ab(mat2ab),mstnb(mstnb)	adipoqa(adipoqa),adipoqb(adipoqb),adora2ab(adora2ab),aqp8a.1(aqp8a.1),bckdhb(bckdhb),cacna1sa(cacna1sa),casq2(casq2),fosab(fosab),fosl1a(fosl1a),fosl2(fosl2),gpd1a(gpd1a),hif1aa(hif1aa),hspd1(hspd1),il6r(il6r),junba(junba),junbb(junbb),LOC125248593(LOC125248593),LOC125262403(LOC125262403),LOC125262404(LOC125262404),ndufs4(ndufs4),pck1(pck1),pkma(pkma),plat(plat),ppp1r15a(ppp1r15a),ptgs2a(ptgs2a),…
BP	GO:0046434	organophosphate catabolic process	12	23	35	2.45476e-06	9.78526e-05	actn3b(actn3b),aldoaa(aldoaa),gpib(gpib),igf1(igf1),ldha(ldha),LOC125250112(LOC125250112),LOC125254055(LOC125254055),LOC125266278(LOC125266278),nudt3b(nudt3b),nudt4a(nudt4a),pfkfb4b(pfkfb4b),prkag3b(prkag3b)	abhd6a(abhd6a),ampd3a(ampd3a),gda(gda),gde1(gde1),gpd1a(gpd1a),hif1aa(hif1aa),hk2(hk2),ier3(ier3),impa2(impa2),lipg(lipg),LOC125263652(LOC125263652),LOC125273425(LOC125273425),pfkla(pfkla),pfklb(pfklb),pfkpa(pfkpa),pfkpb(pfkpb),pgam1a(pgam1a),pkma(pkma),pnp5b(pnp5b),pparaa(pparaa),prkag2a(prkag2a),prkag2b(prkag2b),tpi1a(tpi1a)
BP	GO:0009083	branched-chain amino acid catabolic process	0	8	8	2.5808e-06	0.000102407	-	acad8(acad8),auh(auh),bcat2(bcat2),bckdhb(bckdhb),hibadha(hibadha),hmgcl(hmgcl),ivd(ivd),mccc2(mccc2)
BP	GO:0034220	ion transmembrane transport	18	98	116	2.67173e-06	0.000105457	ano10a(ano10a),calcr(calcr),capn3b(capn3b),igf1(igf1),kcnb2b(kcnb2b),kcnc3b(kcnc3b),LOC125253079(LOC125253079),LOC125278170(LOC125278170),lrrc8da(lrrc8da),p2rx5(p2rx5),prkg1b(prkg1b),rgs7b(rgs7b),scn4ab(scn4ab),slc16a5a(slc16a5a),slc6a6b(slc6a6b),slc6a8(slc6a8),slc7a2(slc7a2),trdn(trdn)	abca1a(abca1a),ano5b(ano5b),ano6(ano6),aplnra(aplnra),aqp8a.1(aqp8a.1),atp1a3b(atp1a3b),atp1b1a(atp1b1a),atp2a2a(atp2a2a),atp2a2b(atp2a2b),atp5f1d(atp5f1d),atp5l(atp5l),atp5mc1(atp5mc1),atp5pf(atp5pf),ATP6(ATP6),atp6ap2(atp6ap2),atp6v1ba(atp6v1ba),atp6v1c1b(atp6v1c1b),atp6v1e1b(atp6v1e1b),cacna1sa(cacna1sa),casq2(casq2),cd63(cd63),COX2(COX2),cpox(cpox),cpt1ab(cpt1ab),cpt2(cpt2),cxcl8a(cxcl8a),cxc…
BP	GO:0045196	establishment or maintenance of neuroblast polarity	2	10	12	2.68195e-06	0.000105457	fgf13a(fgf13a),vbp1(vbp1)	LOC125250269(LOC125250269),LOC125258282(LOC125258282),LOC125258283(LOC125258283),LOC125258285(LOC125258285),LOC125258286(LOC125258286),LOC125258287(LOC125258287),LOC125258289(LOC125258289),LOC125258290(LOC125258290),myh7bb(myh7bb),pard6b(pard6b)
CC	GO:0043209	myelin sheath	8	27	35	2.83281e-06	7.08203e-05	aldoaa(aldoaa),ca2(ca2),ckmt1(ckmt1),ezrb(ezrb),gpib(gpib),LOC125265856(LOC125265856),myoc(myoc),ywhag2(ywhag2)	aco2(aco2),atp1a3b(atp1a3b),atp1b1a(atp1b1a),atp6v1ba(atp6v1ba),cldn5a(cldn5a),cldn5b(cldn5b),ehd1a(ehd1a),got2b(got2b),hsp90aa1.2(hsp90aa1.2),hspd1(hspd1),ldhba(ldhba),LOC125247779(LOC125247779),LOC125254801(LOC125254801),LOC125272946(LOC125272946),mdh1aa(mdh1aa),ndrg1a(ndrg1a),ndufa10(ndufa10),ndufs3(ndufs3),ndufv2(ndufv2),nfascb(nfascb),pdha1a(pdha1a),pgam1a(pgam1a),pkma(pkma),slc25a5(slc25a5)…
BP	GO:0097305	response to alcohol	17	43	60	2.85074e-06	0.00011159	ccnd1(ccnd1),ddx3xb(ddx3xb),gstp1.2(gstp1.2),igf1(igf1),klf6b(klf6b),LOC125265856(LOC125265856),mstnb(mstnb),nr1h3(nr1h3),pcmt(pcmt),ppp1r3ca(ppp1r3ca),ppp1r3cb(ppp1r3cb),rgs7b(rgs7b),rps6kb1b(rps6kb1b),rxrga(rxrga),sfrp1a(sfrp1a),sfrp1b(sfrp1b),tgfbr3(tgfbr3)	abat(abat),actc2(actc2),adcy1a(adcy1a),agtr1a(agtr1a),aifm1(aifm1),apoeb(apoeb),atp5mc1(atp5mc1),cldn5a(cldn5a),cldn5b(cldn5b),cpt1ab(cpt1ab),ctsba(ctsba),CYTB(CYTB),egfra(egfra),erbb3b(erbb3b),fgfr1b(fgfr1b),fgfr4(fgfr4),fosab(fosab),fosl1a(fosl1a),gk(gk),got2b(got2b),il6r(il6r),inhbaa(inhbaa),itga4(itga4),junba(junba),junbb(junbb),klf2b(klf2b),l1camb(l1camb),LOC125247607(LOC125247607),LOC125247…
BP	GO:0006949	syncytium formation	6	24	30	2.94678e-06	0.000114832	capn3b(capn3b),cxcl12b(cxcl12b),ehd2a(ehd2a),ldha(ldha),LOC125252961(LOC125252961),rps6kb1b(rps6kb1b)	adam8a(adam8a),atp6v1ba(atp6v1ba),cacna1sa(cacna1sa),ehd1a(ehd1a),iqsec1b(iqsec1b),ldhba(ldhba),LOC125250269(LOC125250269),LOC125258282(LOC125258282),LOC125258283(LOC125258283),LOC125258285(LOC125258285),LOC125258286(LOC125258286),LOC125258287(LOC125258287),LOC125258289(LOC125258289),LOC125258290(LOC125258290),myh7bb(myh7bb),nfatc2a(nfatc2a),pfkla(pfkla),pfklb(pfklb),pfkpa(pfkpa),pfkpb(pfkpb),pkm…
BP	GO:0007520	myoblast fusion	6	22	28	3.07623e-06	0.000119341	capn3b(capn3b),cxcl12b(cxcl12b),ehd2a(ehd2a),ldha(ldha),LOC125252961(LOC125252961),rps6kb1b(rps6kb1b)	cacna1sa(cacna1sa),ehd1a(ehd1a),iqsec1b(iqsec1b),ldhba(ldhba),LOC125250269(LOC125250269),LOC125258282(LOC125258282),LOC125258283(LOC125258283),LOC125258285(LOC125258285),LOC125258286(LOC125258286),LOC125258287(LOC125258287),LOC125258289(LOC125258289),LOC125258290(LOC125258290),myh7bb(myh7bb),nfatc2a(nfatc2a),pfkla(pfkla),pfklb(pfklb),pfkpa(pfkpa),pfkpb(pfkpb),pkma(pkma),ripor1(ripor1),tanc2a(tanc…
BP	GO:0071417	cellular response to organonitrogen compound	19	65	84	3.17766e-06	0.000122497	col4a1(col4a1),cpeb4b(cpeb4b),ezrb(ezrb),gstp1.2(gstp1.2),igf1(igf1),klf6b(klf6b),LOC125265856(LOC125265856),map2k2a(map2k2a),mapk8b(mapk8b),mstnb(mstnb),nr1h3(nr1h3),palm1a(palm1a),ppp2r5eb(ppp2r5eb),prkcq(prkcq),rgs7b(rgs7b),rps6kb1b(rps6kb1b),sfrp1a(sfrp1a),sfrp1b(sfrp1b),ywhag2(ywhag2)	adipoqa(adipoqa),adipoqb(adipoqb),agtr1a(agtr1a),aqp8a.1(aqp8a.1),arhgef1a(arhgef1a),atp1a3b(atp1a3b),atp6v1ba(atp6v1ba),atp6v1c1b(atp6v1c1b),atp6v1e1b(atp6v1e1b),cacna1sa(cacna1sa),casq2(casq2),cebpb(cebpb),dlc1(dlc1),egfra(egfra),epha4a(epha4a),erbb3b(erbb3b),fgfr1b(fgfr1b),gnai2a(gnai2a),got1(got1),gpd1a(gpd1a),hif1aa(hif1aa),insig1(insig1),kcna4(kcna4),klf2b(klf2b),l1camb(l1camb),lin28b(lin28…
BP	GO:0072525	pyridine-containing compound biosynthetic process	6	11	17	3.18576e-06	0.000122497	aldoaa(aldoaa),gpib(gpib),ldha(ldha),LOC125250112(LOC125250112),pfkfb4b(pfkfb4b),prkag3b(prkag3b)	hk2(hk2),pfkla(pfkla),pfklb(pfklb),pfkpa(pfkpa),pfkpb(pfkpb),pgam1a(pgam1a),pkma(pkma),pnp5b(pnp5b),ptgs2a(ptgs2a),ptgs2b(ptgs2b),tpi1a(tpi1a)
BP	GO:1901739	regulation of myoblast fusion	2	12	14	3.33611e-06	0.000127713	cxcl12b(cxcl12b),ehd2a(ehd2a)	ehd1a(ehd1a),LOC125250269(LOC125250269),LOC125258282(LOC125258282),LOC125258283(LOC125258283),LOC125258285(LOC125258285),LOC125258286(LOC125258286),LOC125258287(LOC125258287),LOC125258289(LOC125258289),LOC125258290(LOC125258290),myh7bb(myh7bb),nfatc2a(nfatc2a),ripor1(ripor1)
BP	GO:0042221	response to chemical	87	293	380	3.43542e-06	0.000130938	abhd2a(abhd2a),aldoaa(aldoaa),bbs1(bbs1),bcl6aa(bcl6aa),bmp5(bmp5),c1qa(c1qa),c2cd2l(c2cd2l),ca2(ca2),calcr(calcr),cap2(cap2),capn3b(capn3b),ccnd1(ccnd1),col4a1(col4a1),cpe(cpe),cpeb4b(cpeb4b),cxcl12b(cxcl12b),ddx3xb(ddx3xb),dgcr2(dgcr2),dnajb5(dnajb5),ehd4(ehd4),ensab(ensab),ezrb(ezrb),f13a1b(f13a1b),fgf13a(fgf13a),fndc1(fndc1),gas1a(gas1a),gpc6a(gpc6a),gpib(gpib),gstp1.2(gstp1.2),hsd11b2(hsd11b…	abat(abat),abca1a(abca1a),ablim2(ablim2),acsl1a(acsl1a),acsl1b(acsl1b),acsl4b(acsl4b),actc2(actc2),adam8a(adam8a),adamtsl2(adamtsl2),adcy1a(adcy1a),adipoqa(adipoqa),adipoqb(adipoqb),adora2ab(adora2ab),agtr1a(agtr1a),ahrra(ahrra),aifm1(aifm1),angpt1(angpt1),ankrd1a(ankrd1a),ano6(ano6),apoeb(apoeb),aqp3a(aqp3a),aqp7(aqp7),aqp8a.1(aqp8a.1),arhgap46a(arhgap46a),arhgef1a(arhgef1a),atp1a3b(atp1a3b),atp…
BP	GO:1901564	organonitrogen compound metabolic process	129	350	479	3.55288e-06	0.000134823	actn3b(actn3b),aldoaa(aldoaa),alpk2(alpk2),ank1a(ank1a),asxl2(asxl2),bcl6aa(bcl6aa),bdh2(bdh2),bmp5(bmp5),brdt(brdt),c1qa(c1qa),c1qc(c1qc),calcr(calcr),calua(calua),capn3b(capn3b),ccnd1(ccnd1),cep85(cep85),chst7(chst7),ckmt1(ckmt1),cmya5(cmya5),cnot4b(cnot4b),cpe(cpe),cpeb4b(cpeb4b),cpz(cpz),ddx3xb(ddx3xb),deptor(deptor),dlgap1b(dlgap1b),dyrk2(dyrk2),ebag9(ebag9),efemp1(efemp1),ehd4(ehd4),ensab(e…	abat(abat),abca1a(abca1a),abca7(abca7),acad8(acad8),acap3a(acap3a),acsl1a(acsl1a),acsl1b(acsl1b),acsl4b(acsl4b),actb1(actb1),adam8a(adam8a),adcy1a(adcy1a),adipoqa(adipoqa),adipoqb(adipoqb),adkb(adkb),adora2ab(adora2ab),agap2(agap2),agtr1a(agtr1a),ahrra(ahrra),aifm1(aifm1),aipl1(aipl1),aldh9a1a.1(aldh9a1a.1),ampd3a(ampd3a),angpt1(angpt1),aplnra(aplnra),apoeb(apoeb),arhgef1a(arhgef1a),arrdc3b(arrdc…
BP	GO:0046663	dorsal closure, leading edge cell differentiation	0	9	9	3.57717e-06	0.000135155	-	LOC125250269(LOC125250269),LOC125258282(LOC125258282),LOC125258283(LOC125258283),LOC125258285(LOC125258285),LOC125258286(LOC125258286),LOC125258287(LOC125258287),LOC125258289(LOC125258289),LOC125258290(LOC125258290),myh7bb(myh7bb)
BP	GO:0061621	canonical glycolysis	2	8	10	3.71085e-06	0.000138997	aldoaa(aldoaa),gpib(gpib)	hk2(hk2),pfkla(pfkla),pfklb(pfklb),pfkpa(pfkpa),pfkpb(pfkpb),pgam1a(pgam1a),pkma(pkma),tpi1a(tpi1a)
BP	GO:0061718	glucose catabolic process to pyruvate	2	8	10	3.71085e-06	0.000138997	aldoaa(aldoaa),gpib(gpib)	hk2(hk2),pfkla(pfkla),pfklb(pfklb),pfkpa(pfkpa),pfkpb(pfkpb),pgam1a(pgam1a),pkma(pkma),tpi1a(tpi1a)
BP	GO:0055085	transmembrane transport	19	119	138	3.96768e-06	0.000147979	ano10a(ano10a),calcr(calcr),capn3b(capn3b),igf1(igf1),kcnb2b(kcnb2b),kcnc3b(kcnc3b),LOC125253079(LOC125253079),LOC125278170(LOC125278170),lrrc8da(lrrc8da),p2rx5(p2rx5),prkg1b(prkg1b),rgs7b(rgs7b),rps6kb1b(rps6kb1b),scn4ab(scn4ab),slc16a5a(slc16a5a),slc6a6b(slc6a6b),slc6a8(slc6a8),slc7a2(slc7a2),trdn(trdn)	abca1a(abca1a),abca7(abca7),adipoqa(adipoqa),adipoqb(adipoqb),ano5b(ano5b),ano6(ano6),aplnra(aplnra),aqp3a(aqp3a),aqp7(aqp7),aqp8a.1(aqp8a.1),atp1a3b(atp1a3b),atp1b1a(atp1b1a),atp2a2a(atp2a2a),atp2a2b(atp2a2b),atp5f1d(atp5f1d),atp5l(atp5l),atp5mc1(atp5mc1),atp5pf(atp5pf),ATP6(ATP6),atp6ap2(atp6ap2),atp6v1ba(atp6v1ba),atp6v1c1b(atp6v1c1b),atp6v1e1b(atp6v1e1b),cacna1sa(cacna1sa),casq2(casq2),cd63(c…
CC	GO:0005826	actomyosin contractile ring	0	9	9	3.99222e-06	9.6954e-05	-	LOC125250269(LOC125250269),LOC125258282(LOC125258282),LOC125258283(LOC125258283),LOC125258285(LOC125258285),LOC125258286(LOC125258286),LOC125258287(LOC125258287),LOC125258289(LOC125258289),LOC125258290(LOC125258290),myh7bb(myh7bb)
BP	GO:0097067	cellular response to thyroid hormone stimulus	0	11	11	4.27591e-06	0.000158794	-	atp1a3b(atp1a3b),ctsba(ctsba),l1camb(l1camb),LOC125250269(LOC125250269),LOC125258282(LOC125258282),LOC125258283(LOC125258283),LOC125258285(LOC125258285),LOC125258286(LOC125258286),LOC125258287(LOC125258287),LOC125258289(LOC125258289),LOC125258290(LOC125258290)
MF	GO:0000146	microfilament motor activity	2	9	11	4.55496e-06	0.000686888	LOC125263123(LOC125263123),LOC125263129(LOC125263129)	LOC125250269(LOC125250269),LOC125258282(LOC125258282),LOC125258283(LOC125258283),LOC125258285(LOC125258285),LOC125258286(LOC125258286),LOC125258287(LOC125258287),LOC125258289(LOC125258289),LOC125258290(LOC125258290),myo9ab(myo9ab)
MF	GO:0009055	electron transfer activity	0	18	18	5.03794e-06	0.000690655	-	aifm1(aifm1),COX2(COX2),CYTB(CYTB),etfa(etfa),etfb(etfb),etfdh(etfdh),gldc(gldc),LOC125247704(LOC125247704),LOC125247779(LOC125247779),LOC125248593(LOC125248593),LOC125250534(LOC125250534),LOC125254801(LOC125254801),LOC125257492(LOC125257492),LOC125261102(LOC125261102),LOC125273572(LOC125273572),ndufs2(ndufs2),ndufs3(ndufs3),ndufv2(ndufv2)
BP	GO:0060142	regulation of syncytium formation by plasma membrane fusion	2	13	15	5.46039e-06	0.000201323	cxcl12b(cxcl12b),ehd2a(ehd2a)	atp6v1ba(atp6v1ba),ehd1a(ehd1a),LOC125250269(LOC125250269),LOC125258282(LOC125258282),LOC125258283(LOC125258283),LOC125258285(LOC125258285),LOC125258286(LOC125258286),LOC125258287(LOC125258287),LOC125258289(LOC125258289),LOC125258290(LOC125258290),myh7bb(myh7bb),nfatc2a(nfatc2a),ripor1(ripor1)
BP	GO:0070884	regulation of calcineurin-NFAT signaling cascade	6	5	11	5.49062e-06	0.000201323	actn3b(actn3b),cmya5(cmya5),dyrk2(dyrk2),igf1(igf1),LOC125277040(LOC125277040),ptbp1a(ptbp1a)	erbb3b(erbb3b),homer3b(homer3b),orai2(orai2),rcan1b(rcan1b),slc9a1a(slc9a1a)
BP	GO:0106056	regulation of calcineurin-mediated signaling	6	5	11	5.49062e-06	0.000201323	actn3b(actn3b),cmya5(cmya5),dyrk2(dyrk2),igf1(igf1),LOC125277040(LOC125277040),ptbp1a(ptbp1a)	erbb3b(erbb3b),homer3b(homer3b),orai2(orai2),rcan1b(rcan1b),slc9a1a(slc9a1a)
BP	GO:0007386	compartment pattern specification	0	10	10	6.57272e-06	0.000239987	-	en1b(en1b),LOC125250269(LOC125250269),LOC125258282(LOC125258282),LOC125258283(LOC125258283),LOC125258285(LOC125258285),LOC125258286(LOC125258286),LOC125258287(LOC125258287),LOC125258289(LOC125258289),LOC125258290(LOC125258290),myh7bb(myh7bb)
CC	GO:0031967	organelle envelope	16	93	109	7.29113e-06	0.000167499	ckmt1(ckmt1),coq10a(coq10a),ddx3xb(ddx3xb),fndc1(fndc1),fundc2(fundc2),LOC125266278(LOC125266278),LOC125278071(LOC125278071),myoc(myoc),myorg(myorg),p2rx5(p2rx5),rgs7b(rgs7b),rnf6(rnf6),rps6kb1b(rps6kb1b),si:ch211-127i16.2(si:ch211-127i16.2),smad3b(smad3b),tfdp2(tfdp2)	acsl1a(acsl1a),acsl1b(acsl1b),acsl4b(acsl4b),agtr1a(agtr1a),aifm1(aifm1),apoeb(apoeb),apooa(apooa),atp2a2a(atp2a2a),atp2a2b(atp2a2b),atp5f1d(atp5f1d),atp5l(atp5l),atp5mc1(atp5mc1),atp5pf(atp5pf),ATP6(ATP6),bckdhb(bckdhb),bnip3(bnip3),chchd6b(chchd6b),ckmt2b(ckmt2b),clpxb(clpxb),coq3(coq3),COX2(COX2),COX3(COX3),cpox(cpox),cpt1ab(cpt1ab),cpt2(cpt2),crata(crata),CYTB(CYTB),ednraa(ednraa),epha4a(epha…
CC	GO:0031975	envelope	16	93	109	7.29113e-06	0.000167499	ckmt1(ckmt1),coq10a(coq10a),ddx3xb(ddx3xb),fndc1(fndc1),fundc2(fundc2),LOC125266278(LOC125266278),LOC125278071(LOC125278071),myoc(myoc),myorg(myorg),p2rx5(p2rx5),rgs7b(rgs7b),rnf6(rnf6),rps6kb1b(rps6kb1b),si:ch211-127i16.2(si:ch211-127i16.2),smad3b(smad3b),tfdp2(tfdp2)	acsl1a(acsl1a),acsl1b(acsl1b),acsl4b(acsl4b),agtr1a(agtr1a),aifm1(aifm1),apoeb(apoeb),apooa(apooa),atp2a2a(atp2a2a),atp2a2b(atp2a2b),atp5f1d(atp5f1d),atp5l(atp5l),atp5mc1(atp5mc1),atp5pf(atp5pf),ATP6(ATP6),bckdhb(bckdhb),bnip3(bnip3),chchd6b(chchd6b),ckmt2b(ckmt2b),clpxb(clpxb),coq3(coq3),COX2(COX2),COX3(COX3),cpox(cpox),cpt1ab(cpt1ab),cpt2(cpt2),crata(crata),CYTB(CYTB),ednraa(ednraa),epha4a(epha…
BP	GO:0015711	organic anion transport	9	48	57	7.31634e-06	0.000266021	c2cd2l(c2cd2l),ca2(ca2),LOC125253079(LOC125253079),prkg1b(prkg1b),rps6kb1b(rps6kb1b),slc16a5a(slc16a5a),slc6a6b(slc6a6b),slc6a8(slc6a8),slc7a2(slc7a2)	abat(abat),abca1a(abca1a),abca7(abca7),acsl1a(acsl1a),acsl1b(acsl1b),acsl4b(acsl4b),adora2ab(adora2ab),aifm1(aifm1),ano6(ano6),apoeb(apoeb),aqp8a.1(aqp8a.1),ca4a(ca4a),cpt1ab(cpt1ab),cpt2(cpt2),got2b(got2b),LOC125262403(LOC125262403),LOC125262404(LOC125262404),LOC125275906(LOC125275906),mpc2b(mpc2b),numbl(numbl),pck1(pck1),per2(per2),pparaa(pparaa),rgs4(rgs4),slc10a3(slc10a3),slc16a1a(slc16a1a),s…
BP	GO:0003007	heart morphogenesis	8	41	49	7.47403e-06	0.000270622	asxl2(asxl2),bmp5(bmp5),cpe(cpe),LOC125261424(LOC125261424),nrg1(nrg1),smad3b(smad3b),sufu(sufu),tgfbr3(tgfbr3)	actc2(actc2),angpt1(angpt1),ankrd1a(ankrd1a),cdh5(cdh5),cldn5a(cldn5a),cldn5b(cldn5b),dkk1b(dkk1b),dlc1(dlc1),efna1b(efna1b),egln1a(egln1a),hif1aa(hif1aa),l1camb(l1camb),lamb1a(lamb1a),LOC125250269(LOC125250269),LOC125255289(LOC125255289),LOC125258282(LOC125258282),LOC125258283(LOC125258283),LOC125258285(LOC125258285),LOC125258286(LOC125258286),LOC125258287(LOC125258287),LOC125258289(LOC125258289…
BP	GO:0019432	triglyceride biosynthetic process	1	14	15	7.56318e-06	0.000272714	nr1h3(nr1h3)	acsl1a(acsl1a),acsl1b(acsl1b),acsl4b(acsl4b),agpat9l(agpat9l),dgat1a(dgat1a),dgat2(dgat2),gk(gk),LOC125251306(LOC125251306),LOC125273549(LOC125273549),lpl(lpl),mogat3a(mogat3a),pck1(pck1),pnpla3(pnpla3),slc27a1b(slc27a1b)
BP	GO:0033173	calcineurin-NFAT signaling cascade	6	6	12	8.17305e-06	0.000293487	actn3b(actn3b),cmya5(cmya5),dyrk2(dyrk2),igf1(igf1),LOC125277040(LOC125277040),ptbp1a(ptbp1a)	erbb3b(erbb3b),homer3b(homer3b),nfatc2a(nfatc2a),orai2(orai2),rcan1b(rcan1b),slc9a1a(slc9a1a)
BP	GO:0061620	glycolytic process through glucose-6-phosphate	2	8	10	8.61e-06	0.000307905	aldoaa(aldoaa),gpib(gpib)	hk2(hk2),pfkla(pfkla),pfklb(pfklb),pfkpa(pfkpa),pfkpb(pfkpb),pgam1a(pgam1a),pkma(pkma),tpi1a(tpi1a)
BP	GO:0009060	aerobic respiration	1	16	17	8.73725e-06	0.000311175	actn3b(actn3b)	aco2(aco2),bnip3(bnip3),COX2(COX2),hif1aa(hif1aa),idh3g(idh3g),LOC125247779(LOC125247779),LOC125251082(LOC125251082),LOC125259949(LOC125259949),LOC125260426(LOC125260426),LOC125261102(LOC125261102),LOC125276491(LOC125276491),mdh1aa(mdh1aa),nnt(nnt),ogdhb(ogdhb),pdha1a(pdha1a),pdhb(pdhb)
BP	GO:0031650	regulation of heat generation	0	8	8	8.79584e-06	0.000311983	-	abat(abat),arrdc3b(arrdc3b),LOC125262403(LOC125262403),LOC125262404(LOC125262404),ptgs2a(ptgs2a),ptgs2b(ptgs2b),slc27a1b(slc27a1b),tnfrsf11a(tnfrsf11a)
CC	GO:0016528	sarcoplasm	5	12	17	9.06664e-06	0.000202806	ank1a(ank1a),phex(phex),thbs2a(thbs2a),thbs2b(thbs2b),trdn(trdn)	atp2a2a(atp2a2a),atp2a2b(atp2a2b),ca4a(ca4a),cacna1sa(cacna1sa),casq2(casq2),klhl41a(klhl41a),LOC125255968(LOC125255968),LOC125262564(LOC125262564),pygmb(pygmb),ryr1a(ryr1a),thbs1a(thbs1a),thbs4b(thbs4b)
BP	GO:0006811	ion transport	24	127	151	9.18317e-06	0.000324397	ank1a(ank1a),ano10a(ano10a),c2cd2l(c2cd2l),ca2(ca2),calcr(calcr),capn3b(capn3b),cpe(cpe),cxcl12b(cxcl12b),igf1(igf1),kcnb2b(kcnb2b),kcnc3b(kcnc3b),LOC125253079(LOC125253079),LOC125278170(LOC125278170),lrrc8da(lrrc8da),p2rx5(p2rx5),prkg1b(prkg1b),rgs7b(rgs7b),rps6kb1b(rps6kb1b),scn4ab(scn4ab),slc16a5a(slc16a5a),slc6a6b(slc6a6b),slc6a8(slc6a8),slc7a2(slc7a2),trdn(trdn)	abat(abat),abca1a(abca1a),abca7(abca7),acsl1a(acsl1a),acsl1b(acsl1b),acsl4b(acsl4b),adora2ab(adora2ab),aifm1(aifm1),ano5b(ano5b),ano6(ano6),aplnra(aplnra),apoeb(apoeb),aqp8a.1(aqp8a.1),atp1a3b(atp1a3b),atp1b1a(atp1b1a),atp2a2a(atp2a2a),atp2a2b(atp2a2b),atp5f1d(atp5f1d),atp5l(atp5l),atp5mc1(atp5mc1),atp5pf(atp5pf),ATP6(ATP6),atp6ap2(atp6ap2),atp6v1ba(atp6v1ba),atp6v1c1b(atp6v1c1b),atp6v1e1b(atp6v1…
BP	GO:1902600	proton transmembrane transport	0	23	23	9.30065e-06	0.000325898	-	atp5f1d(atp5f1d),atp5l(atp5l),atp5mc1(atp5mc1),atp5pf(atp5pf),ATP6(ATP6),atp6ap2(atp6ap2),atp6v1ba(atp6v1ba),atp6v1c1b(atp6v1c1b),atp6v1e1b(atp6v1e1b),COX2(COX2),CYTB(CYTB),LOC125247779(LOC125247779),LOC125257492(LOC125257492),LOC125261102(LOC125261102),LOC125265600(LOC125265600),LOC125272946(LOC125272946),LOC125273572(LOC125273572),LOC125276491(LOC125276491),nnt(nnt),slc25a18(slc25a18),slc9a1a(s…
BP	GO:1905954	positive regulation of lipid localization	2	21	23	9.30065e-06	0.000325898	fitm1l(fitm1l),nr1h3(nr1h3)	abca1a(abca1a),abca7(abca7),acsl4b(acsl4b),adipoqa(adipoqa),adipoqb(adipoqb),aifm1(aifm1),apoeb(apoeb),atp2a2a(atp2a2a),atp2a2b(atp2a2b),c1qtnf1(c1qtnf1),ehd1a(ehd1a),lipg(lipg),LOC125251306(LOC125251306),LOC125262403(LOC125262403),LOC125262404(LOC125262404),LOC125273549(LOC125273549),lpl(lpl),nfkbiaa(nfkbiaa),pnpla3(pnpla3),si:ch211-204c21.1(si:ch211-204c21.1),tnfrsf11a(tnfrsf11a)
BP	GO:0060538	skeletal muscle organ development	13	30	43	9.64881e-06	0.00033674	actn3b(actn3b),capn3b(capn3b),ckmt1(ckmt1),col4a1(col4a1),cspg4ba(cspg4ba),LOC125252961(LOC125252961),mbnl1(mbnl1),mstnb(mstnb),myorg(myorg),nras(nras),p2rx5(p2rx5),rps6kb1b(rps6kb1b),rxrga(rxrga)	actb1(actb1),actc2(actc2),ankrd1a(ankrd1a),btg2(btg2),cacna1sa(cacna1sa),ctsba(ctsba),dkk1b(dkk1b),egfra(egfra),erbb3b(erbb3b),fosab(fosab),itga5(itga5),kcnab1a(kcnab1a),klhl41a(klhl41a),LOC125247219(LOC125247219),LOC125273425(LOC125273425),mylk2(mylk2),nupr1b(nupr1b),rcan1b(rcan1b),ripor1(ripor1),rxrgb(rxrgb),ryr1a(ryr1a),scxa(scxa),sdc4(sdc4),thbs4b(thbs4b),tnni1a(tnni1a),tnni1b(tnni1b),tnni1c(…
CC	GO:0005861	troponin complex	0	7	7	9.7461e-06	0.000212415	-	LOC125247219(LOC125247219),tnni1a(tnni1a),tnni1b(tnni1b),tnni1c(tnni1c),tnni2a.4(tnni2a.4),tnni4a(tnni4a),tnnt1(tnnt1)
BP	GO:0015672	monovalent inorganic cation transport	12	55	67	1.0019e-05	0.000348261	ank1a(ank1a),cpe(cpe),igf1(igf1),kcnb2b(kcnb2b),kcnc3b(kcnc3b),LOC125253079(LOC125253079),LOC125278170(LOC125278170),prkg1b(prkg1b),rgs7b(rgs7b),scn4ab(scn4ab),slc6a6b(slc6a6b),slc6a8(slc6a8)	ano6(ano6),atp1a3b(atp1a3b),atp1b1a(atp1b1a),atp5f1d(atp5f1d),atp5l(atp5l),atp5mc1(atp5mc1),atp5pf(atp5pf),ATP6(ATP6),atp6ap2(atp6ap2),atp6v1ba(atp6v1ba),atp6v1c1b(atp6v1c1b),atp6v1e1b(atp6v1e1b),casq2(casq2),cd63(cd63),COX2(COX2),cpox(cpox),CYTB(CYTB),ednraa(ednraa),kcna4(kcna4),kcnab1a(kcnab1a),kcnab2b(kcnab2b),kcnc4(kcnc4),kcnj2a(kcnj2a),kcnmb2(kcnmb2),LOC125243266(LOC125243266),LOC125247779(L…
CC	GO:0070069	cytochrome complex	0	11	11	1.00407e-05	0.000213364	-	COX2(COX2),COX3(COX3),CYTB(CYTB),lg19h15orf48(lg19h15orf48),LOC125247779(LOC125247779),LOC125250534(LOC125250534),LOC125254801(LOC125254801),LOC125257492(LOC125257492),LOC125261102(LOC125261102),LOC125273572(LOC125273572),LOC125276491(LOC125276491)
BP	GO:1901653	cellular response to peptide	11	46	57	1.01657e-05	0.000351952	gstp1.2(gstp1.2),igf1(igf1),klf6b(klf6b),map2k2a(map2k2a),mapk8b(mapk8b),mstnb(mstnb),nr1h3(nr1h3),ppp2r5eb(ppp2r5eb),prkcq(prkcq),rps6kb1b(rps6kb1b),ywhag2(ywhag2)	adipoqa(adipoqa),adipoqb(adipoqb),agtr1a(agtr1a),arhgef1a(arhgef1a),atp1a3b(atp1a3b),atp6v1ba(atp6v1ba),atp6v1c1b(atp6v1c1b),atp6v1e1b(atp6v1e1b),dlc1(dlc1),epha4a(epha4a),erbb3b(erbb3b),gnai2a(gnai2a),got1(got1),hif1aa(hif1aa),insig1(insig1),klf2b(klf2b),lin28b(lin28b),LOC125247607(LOC125247607),LOC125247704(LOC125247704),LOC125250269(LOC125250269),LOC125255566(LOC125255566),LOC125258282(LOC1252…
CC	GO:0098796	membrane protein complex	12	92	104	1.02931e-05	0.000213394	calcr(calcr),ezrb(ezrb),igf1(igf1),kcnb2b(kcnb2b),kcnc3b(kcnc3b),LOC125265856(LOC125265856),lrrc8da(lrrc8da),scn4ab(scn4ab),sgca(sgca),sgcg(sgcg),tgfbr3(tgfbr3),trdn(trdn)	abhd6a(abhd6a),adam8a(adam8a),aftphb(aftphb),ano6(ano6),apooa(apooa),atp1a3b(atp1a3b),atp1b1a(atp1b1a),atp2a2a(atp2a2a),atp2a2b(atp2a2b),atp5f1d(atp5f1d),atp5l(atp5l),atp5mc1(atp5mc1),atp5pf(atp5pf),ATP6(ATP6),atp6ap2(atp6ap2),atp6v1ba(atp6v1ba),atp6v1c1b(atp6v1c1b),atp6v1e1b(atp6v1e1b),cacna1sa(cacna1sa),casq2(casq2),chchd6b(chchd6b),COX2(COX2),COX3(COX3),CYTB(CYTB),egfra(egfra),gnai2a(gnai2a),g…
MF	GO:0050662	coenzyme binding	4	24	28	1.05581e-05	0.0013268	bdh2(bdh2),hsd11b2(hsd11b2),ldha(ldha),si:ch211-217a12.1(si:ch211-217a12.1)	abat(abat),aifm1(aifm1),aldh9a1a.1(aldh9a1a.1),decr1(decr1),etfa(etfa),etfdh(etfdh),gcdha(gcdha),gldc(gldc),got2b(got2b),gpd1a(gpd1a),hmgcl(hmgcl),kcnab1a(kcnab1a),ldhba(ldhba),LOC125248593(LOC125248593),LOC125263652(LOC125263652),LOC125273549(LOC125273549),mdh1aa(mdh1aa),nnt(nnt),ogdhb(ogdhb),pcca(pcca),pgd(pgd),pnpla3(pnpla3),pygb(pygb),pygmb(pygmb)
BP	GO:0061615	glycolytic process through fructose-6-phosphate	2	8	10	1.11701e-05	0.000385191	aldoaa(aldoaa),gpib(gpib)	hk2(hk2),pfkla(pfkla),pfklb(pfklb),pfkpa(pfkpa),pfkpb(pfkpb),pgam1a(pgam1a),pkma(pkma),tpi1a(tpi1a)
BP	GO:0016318	ommatidial rotation	0	14	14	1.15422e-05	0.000394889	-	egfra(egfra),erbb3b(erbb3b),ets1(ets1),ets2(ets2),LOC125250269(LOC125250269),LOC125258282(LOC125258282),LOC125258283(LOC125258283),LOC125258285(LOC125258285),LOC125258286(LOC125258286),LOC125258287(LOC125258287),LOC125258289(LOC125258289),LOC125258290(LOC125258290),LOC125264078(LOC125264078),myh7bb(myh7bb)
BP	GO:0035277	spiracle morphogenesis, open tracheal system	0	14	14	1.15422e-05	0.000394889	-	dlc1(dlc1),egfra(egfra),en1b(en1b),erbb3b(erbb3b),LOC125250269(LOC125250269),LOC125258282(LOC125258282),LOC125258283(LOC125258283),LOC125258285(LOC125258285),LOC125258286(LOC125258286),LOC125258287(LOC125258287),LOC125258289(LOC125258289),LOC125258290(LOC125258290),myh7bb(myh7bb),sall1a(sall1a)
BP	GO:0098656	anion transmembrane transport	7	38	45	1.18195e-05	0.000402789	ano10a(ano10a),LOC125253079(LOC125253079),lrrc8da(lrrc8da),slc16a5a(slc16a5a),slc6a6b(slc6a6b),slc6a8(slc6a8),slc7a2(slc7a2)	abca1a(abca1a),ano5b(ano5b),ano6(ano6),cpt1ab(cpt1ab),cpt2(cpt2),LOC125243266(LOC125243266),lrrc8ab(lrrc8ab),lrrc8db(lrrc8db),mpc2b(mpc2b),per2(per2),rgs4(rgs4),slc10a3(slc10a3),slc12a7a(slc12a7a),slc16a1a(slc16a1a),slc16a1b(slc16a1b),slc16a3b(slc16a3b),slc16a6b(slc16a6b),slc16a9a(slc16a9a),slc16a9b(slc16a9b),slc1a5(slc1a5),slc20a1a(slc20a1a),slc20a1b(slc20a1b),slc25a10b(slc25a10b),slc25a18(slc25…
BP	GO:2000145	regulation of cell motility	29	71	100	1.21097e-05	0.000411069	abhd2a(abhd2a),aldoaa(aldoaa),bbs1(bbs1),bmp5(bmp5),cxcl12b(cxcl12b),efemp1(efemp1),fhod3b(fhod3b),glipr2l(glipr2l),gpib(gpib),gstp1.2(gstp1.2),igf1(igf1),lmo4b(lmo4b),LOC125252961(LOC125252961),LOC125265856(LOC125265856),map2k2a(map2k2a),mapk8b(mapk8b),mia3(mia3),myoc(myoc),nexn(nexn),nrg1(nrg1),podn(podn),postna(postna),prkg1b(prkg1b),rps6kb1b(rps6kb1b),sfrp1a(sfrp1a),sfrp1b(sfrp1b),smad3b(smad…	abhd6a(abhd6a),adam8a(adam8a),adipoqa(adipoqa),adipoqb(adipoqb),angpt1(angpt1),ano6(ano6),apoeb(apoeb),arhgef1a(arhgef1a),cd63(cd63),cdh13(cdh13),cxcl8a(cxcl8a),dachc(dachc),dlc1(dlc1),ednraa(ednraa),efna1b(efna1b),egfra(egfra),epb41l4b(epb41l4b),epha2a(epha2a),erbb3b(erbb3b),ets1(ets1),f2r(f2r),fbln1(fbln1),fgfr1b(fgfr1b),flcn(flcn),frmd5b(frmd5b),gata2a(gata2a),gnai2a(gnai2a),grb7(grb7),hace1(h…
BP	GO:0009435	NAD biosynthetic process	2	11	13	1.22911e-05	0.000415601	aldoaa(aldoaa),gpib(gpib)	hk2(hk2),pfkla(pfkla),pfklb(pfklb),pfkpa(pfkpa),pfkpb(pfkpb),pgam1a(pgam1a),pkma(pkma),pnp5b(pnp5b),ptgs2a(ptgs2a),ptgs2b(ptgs2b),tpi1a(tpi1a)
MF	GO:0030172	troponin C binding	0	6	6	1.25271e-05	0.00145314	-	LOC125247219(LOC125247219),tnni1a(tnni1a),tnni1b(tnni1b),tnni1c(tnni1c),tnni2a.4(tnni2a.4),tnni4a(tnni4a)
BP	GO:0006638	neutral lipid metabolic process	5	22	27	1.2779e-05	0.000428764	abhd2a(abhd2a),dgkaa(dgkaa),LOC125253079(LOC125253079),nr1h3(nr1h3),thrb(thrb)	abhd6a(abhd6a),acsl1a(acsl1a),acsl1b(acsl1b),acsl4b(acsl4b),agpat9l(agpat9l),apoeb(apoeb),cpt1ab(cpt1ab),ddhd2(ddhd2),dgat1a(dgat1a),dgat2(dgat2),fabp7a(fabp7a),gk(gk),gpd1a(gpd1a),insig1(insig1),lipeb(lipeb),LOC125251306(LOC125251306),LOC125273549(LOC125273549),lpl(lpl),mogat3a(mogat3a),pck1(pck1),pnpla3(pnpla3),slc27a1b(slc27a1b)
BP	GO:0006639	acylglycerol metabolic process	5	22	27	1.2779e-05	0.000428764	abhd2a(abhd2a),dgkaa(dgkaa),LOC125253079(LOC125253079),nr1h3(nr1h3),thrb(thrb)	abhd6a(abhd6a),acsl1a(acsl1a),acsl1b(acsl1b),acsl4b(acsl4b),agpat9l(agpat9l),apoeb(apoeb),cpt1ab(cpt1ab),ddhd2(ddhd2),dgat1a(dgat1a),dgat2(dgat2),fabp7a(fabp7a),gk(gk),gpd1a(gpd1a),insig1(insig1),lipeb(lipeb),LOC125251306(LOC125251306),LOC125273549(LOC125273549),lpl(lpl),mogat3a(mogat3a),pck1(pck1),pnpla3(pnpla3),slc27a1b(slc27a1b)
CC	GO:0005911	cell-cell junction	14	63	77	1.29437e-05	0.000261956	actn3b(actn3b),cspg4ba(cspg4ba),ezrb(ezrb),fgf13a(fgf13a),fndc1(fndc1),LOC125263123(LOC125263123),LOC125263129(LOC125263129),LOC125265856(LOC125265856),map2k2a(map2k2a),neurl2(neurl2),nexn(nexn),pdlim3b(pdlim3b),sapcd2(sapcd2),sgca(sgca)	actb1(actb1),aqp3a(aqp3a),aqp7(aqp7),asap3(asap3),atp1a3b(atp1a3b),atp1b1a(atp1b1a),ccdc88ab(ccdc88ab),cdh5(cdh5),cldn5a(cldn5a),cldn5b(cldn5b),ddr1(ddr1),dlc1(dlc1),egfra(egfra),epb41l4b(epb41l4b),epha2a(epha2a),erbb3b(erbb3b),esama(esama),fabp7a(fabp7a),frmd4a(frmd4a),frmd5b(frmd5b),gja13.2(gja13.2),gjb3(gjb3),grb7(grb7),itga4(itga4),itga5(itga5),itgb6(itgb6),kcnj2a(kcnj2a),krt8(krt8),l1camb(l1…
CC	GO:0045277	respiratory chain complex IV	0	8	8	1.39188e-05	0.00027408	-	COX2(COX2),COX3(COX3),lg19h15orf48(lg19h15orf48),LOC125247779(LOC125247779),LOC125254801(LOC125254801),LOC125257492(LOC125257492),LOC125261102(LOC125261102),LOC125276491(LOC125276491)
BP	GO:0071214	cellular response to abiotic stimulus	11	42	53	1.39531e-05	0.000464569	capn3b(capn3b),ddx3xb(ddx3xb),igf1(igf1),LOC125250112(LOC125250112),LOC125252961(LOC125252961),map2k2a(map2k2a),mapk8b(mapk8b),palm1a(palm1a),ppid(ppid),sfrp1a(sfrp1a),sfrp1b(sfrp1b)	ankrd1a(ankrd1a),arhgef1a(arhgef1a),bnip3(bnip3),ctsba(ctsba),ednraa(ednraa),gadd45aa(gadd45aa),got1(got1),gpd1a(gpd1a),hif1aa(hif1aa),irf1b(irf1b),kcnj2a(kcnj2a),LOC125247704(LOC125247704),LOC125248593(LOC125248593),LOC125250269(LOC125250269),LOC125258282(LOC125258282),LOC125258283(LOC125258283),LOC125258285(LOC125258285),LOC125258286(LOC125258286),LOC125258287(LOC125258287),LOC125258289(LOC1252…
BP	GO:0104004	cellular response to environmental stimulus	11	42	53	1.39531e-05	0.000464569	capn3b(capn3b),ddx3xb(ddx3xb),igf1(igf1),LOC125250112(LOC125250112),LOC125252961(LOC125252961),map2k2a(map2k2a),mapk8b(mapk8b),palm1a(palm1a),ppid(ppid),sfrp1a(sfrp1a),sfrp1b(sfrp1b)	ankrd1a(ankrd1a),arhgef1a(arhgef1a),bnip3(bnip3),ctsba(ctsba),ednraa(ednraa),gadd45aa(gadd45aa),got1(got1),gpd1a(gpd1a),hif1aa(hif1aa),irf1b(irf1b),kcnj2a(kcnj2a),LOC125247704(LOC125247704),LOC125248593(LOC125248593),LOC125250269(LOC125250269),LOC125258282(LOC125258282),LOC125258283(LOC125258283),LOC125258285(LOC125258285),LOC125258286(LOC125258286),LOC125258287(LOC125258287),LOC125258289(LOC1252…
CC	GO:0031672	A band	9	12	21	1.41877e-05	0.00027408	aldoaa(aldoaa),ank1a(ank1a),capn3b(capn3b),cmya5(cmya5),LOC125263123(LOC125263123),LOC125263129(LOC125263129),mbnl1(mbnl1),mbnl3(mbnl3),mybpc2b(mybpc2b)	gpd1a(gpd1a),itga5(itga5),klhl41a(klhl41a),LOC125273425(LOC125273425),lrpprc(lrpprc),mybpc3(mybpc3),myom3(myom3),nuak1a(nuak1a),nuak2(nuak2),obscna(obscna),tpi1a(tpi1a),zgc:163073(zgc:163073)
BP	GO:0062013	positive regulation of small molecule metabolic process	5	22	27	1.50827e-05	0.000500261	actn3b(actn3b),dyrk2(dyrk2),igf1(igf1),nr1h3(nr1h3),pfkfb4b(pfkfb4b)	adipoqa(adipoqa),adipoqb(adipoqb),bckdhb(bckdhb),COX2(COX2),cpt1ab(cpt1ab),dgat1a(dgat1a),dgat2(dgat2),gpd1a(gpd1a),hif1aa(hif1aa),LOC125251082(LOC125251082),LOC125262403(LOC125262403),LOC125262404(LOC125262404),LOC125263652(LOC125263652),lrpprc(lrpprc),pck1(pck1),pparaa(pparaa),ptgs2a(ptgs2a),ptgs2b(ptgs2b),pth1b(pth1b),pygb(pygb),pygmb(pygmb),si:ch211-204c21.1(si:ch211-204c21.1)
CC	GO:0016461	unconventional myosin complex	0	10	10	1.61309e-05	0.000304695	-	LOC125250269(LOC125250269),LOC125258282(LOC125258282),LOC125258283(LOC125258283),LOC125258285(LOC125258285),LOC125258286(LOC125258286),LOC125258287(LOC125258287),LOC125258289(LOC125258289),LOC125258290(LOC125258290),myh7bb(myh7bb),myo9ab(myo9ab)
MF	GO:0004465	lipoprotein lipase activity	0	5	5	1.71022e-05	0.00184215	-	lipg(lipg),LOC125251306(LOC125251306),LOC125273549(LOC125273549),lpl(lpl),pnpla3(pnpla3)
BP	GO:0019320	hexose catabolic process	5	8	13	1.74571e-05	0.000575491	actn3b(actn3b),aldoaa(aldoaa),gpib(gpib),ldha(ldha),LOC125250112(LOC125250112)	hk2(hk2),pfkla(pfkla),pfklb(pfklb),pfkpa(pfkpa),pfkpb(pfkpb),pgam1a(pgam1a),pkma(pkma),tpi1a(tpi1a)
BP	GO:0009719	response to endogenous stimulus	43	142	185	1.74833e-05	0.000575491	abhd2a(abhd2a),bmp5(bmp5),calcr(calcr),capn3b(capn3b),ccnd1(ccnd1),col4a1(col4a1),cpeb4b(cpeb4b),ddx3xb(ddx3xb),ezrb(ezrb),gpib(gpib),gstp1.2(gstp1.2),hsd11b2(hsd11b2),igf1(igf1),klf6b(klf6b),LOC125265856(LOC125265856),LOC125266920(LOC125266920),LOC125271766(LOC125271766),loxa(loxa),map2k2a(map2k2a),mapk8b(mapk8b),mat2ab(mat2ab),mstnb(mstnb),myoc(myoc),nr1h3(nr1h3),nrg1(nrg1),palm1a(palm1a),pitx3…	abca1a(abca1a),acsl1a(acsl1a),acsl1b(acsl1b),acsl4b(acsl4b),adamtsl2(adamtsl2),adipoqa(adipoqa),adipoqb(adipoqb),agtr1a(agtr1a),aifm1(aifm1),ankrd1a(ankrd1a),apoeb(apoeb),aqp8a.1(aqp8a.1),arhgef1a(arhgef1a),atp1a3b(atp1a3b),atp2a2a(atp2a2a),atp2a2b(atp2a2b),atp6v1ba(atp6v1ba),atp6v1c1b(atp6v1c1b),atp6v1e1b(atp6v1e1b),bckdhb(bckdhb),btg2(btg2),ca4a(ca4a),cacna1sa(cacna1sa),casq2(casq2),cblb(cblb),…
BP	GO:0015849	organic acid transport	6	37	43	1.79377e-05	0.00058601	prkg1b(prkg1b),rps6kb1b(rps6kb1b),slc16a5a(slc16a5a),slc6a6b(slc6a6b),slc6a8(slc6a8),slc7a2(slc7a2)	abat(abat),acsl1a(acsl1a),acsl1b(acsl1b),acsl4b(acsl4b),adora2ab(adora2ab),apoeb(apoeb),aqp8a.1(aqp8a.1),cpt1ab(cpt1ab),cpt2(cpt2),got2b(got2b),LOC125262403(LOC125262403),LOC125262404(LOC125262404),mpc2b(mpc2b),pck1(pck1),per2(per2),pparaa(pparaa),rgs4(rgs4),slc10a3(slc10a3),slc16a1a(slc16a1a),slc16a1b(slc16a1b),slc16a3b(slc16a3b),slc16a6b(slc16a6b),slc16a9a(slc16a9a),slc16a9b(slc16a9b),slc1a5(sl…
BP	GO:0046942	carboxylic acid transport	6	37	43	1.79377e-05	0.00058601	prkg1b(prkg1b),rps6kb1b(rps6kb1b),slc16a5a(slc16a5a),slc6a6b(slc6a6b),slc6a8(slc6a8),slc7a2(slc7a2)	abat(abat),acsl1a(acsl1a),acsl1b(acsl1b),acsl4b(acsl4b),adora2ab(adora2ab),apoeb(apoeb),aqp8a.1(aqp8a.1),cpt1ab(cpt1ab),cpt2(cpt2),got2b(got2b),LOC125262403(LOC125262403),LOC125262404(LOC125262404),mpc2b(mpc2b),pck1(pck1),per2(per2),pparaa(pparaa),rgs4(rgs4),slc10a3(slc10a3),slc16a1a(slc16a1a),slc16a1b(slc16a1b),slc16a3b(slc16a3b),slc16a6b(slc16a6b),slc16a9a(slc16a9a),slc16a9b(slc16a9b),slc1a5(sl…
BP	GO:0006094	gluconeogenesis	3	15	18	1.95423e-05	0.00063604	aldoaa(aldoaa),gpib(gpib),LOC125250112(LOC125250112)	adipoqa(adipoqa),adipoqb(adipoqb),dgat2(dgat2),got1(got1),got2b(got2b),gpd1a(gpd1a),hif1aa(hif1aa),mdh1aa(mdh1aa),pck1(pck1),pdk2b(pdk2b),per2(per2),pgam1a(pgam1a),pparaa(pparaa),slc25a10b(slc25a10b),tpi1a(tpi1a)
BP	GO:0014896	muscle hypertrophy	5	17	22	2.00021e-05	0.000648575	igf1(igf1),mstnb(mstnb),myoc(myoc),prkg1b(prkg1b),smad3b(smad3b)	adkb(adkb),atp2a2a(atp2a2a),atp2a2b(atp2a2b),eif4ebp3(eif4ebp3),LOC125247704(LOC125247704),LOC125250269(LOC125250269),LOC125258282(LOC125258282),LOC125258283(LOC125258283),LOC125258285(LOC125258285),LOC125258286(LOC125258286),LOC125258287(LOC125258287),LOC125258289(LOC125258289),LOC125258290(LOC125258290),LOC125259911(LOC125259911),LOC125273425(LOC125273425),rgs4(rgs4),slc9a1a(slc9a1a)
CC	GO:0070161	anchoring junction	14	63	77	2.08963e-05	0.000386128	actn3b(actn3b),cspg4ba(cspg4ba),ezrb(ezrb),fgf13a(fgf13a),fndc1(fndc1),LOC125263123(LOC125263123),LOC125263129(LOC125263129),LOC125265856(LOC125265856),map2k2a(map2k2a),neurl2(neurl2),nexn(nexn),pdlim3b(pdlim3b),sapcd2(sapcd2),sgca(sgca)	actb1(actb1),aqp3a(aqp3a),aqp7(aqp7),asap3(asap3),atp1a3b(atp1a3b),atp1b1a(atp1b1a),ccdc88ab(ccdc88ab),cdh5(cdh5),cldn5a(cldn5a),cldn5b(cldn5b),ddr1(ddr1),dlc1(dlc1),egfra(egfra),epb41l4b(epb41l4b),epha2a(epha2a),erbb3b(erbb3b),esama(esama),fabp7a(fabp7a),frmd4a(frmd4a),frmd5b(frmd5b),gja13.2(gja13.2),gjb3(gjb3),grb7(grb7),itga4(itga4),itga5(itga5),itgb6(itgb6),kcnj2a(kcnj2a),krt8(krt8),l1camb(l1…
BP	GO:0030334	regulation of cell migration	26	69	95	2.1045e-05	0.000679856	abhd2a(abhd2a),aldoaa(aldoaa),bmp5(bmp5),cxcl12b(cxcl12b),efemp1(efemp1),fhod3b(fhod3b),glipr2l(glipr2l),gpib(gpib),gstp1.2(gstp1.2),igf1(igf1),lmo4b(lmo4b),LOC125252961(LOC125252961),LOC125265856(LOC125265856),mapk8b(mapk8b),mia3(mia3),myoc(myoc),nexn(nexn),podn(podn),postna(postna),prkg1b(prkg1b),rps6kb1b(rps6kb1b),sfrp1a(sfrp1a),sfrp1b(sfrp1b),smad3b(smad3b),tgfbr3(tgfbr3),unc5ca(unc5ca)	abhd6a(abhd6a),adam8a(adam8a),adipoqa(adipoqa),adipoqb(adipoqb),angpt1(angpt1),ano6(ano6),apoeb(apoeb),arhgef1a(arhgef1a),cd63(cd63),cdh13(cdh13),cxcl8a(cxcl8a),dachc(dachc),dlc1(dlc1),ednraa(ednraa),efna1b(efna1b),egfra(egfra),epb41l4b(epb41l4b),epha2a(epha2a),ets1(ets1),f2r(f2r),fbln1(fbln1),fgfr1b(fgfr1b),flcn(flcn),frmd5b(frmd5b),gata2a(gata2a),gnai2a(gnai2a),grb7(grb7),hace1(hace1),hif1aa(hi…
BP	GO:0031652	positive regulation of heat generation	0	7	7	2.11918e-05	0.000682062	-	abat(abat),LOC125262403(LOC125262403),LOC125262404(LOC125262404),ptgs2a(ptgs2a),ptgs2b(ptgs2b),slc27a1b(slc27a1b),tnfrsf11a(tnfrsf11a)
BP	GO:0097720	calcineurin-mediated signaling	6	6	12	2.17501e-05	0.000697448	actn3b(actn3b),cmya5(cmya5),dyrk2(dyrk2),igf1(igf1),LOC125277040(LOC125277040),ptbp1a(ptbp1a)	erbb3b(erbb3b),homer3b(homer3b),nfatc2a(nfatc2a),orai2(orai2),rcan1b(rcan1b),slc9a1a(slc9a1a)
MF	GO:0030898	actin-dependent ATPase activity	0	8	8	2.26458e-05	0.00227666	-	LOC125250269(LOC125250269),LOC125258282(LOC125258282),LOC125258283(LOC125258283),LOC125258285(LOC125258285),LOC125258286(LOC125258286),LOC125258287(LOC125258287),LOC125258289(LOC125258289),LOC125258290(LOC125258290)
BP	GO:0016051	carbohydrate biosynthetic process	10	22	32	2.3657e-05	0.000755806	aldoaa(aldoaa),dyrk2(dyrk2),gpib(gpib),igf1(igf1),LOC125250112(LOC125250112),mpdu1a(mpdu1a),ppp1r3ca(ppp1r3ca),ppp1r3cb(ppp1r3cb),prkag3b(prkag3b),prkg1b(prkg1b)	adipoqa(adipoqa),adipoqb(adipoqb),dgat2(dgat2),got1(got1),got2b(got2b),gpd1a(gpd1a),gyg2(gyg2),hif1aa(hif1aa),LOC125263652(LOC125263652),mdh1aa(mdh1aa),ndufab1a(ndufab1a),pck1(pck1),pdk2b(pdk2b),per2(per2),pgam1a(pgam1a),pgd(pgd),pparaa(pparaa),pth1b(pth1b),si:ch73-335l21.4(si:ch73-335l21.4),slc25a10b(slc25a10b),slc2a1b(slc2a1b),tpi1a(tpi1a)
BP	GO:0046460	neutral lipid biosynthetic process	1	14	15	2.49977e-05	0.00079281	nr1h3(nr1h3)	acsl1a(acsl1a),acsl1b(acsl1b),acsl4b(acsl4b),agpat9l(agpat9l),dgat1a(dgat1a),dgat2(dgat2),gk(gk),LOC125251306(LOC125251306),LOC125273549(LOC125273549),lpl(lpl),mogat3a(mogat3a),pck1(pck1),pnpla3(pnpla3),slc27a1b(slc27a1b)
BP	GO:0046463	acylglycerol biosynthetic process	1	14	15	2.49977e-05	0.00079281	nr1h3(nr1h3)	acsl1a(acsl1a),acsl1b(acsl1b),acsl4b(acsl4b),agpat9l(agpat9l),dgat1a(dgat1a),dgat2(dgat2),gk(gk),LOC125251306(LOC125251306),LOC125273549(LOC125273549),lpl(lpl),mogat3a(mogat3a),pck1(pck1),pnpla3(pnpla3),slc27a1b(slc27a1b)
BP	GO:1901699	cellular response to nitrogen compound	20	67	87	2.60039e-05	0.000821722	col4a1(col4a1),cpeb4b(cpeb4b),ezrb(ezrb),gstp1.2(gstp1.2),igf1(igf1),klf6b(klf6b),LOC125265856(LOC125265856),map2k2a(map2k2a),mapk8b(mapk8b),mstnb(mstnb),nr1h3(nr1h3),palm1a(palm1a),ppp2r5eb(ppp2r5eb),prkcq(prkcq),rgs7b(rgs7b),rps6kb1b(rps6kb1b),sfrp1a(sfrp1a),sfrp1b(sfrp1b),smad3b(smad3b),ywhag2(ywhag2)	adipoqa(adipoqa),adipoqb(adipoqb),agtr1a(agtr1a),aifm1(aifm1),aqp8a.1(aqp8a.1),arhgef1a(arhgef1a),atp1a3b(atp1a3b),atp6v1ba(atp6v1ba),atp6v1c1b(atp6v1c1b),atp6v1e1b(atp6v1e1b),cacna1sa(cacna1sa),casq2(casq2),cebpb(cebpb),dlc1(dlc1),egfra(egfra),epha4a(epha4a),erbb3b(erbb3b),fgfr1b(fgfr1b),gnai2a(gnai2a),got1(got1),gpd1a(gpd1a),hif1aa(hif1aa),insig1(insig1),kcna4(kcna4),klf2b(klf2b),l1camb(l1camb)…
MF	GO:0004806	triglyceride lipase activity	0	7	7	2.63417e-05	0.00248271	-	ddhd2(ddhd2),lipeb(lipeb),lipg(lipg),LOC125251306(LOC125251306),LOC125273549(LOC125273549),lpl(lpl),pnpla3(pnpla3)
BP	GO:0003205	cardiac chamber development	9	20	29	2.66709e-05	0.000839748	bmp5(bmp5),cpe(cpe),igf1(igf1),lmo4b(lmo4b),LOC125261424(LOC125261424),nrg1(nrg1),ptbp1a(ptbp1a),sufu(sufu),tgfbr3(tgfbr3)	egln1a(egln1a),hif1aa(hif1aa),LOC125250269(LOC125250269),LOC125258282(LOC125258282),LOC125258283(LOC125258283),LOC125258285(LOC125258285),LOC125258286(LOC125258286),LOC125258287(LOC125258287),LOC125258289(LOC125258289),LOC125258290(LOC125258290),LOC125275928(LOC125275928),mybpc3(mybpc3),myl2b(myl2b),sall1a(sall1a),scn5lab(scn5lab),smad7(smad7),tnni1a(tnni1a),tnni1b(tnni1b),tnni1c(tnni1c),zgc:1630…
BP	GO:0051270	regulation of cellular component movement	30	86	116	2.73194e-05	0.00085706	abhd2a(abhd2a),aldoaa(aldoaa),bbs1(bbs1),bcl6aa(bcl6aa),bmp5(bmp5),cxcl12b(cxcl12b),efemp1(efemp1),fhod3b(fhod3b),glipr2l(glipr2l),gpib(gpib),gstp1.2(gstp1.2),igf1(igf1),lmo4b(lmo4b),LOC125252961(LOC125252961),LOC125265856(LOC125265856),map2k2a(map2k2a),mapk8b(mapk8b),mia3(mia3),myoc(myoc),nexn(nexn),nrg1(nrg1),podn(podn),postna(postna),prkg1b(prkg1b),rps6kb1b(rps6kb1b),sfrp1a(sfrp1a),sfrp1b(sfrp…	abhd6a(abhd6a),adam8a(adam8a),adipoqa(adipoqa),adipoqb(adipoqb),angpt1(angpt1),ano6(ano6),apoeb(apoeb),arhgef1a(arhgef1a),atp2a2a(atp2a2a),atp2a2b(atp2a2b),casq2(casq2),cd63(cd63),cdh13(cdh13),cxcl8a(cxcl8a),dachc(dachc),dlc1(dlc1),ednraa(ednraa),efna1b(efna1b),egfra(egfra),epb41l4b(epb41l4b),epha2a(epha2a),epha4a(epha4a),erbb3b(erbb3b),ets1(ets1),f2r(f2r),fbln1(fbln1),fgfr1b(fgfr1b),flcn(flcn),f…
BP	GO:0071229	cellular response to acid chemical	5	30	35	2.74517e-05	0.000858114	col4a1(col4a1),cpeb4b(cpeb4b),LOC125265856(LOC125265856),sfrp1a(sfrp1a),sfrp1b(sfrp1b)	abca1a(abca1a),atp1a3b(atp1a3b),cebpb(cebpb),cpt1ab(cpt1ab),dgat2(dgat2),egfra(egfra),gjb3(gjb3),hif1aa(hif1aa),klf2b(klf2b),krt91(krt91),l1camb(l1camb),LOC125247704(LOC125247704),LOC125250269(LOC125250269),LOC125256185(LOC125256185),LOC125258282(LOC125258282),LOC125258283(LOC125258283),LOC125258285(LOC125258285),LOC125258286(LOC125258286),LOC125258287(LOC125258287),LOC125258289(LOC125258289),LOC…
BP	GO:0042180	cellular ketone metabolic process	6	25	31	2.78116e-05	0.000866248	bmp5(bmp5),coq10a(coq10a),gpib(gpib),nr1h3(nr1h3),prkg1b(prkg1b),rxrga(rxrga)	abat(abat),acsl4b(acsl4b),adipoqa(adipoqa),adipoqb(adipoqb),bckdhb(bckdhb),coq3(coq3),coq8ab(coq8ab),cpt1ab(cpt1ab),dgat1a(dgat1a),dgat2(dgat2),fgfr4(fgfr4),gk(gk),gpd1a(gpd1a),insig1(insig1),LOC125251082(LOC125251082),odc1(odc1),pdk2b(pdk2b),pparaa(pparaa),prkag2a(prkag2a),prkag2b(prkag2b),ptgs2a(ptgs2a),ptgs2b(ptgs2b),rxrgb(rxrgb),si:ch211-204c21.1(si:ch211-204c21.1),tle3a(tle3a)
BP	GO:0071375	cellular response to peptide hormone stimulus	9	42	51	2.81145e-05	0.000872554	gstp1.2(gstp1.2),igf1(igf1),map2k2a(map2k2a),mstnb(mstnb),nr1h3(nr1h3),ppp2r5eb(ppp2r5eb),prkcq(prkcq),rps6kb1b(rps6kb1b),ywhag2(ywhag2)	adipoqa(adipoqa),adipoqb(adipoqb),agtr1a(agtr1a),atp6v1ba(atp6v1ba),atp6v1c1b(atp6v1c1b),atp6v1e1b(atp6v1e1b),dlc1(dlc1),erbb3b(erbb3b),gnai2a(gnai2a),got1(got1),hif1aa(hif1aa),insig1(insig1),lin28b(lin28b),LOC125247607(LOC125247607),LOC125247704(LOC125247704),LOC125250269(LOC125250269),LOC125255566(LOC125255566),LOC125258282(LOC125258282),LOC125258283(LOC125258283),LOC125258285(LOC125258285),LOC…
BP	GO:0006109	regulation of carbohydrate metabolic process	8	21	29	2.86925e-05	0.000887323	actn3b(actn3b),dyrk2(dyrk2),igf1(igf1),midn(midn),pfkfb4b(pfkfb4b),ppp1r3ca(ppp1r3ca),ppp1r3cb(ppp1r3cb),prkg1b(prkg1b)	abat(abat),adipoqa(adipoqa),adipoqb(adipoqb),c1qtnf1(c1qtnf1),cblb(cblb),dgat2(dgat2),gpd1a(gpd1a),hif1aa(hif1aa),ier3(ier3),LOC125250888(LOC125250888),LOC125263652(LOC125263652),LOC125273425(LOC125273425),pck1(pck1),pdk2b(pdk2b),pgam1a(pgam1a),pparaa(pparaa),prkag2a(prkag2a),prkag2b(prkag2b),pth1b(pth1b),pygb(pygb),pygmb(pygmb)
BP	GO:0007512	adult heart development	2	8	10	2.90389e-05	0.000894852	asxl2(asxl2),LOC125253079(LOC125253079)	LOC125250269(LOC125250269),LOC125258282(LOC125258282),LOC125258283(LOC125258283),LOC125258285(LOC125258285),LOC125258286(LOC125258286),LOC125258287(LOC125258287),LOC125258289(LOC125258289),LOC125258290(LOC125258290)
BP	GO:0031033	myosin filament organization	1	13	14	2.94768e-05	0.000905137	mybpc2b(mybpc2b)	LOC125250269(LOC125250269),LOC125258282(LOC125258282),LOC125258283(LOC125258283),LOC125258285(LOC125258285),LOC125258286(LOC125258286),LOC125258287(LOC125258287),LOC125258289(LOC125258289),LOC125258290(LOC125258290),mybpc3(mybpc3),myh7bb(myh7bb),myom3(myom3),nuak1a(nuak1a),nuak2(nuak2)
BP	GO:0070555	response to interleukin-1	3	23	26	3.28707e-05	0.0010058	mapk8b(mapk8b),sfrp1a(sfrp1a),sfrp1b(sfrp1b)	ankrd1a(ankrd1a),apoeb(apoeb),cebpb(cebpb),cxcl8a(cxcl8a),ets1(ets1),hif1aa(hif1aa),klf2b(klf2b),LOC125247704(LOC125247704),LOC125248238(LOC125248238),LOC125262403(LOC125262403),LOC125262404(LOC125262404),LOC125273425(LOC125273425),myd88(myd88),mylk3(mylk3),nfkbiaa(nfkbiaa),pck1(pck1),ptges(ptges),ptgs2a(ptgs2a),ptgs2b(ptgs2b),saa(saa),serpine1(serpine1),sox9a(sox9a),tnfrsf11a(tnfrsf11a)
MF	GO:0008509	anion transmembrane transporter activity	7	35	42	3.29122e-05	0.00291951	ano10a(ano10a),LOC125253079(LOC125253079),lrrc8da(lrrc8da),slc16a5a(slc16a5a),slc6a6b(slc6a6b),slc6a8(slc6a8),slc7a2(slc7a2)	abca1a(abca1a),ano5b(ano5b),ano6(ano6),LOC125243266(LOC125243266),lrrc8ab(lrrc8ab),lrrc8db(lrrc8db),mpc2b(mpc2b),slc10a3(slc10a3),slc12a7a(slc12a7a),slc16a1a(slc16a1a),slc16a1b(slc16a1b),slc16a3b(slc16a3b),slc16a6b(slc16a6b),slc16a9a(slc16a9a),slc16a9b(slc16a9b),slc1a5(slc1a5),slc20a1a(slc20a1a),slc20a1b(slc20a1b),slc25a10b(slc25a10b),slc25a18(slc25a18),slc25a5(slc25a5),slc25a55a(slc25a55a),slc27…
BP	GO:0032602	chemokine production	3	13	16	3.47501e-05	0.00105957	ddx3xb(ddx3xb),gstp1.2(gstp1.2),postna(postna)	adipoqa(adipoqa),adipoqb(adipoqb),cxcl8a(cxcl8a),cxcr3.3(cxcr3.3),epha2a(epha2a),hif1aa(hif1aa),il6r(il6r),LOC125248238(LOC125248238),LOC125251306(LOC125251306),LOC125262403(LOC125262403),LOC125262404(LOC125262404),lpl(lpl),myd88(myd88)
BP	GO:0015718	monocarboxylic acid transport	3	24	27	3.59535e-05	0.00109243	rps6kb1b(rps6kb1b),slc16a5a(slc16a5a),slc6a8(slc6a8)	abat(abat),acsl1a(acsl1a),acsl1b(acsl1b),acsl4b(acsl4b),apoeb(apoeb),aqp8a.1(aqp8a.1),cpt1ab(cpt1ab),cpt2(cpt2),got2b(got2b),LOC125262403(LOC125262403),LOC125262404(LOC125262404),mpc2b(mpc2b),pparaa(pparaa),slc10a3(slc10a3),slc16a1a(slc16a1a),slc16a1b(slc16a1b),slc16a3b(slc16a3b),slc16a6b(slc16a6b),slc16a9a(slc16a9a),slc16a9b(slc16a9b),slc27a1b(slc27a1b),slc38a7(slc38a7),thbs1a(thbs1a),tnfrsf11a(…
BP	GO:0046664	dorsal closure, amnioserosa morphology change	1	9	10	3.61748e-05	0.00109533	LOC125252961(LOC125252961)	LOC125250269(LOC125250269),LOC125258282(LOC125258282),LOC125258283(LOC125258283),LOC125258285(LOC125258285),LOC125258286(LOC125258286),LOC125258287(LOC125258287),LOC125258289(LOC125258289),LOC125258290(LOC125258290),myh7bb(myh7bb)
BP	GO:0006641	triglyceride metabolic process	3	21	24	3.63649e-05	0.00109726	LOC125253079(LOC125253079),nr1h3(nr1h3),thrb(thrb)	acsl1a(acsl1a),acsl1b(acsl1b),acsl4b(acsl4b),agpat9l(agpat9l),apoeb(apoeb),cpt1ab(cpt1ab),ddhd2(ddhd2),dgat1a(dgat1a),dgat2(dgat2),fabp7a(fabp7a),gk(gk),gpd1a(gpd1a),insig1(insig1),lipeb(lipeb),LOC125251306(LOC125251306),LOC125273549(LOC125273549),lpl(lpl),mogat3a(mogat3a),pck1(pck1),pnpla3(pnpla3),slc27a1b(slc27a1b)
BP	GO:0046364	monosaccharide biosynthetic process	3	16	19	3.69632e-05	0.00111145	aldoaa(aldoaa),gpib(gpib),LOC125250112(LOC125250112)	adipoqa(adipoqa),adipoqb(adipoqb),dgat2(dgat2),got1(got1),got2b(got2b),gpd1a(gpd1a),hif1aa(hif1aa),mdh1aa(mdh1aa),pck1(pck1),pdk2b(pdk2b),per2(per2),pgam1a(pgam1a),pgd(pgd),pparaa(pparaa),slc25a10b(slc25a10b),tpi1a(tpi1a)
BP	GO:1903825	organic acid transmembrane transport	4	24	28	3.86852e-05	0.00115524	slc16a5a(slc16a5a),slc6a6b(slc6a6b),slc6a8(slc6a8),slc7a2(slc7a2)	cpt1ab(cpt1ab),cpt2(cpt2),mpc2b(mpc2b),per2(per2),rgs4(rgs4),slc10a3(slc10a3),slc16a1a(slc16a1a),slc16a1b(slc16a1b),slc16a3b(slc16a3b),slc16a6b(slc16a6b),slc16a9a(slc16a9a),slc16a9b(slc16a9b),slc1a5(slc1a5),slc25a10b(slc25a10b),slc25a18(slc25a18),slc25a55a(slc25a55a),slc27a1b(slc27a1b),slc38a6(slc38a6),slc38a7(slc38a7),slc3a1(slc3a1),slc43a2b(slc43a2b),slc7a3a(slc7a3a),slc7a3b(slc7a3b),thbs1a(thb…
BP	GO:1905039	carboxylic acid transmembrane transport	4	24	28	3.86852e-05	0.00115524	slc16a5a(slc16a5a),slc6a6b(slc6a6b),slc6a8(slc6a8),slc7a2(slc7a2)	cpt1ab(cpt1ab),cpt2(cpt2),mpc2b(mpc2b),per2(per2),rgs4(rgs4),slc10a3(slc10a3),slc16a1a(slc16a1a),slc16a1b(slc16a1b),slc16a3b(slc16a3b),slc16a6b(slc16a6b),slc16a9a(slc16a9a),slc16a9b(slc16a9b),slc1a5(slc1a5),slc25a10b(slc25a10b),slc25a18(slc25a18),slc25a55a(slc25a55a),slc27a1b(slc27a1b),slc38a6(slc38a6),slc38a7(slc38a7),slc3a1(slc3a1),slc43a2b(slc43a2b),slc7a3a(slc7a3a),slc7a3b(slc7a3b),thbs1a(thb…
BP	GO:0006979	response to oxidative stress	11	51	62	3.91154e-05	0.00116409	gstp1.2(gstp1.2),klf6b(klf6b),ldha(ldha),LOC125256874(LOC125256874),LOC125265606(LOC125265606),mapk8b(mapk8b),ppid(ppid),rps6kb1b(rps6kb1b),rwdd1(rwdd1),scara3(scara3),ube2na(ube2na)	adcy1a(adcy1a),adipoqa(adipoqa),adipoqb(adipoqb),aifm1(aifm1),angptl7(angptl7),apoeb(apoeb),atp2a2a(atp2a2a),atp2a2b(atp2a2b),bnip3(bnip3),COX2(COX2),cpt1ab(cpt1ab),CYTB(CYTB),egfra(egfra),egln1a(egln1a),ero1a(ero1a),etfdh(etfdh),ets1(ets1),fosab(fosab),fosl1a(fosl1a),gpr37l1a(gpr37l1a),hif1aa(hif1aa),hspd1(hspd1),klf2b(klf2b),LOC125247704(LOC125247704),LOC125248593(LOC125248593),LOC125262403(LOC…
MF	GO:0032559	adenyl ribonucleotide binding	10	45	55	3.94823e-05	0.00330774	dyrk2(dyrk2),LOC125263123(LOC125263123),LOC125263129(LOC125263129),map2k2a(map2k2a),mark4a(mark4a),mat2ab(mat2ab),mthfs(mthfs),p2rx5(p2rx5),rps6kb1b(rps6kb1b),stk3(stk3)	abca1a(abca1a),actb1(actb1),actc2(actc2),agap2(agap2),atp1a3b(atp1a3b),atp2a2a(atp2a2a),atp2a2b(atp2a2b),chka(chka),clpxb(clpxb),coq8ab(coq8ab),dgke(dgke),gcdha(gcdha),hk2(hk2),hmgcl(hmgcl),hsp90aa1.2(hsp90aa1.2),LOC125250269(LOC125250269),LOC125258282(LOC125258282),LOC125258283(LOC125258283),LOC125258285(LOC125258285),LOC125258286(LOC125258286),LOC125258287(LOC125258287),LOC125258289(LOC12525828…
BP	GO:0010876	lipid localization	8	47	55	4.10701e-05	0.00121809	c2cd2l(c2cd2l),fitm1l(fitm1l),LOC125252961(LOC125252961),mat2ab(mat2ab),nr1h3(nr1h3),nrg1(nrg1),ppp2r5eb(ppp2r5eb),rps6kb1b(rps6kb1b)	abca1a(abca1a),abca7(abca7),acsl1a(acsl1a),acsl1b(acsl1b),acsl4b(acsl4b),adipoqa(adipoqa),adipoqb(adipoqb),agtr1a(agtr1a),aifm1(aifm1),ano6(ano6),apoeb(apoeb),aqp8a.1(aqp8a.1),atp2a2a(atp2a2a),atp2a2b(atp2a2b),c1qtnf1(c1qtnf1),chka(chka),cpt1ab(cpt1ab),cpt2(cpt2),dgat1a(dgat1a),dgat2(dgat2),eci2(eci2),ehd1a(ehd1a),got2b(got2b),inhbaa(inhbaa),lcat(lcat),lipg(lipg),LOC125251306(LOC125251306),LOC125…
BP	GO:0032642	regulation of chemokine production	3	12	15	4.29221e-05	0.00126868	ddx3xb(ddx3xb),gstp1.2(gstp1.2),postna(postna)	adipoqa(adipoqa),adipoqb(adipoqb),cxcl8a(cxcl8a),epha2a(epha2a),hif1aa(hif1aa),il6r(il6r),LOC125248238(LOC125248238),LOC125251306(LOC125251306),LOC125262403(LOC125262403),LOC125262404(LOC125262404),lpl(lpl),myd88(myd88)
BP	GO:0019319	hexose biosynthetic process	3	15	18	4.31616e-05	0.00127144	aldoaa(aldoaa),gpib(gpib),LOC125250112(LOC125250112)	adipoqa(adipoqa),adipoqb(adipoqb),dgat2(dgat2),got1(got1),got2b(got2b),gpd1a(gpd1a),hif1aa(hif1aa),mdh1aa(mdh1aa),pck1(pck1),pdk2b(pdk2b),per2(per2),pgam1a(pgam1a),pparaa(pparaa),slc25a10b(slc25a10b),tpi1a(tpi1a)
BP	GO:0048878	chemical homeostasis	21	104	125	4.40003e-05	0.00129176	ank1a(ank1a),bdh2(bdh2),c2cd2l(c2cd2l),calcr(calcr),capn3b(capn3b),ensab(ensab),gpib(gpib),gstp1.2(gstp1.2),igf1(igf1),LOC125250112(LOC125250112),LOC125265856(LOC125265856),LOC125271766(LOC125271766),myoc(myoc),nr1h3(nr1h3),nudt3b(nudt3b),p2rx5(p2rx5),prkg1b(prkg1b),pvalb7(pvalb7),slc7a2(slc7a2),smad3b(smad3b),trdn(trdn)	abca1a(abca1a),adipoqa(adipoqa),adipoqb(adipoqb),adora2ab(adora2ab),agtr1a(agtr1a),aplnra(aplnra),apoeb(apoeb),aqp3a(aqp3a),aqp7(aqp7),atp1a3b(atp1a3b),atp1b1a(atp1b1a),atp2a2a(atp2a2a),atp2a2b(atp2a2b),atp6v1ba(atp6v1ba),bnip3(bnip3),c1qtnf1(c1qtnf1),ca4a(ca4a),cacna1sa(cacna1sa),casq2(casq2),corin(corin),cpt2(cpt2),cxcl8a(cxcl8a),cxcr3.3(cxcr3.3),dgat1a(dgat1a),dgat2(dgat2),ednraa(ednraa),efhc1…
BP	GO:0009081	branched-chain amino acid metabolic process	0	8	8	4.47086e-05	0.00130397	-	acad8(acad8),auh(auh),bcat2(bcat2),bckdhb(bckdhb),hibadha(hibadha),hmgcl(hmgcl),ivd(ivd),mccc2(mccc2)
BP	GO:0046683	response to organophosphorus	4	24	28	4.4716e-05	0.00130397	ezrb(ezrb),ldha(ldha),mat2ab(mat2ab),mstnb(mstnb)	adipoqa(adipoqa),adipoqb(adipoqb),aqp8a.1(aqp8a.1),bckdhb(bckdhb),fosab(fosab),fosl1a(fosl1a),fosl2(fosl2),gpd1a(gpd1a),hspd1(hspd1),il6r(il6r),junba(junba),junbb(junbb),LOC125248593(LOC125248593),LOC125262403(LOC125262403),LOC125262404(LOC125262404),ndufs4(ndufs4),pck1(pck1),pkma(pkma),plat(plat),ptgs2a(ptgs2a),ptgs2b(ptgs2b),pygmb(pygmb),ryr1a(ryr1a),serpine1(serpine1)
BP	GO:0050896	response to stimulus	147	452	599	4.78212e-05	0.00138985	abhd2a(abhd2a),abrab(abrab),actn3b(actn3b),adgrl2a(adgrl2a),aldoaa(aldoaa),arhgef15b(arhgef15b),asxl2(asxl2),atl3(atl3),bbs1(bbs1),bcl6aa(bcl6aa),bmp5(bmp5),brdt(brdt),c1qa(c1qa),c1qc(c1qc),c2cd2l(c2cd2l),ca2(ca2),calcr(calcr),cap2(cap2),capn3b(capn3b),cavin4b(cavin4b),ccnd1(ccnd1),cmya5(cmya5),cnot4b(cnot4b),col4a1(col4a1),cpe(cpe),cpeb4b(cpeb4b),creb3l2(creb3l2),cxcl12b(cxcl12b),ddx3xb(ddx3xb),…	abat(abat),abca1a(abca1a),abca7(abca7),abhd6a(abhd6a),ablim2(ablim2),aco2(aco2),acsl1a(acsl1a),acsl1b(acsl1b),acsl4b(acsl4b),actc2(actc2),adam8a(adam8a),adamtsl2(adamtsl2),adcy1a(adcy1a),adgrl4(adgrl4),adipoqa(adipoqa),adipoqb(adipoqb),adkb(adkb),adora2ab(adora2ab),agap2(agap2),agpat9l(agpat9l),agtr1a(agtr1a),ahrra(ahrra),aifm1(aifm1),aipl1(aipl1),akap12b(akap12b),ampd3a(ampd3a),angpt1(angpt1),an…
BP	GO:0071230	cellular response to amino acid stimulus	3	15	18	4.80696e-05	0.00139242	col4a1(col4a1),cpeb4b(cpeb4b),LOC125265856(LOC125265856)	cebpb(cebpb),egfra(egfra),l1camb(l1camb),LOC125247704(LOC125247704),LOC125250269(LOC125250269),LOC125258282(LOC125258282),LOC125258283(LOC125258283),LOC125258285(LOC125258285),LOC125258286(LOC125258286),LOC125258287(LOC125258287),LOC125258289(LOC125258289),LOC125258290(LOC125258290),mmp13a(mmp13a),rragca(rragca),socs1a(socs1a)
BP	GO:0043470	regulation of carbohydrate catabolic process	4	11	15	4.8872e-05	0.00141095	actn3b(actn3b),igf1(igf1),pfkfb4b(pfkfb4b),ppp1r3cb(ppp1r3cb)	gpd1a(gpd1a),hif1aa(hif1aa),ier3(ier3),LOC125263652(LOC125263652),LOC125273425(LOC125273425),pgam1a(pgam1a),pparaa(pparaa),prkag2a(prkag2a),prkag2b(prkag2b),pygb(pygb),pygmb(pygmb)
BP	GO:0019217	regulation of fatty acid metabolic process	1	16	17	4.97863e-05	0.00143259	nr1h3(nr1h3)	acsl4b(acsl4b),adipoqa(adipoqa),adipoqb(adipoqb),bckdhb(bckdhb),cpt1ab(cpt1ab),dgat1a(dgat1a),dgat2(dgat2),gk(gk),insig1(insig1),LOC125251082(LOC125251082),pdk2b(pdk2b),pparaa(pparaa),prkag2a(prkag2a),prkag2b(prkag2b),ptgs2a(ptgs2a),ptgs2b(ptgs2b)
BP	GO:0010830	regulation of myotube differentiation	3	14	17	5.56945e-05	0.00159731	actn3b(actn3b),cxcl12b(cxcl12b),ehd2a(ehd2a)	ehd1a(ehd1a),LOC125250269(LOC125250269),LOC125258282(LOC125258282),LOC125258283(LOC125258283),LOC125258285(LOC125258285),LOC125258286(LOC125258286),LOC125258287(LOC125258287),LOC125258289(LOC125258289),LOC125258290(LOC125258290),LOC125262564(LOC125262564),LOC125273425(LOC125273425),myh7bb(myh7bb),nfatc2a(nfatc2a),ripor1(ripor1)
BP	GO:0051235	maintenance of location	10	50	60	5.62826e-05	0.00160809	capn3b(capn3b),ezrb(ezrb),fitm1l(fitm1l),LOC125252961(LOC125252961),mat2ab(mat2ab),nr1h3(nr1h3),ppp2r5eb(ppp2r5eb),sgcg(sgcg),sufu(sufu),trdn(trdn)	abca1a(abca1a),acsl4b(acsl4b),actb1(actb1),aplnra(aplnra),apoeb(apoeb),atp2a2a(atp2a2a),atp2a2b(atp2a2b),cacna1sa(cacna1sa),casq2(casq2),cxcl8a(cxcl8a),cxcr3.3(cxcr3.3),dgat1a(dgat1a),dgat2(dgat2),eci2(eci2),ednraa(ednraa),ehd1a(ehd1a),ero1a(ero1a),f2r(f2r),fth1a(fth1a),hk2(hk2),insig1(insig1),itga5(itga5),LOC125247704(LOC125247704),LOC125248238(LOC125248238),LOC125250269(LOC125250269),LOC1252513…
BP	GO:0050848	regulation of calcium-mediated signaling	8	12	20	5.64406e-05	0.00160809	actn3b(actn3b),cmya5(cmya5),dyrk2(dyrk2),igf1(igf1),LOC125277040(LOC125277040),p2rx5(p2rx5),ptbp1a(ptbp1a),trdn(trdn)	cacna1sa(cacna1sa),casq2(casq2),cdh13(cdh13),egln1a(egln1a),erbb3b(erbb3b),homer3b(homer3b),l1camb(l1camb),LOC125255968(LOC125255968),orai2(orai2),pdk2b(pdk2b),rcan1b(rcan1b),slc9a1a(slc9a1a)
BP	GO:0045471	response to ethanol	9	30	39	5.72442e-05	0.00162566	ccnd1(ccnd1),gstp1.2(gstp1.2),igf1(igf1),mstnb(mstnb),pcmt(pcmt),ppp1r3ca(ppp1r3ca),ppp1r3cb(ppp1r3cb),rgs7b(rgs7b),rps6kb1b(rps6kb1b)	abat(abat),actc2(actc2),adcy1a(adcy1a),apoeb(apoeb),atp5mc1(atp5mc1),cldn5a(cldn5a),cldn5b(cldn5b),cpt1ab(cpt1ab),ctsba(ctsba),CYTB(CYTB),egfra(egfra),erbb3b(erbb3b),fgfr1b(fgfr1b),fgfr4(fgfr4),gk(gk),got2b(got2b),il6r(il6r),itga4(itga4),l1camb(l1camb),LOC125247607(LOC125247607),LOC125262403(LOC125262403),LOC125262404(LOC125262404),LOC125263652(LOC125263652),LOC125265600(LOC125265600),LOC12527969…
MF	GO:0030554	adenyl nucleotide binding	10	45	55	5.85664e-05	0.00464832	dyrk2(dyrk2),LOC125263123(LOC125263123),LOC125263129(LOC125263129),map2k2a(map2k2a),mark4a(mark4a),mat2ab(mat2ab),mthfs(mthfs),p2rx5(p2rx5),rps6kb1b(rps6kb1b),stk3(stk3)	abca1a(abca1a),actb1(actb1),actc2(actc2),agap2(agap2),atp1a3b(atp1a3b),atp2a2a(atp2a2a),atp2a2b(atp2a2b),chka(chka),clpxb(clpxb),coq8ab(coq8ab),dgke(dgke),gcdha(gcdha),hk2(hk2),hmgcl(hmgcl),hsp90aa1.2(hsp90aa1.2),LOC125250269(LOC125250269),LOC125258282(LOC125258282),LOC125258283(LOC125258283),LOC125258285(LOC125258285),LOC125258286(LOC125258286),LOC125258287(LOC125258287),LOC125258289(LOC12525828…
BP	GO:0097191	extrinsic apoptotic signaling pathway	11	21	32	5.90799e-05	0.00167233	bmp5(bmp5),ddx3xb(ddx3xb),deptor(deptor),gstp1.2(gstp1.2),igf1(igf1),nrg1(nrg1),rps6kb1b(rps6kb1b),sfrp1a(sfrp1a),sfrp1b(sfrp1b),smad3b(smad3b),stk3(stk3)	agap2(agap2),arhgef1a(arhgef1a),erbb3b(erbb3b),fgfr1b(fgfr1b),g0s2(g0s2),il6r(il6r),inhbaa(inhbaa),krt18a.1(krt18a.1),krt8(krt8),LOC125246170(LOC125246170),LOC125262403(LOC125262403),LOC125262404(LOC125262404),LOC125276591(LOC125276591),LOC125279699(LOC125279699),mknk1(mknk1),serpine1(serpine1),sgms1b(sgms1b),si:ch211-204c21.1(si:ch211-204c21.1),thbs1a(thbs1a),tnfaip3(tnfaip3),tnfrsfa(tnfrsfa)
BP	GO:0001101	response to acid chemical	9	48	57	6.02361e-05	0.00169952	col4a1(col4a1),cpeb4b(cpeb4b),gstp1.2(gstp1.2),LOC125265856(LOC125265856),rps6kb1b(rps6kb1b),rxrga(rxrga),sfrp1a(sfrp1a),sfrp1b(sfrp1b),tgfbr3(tgfbr3)	abca1a(abca1a),acsl1a(acsl1a),acsl1b(acsl1b),aifm1(aifm1),apoeb(apoeb),aqp3a(aqp3a),atp1a3b(atp1a3b),ccn2a(ccn2a),cebpb(cebpb),cpt1ab(cpt1ab),dgat2(dgat2),dkk1b(dkk1b),egfra(egfra),gjb3(gjb3),gldc(gldc),hif1aa(hif1aa),hmgcl(hmgcl),insig1(insig1),klf2b(klf2b),krt8(krt8),krt91(krt91),l1camb(l1camb),LOC125246170(LOC125246170),LOC125247704(LOC125247704),LOC125250269(LOC125250269),LOC125256185(LOC1252…
CC	GO:0044291	cell-cell contact zone	3	17	20	6.17018e-05	0.00111588	fgf13a(fgf13a),LOC125263123(LOC125263123),LOC125263129(LOC125263129)	atp1b1a(atp1b1a),kcnj2a(kcnj2a),LOC125250269(LOC125250269),LOC125258282(LOC125258282),LOC125258283(LOC125258283),LOC125258285(LOC125258285),LOC125258286(LOC125258286),LOC125258287(LOC125258287),LOC125258289(LOC125258289),LOC125258290(LOC125258290),LOC125272946(LOC125272946),myh7bb(myh7bb),obscna(obscna),rap2b(rap2b),scn5lab(scn5lab),slc2a1b(slc2a1b),slc9a1a(slc9a1a)
MF	GO:0005178	integrin binding	4	19	23	6.24664e-05	0.00470997	actn3b(actn3b),cxcl12b(cxcl12b),igf1(igf1),nrg1(nrg1)	adam8a(adam8a),ccn2a(ccn2a),egfra(egfra),esm1(esm1),fbln1(fbln1),frmd5b(frmd5b),itga5(itga5),itgb6(itgb6),l1camb(l1camb),lamb1a(lamb1a),LOC125255566(LOC125255566),LOC125262403(LOC125262403),LOC125262404(LOC125262404),LOC125272978(LOC125272978),si:ch211-204c21.1(si:ch211-204c21.1),tbc1d4(tbc1d4),thbs1a(thbs1a),thbs4b(thbs4b),tnn(tnn)
BP	GO:0010875	positive regulation of cholesterol efflux	1	6	7	6.2946e-05	0.00175884	nr1h3(nr1h3)	abca1a(abca1a),abca7(abca7),adipoqa(adipoqa),adipoqb(adipoqb),apoeb(apoeb),nfkbiaa(nfkbiaa)
BP	GO:0015985	energy coupled proton transport, down electrochemical gradient	0	7	7	6.2946e-05	0.00175884	-	atp5f1d(atp5f1d),atp5l(atp5l),atp5mc1(atp5mc1),atp5pf(atp5pf),ATP6(ATP6),LOC125273572(LOC125273572),LOC125276491(LOC125276491)
BP	GO:0015986	ATP synthesis coupled proton transport	0	7	7	6.2946e-05	0.00175884	-	atp5f1d(atp5f1d),atp5l(atp5l),atp5mc1(atp5mc1),atp5pf(atp5pf),ATP6(ATP6),LOC125273572(LOC125273572),LOC125276491(LOC125276491)
BP	GO:0031960	response to corticosteroid	8	31	39	6.37065e-05	0.00177239	calcr(calcr),ccnd1(ccnd1),gstp1.2(gstp1.2),hsd11b2(hsd11b2),igf1(igf1),LOC125271766(LOC125271766),mstnb(mstnb),rps6kb1b(rps6kb1b)	agtr1a(agtr1a),aifm1(aifm1),bckdhb(bckdhb),ccn2a(ccn2a),cpn1(cpn1),fosab(fosab),fosl1a(fosl1a),got1(got1),hif1aa(hif1aa),hspd1(hspd1),il6r(il6r),junba(junba),junbb(junbb),l1camb(l1camb),lcat(lcat),LOC125247607(LOC125247607),LOC125247704(LOC125247704),LOC125259911(LOC125259911),LOC125262403(LOC125262403),LOC125262404(LOC125262404),LOC125263652(LOC125263652),LOC125263945(LOC125263945),ND3(ND3),pck1…
BP	GO:0019722	calcium-mediated signaling	9	25	34	6.38387e-05	0.00177239	actn3b(actn3b),cmya5(cmya5),dyrk2(dyrk2),igf1(igf1),LOC125277040(LOC125277040),nudt4a(nudt4a),p2rx5(p2rx5),ptbp1a(ptbp1a),trdn(trdn)	agtr1a(agtr1a),atp1b1a(atp1b1a),atp2a2a(atp2a2a),atp2a2b(atp2a2b),cacna1sa(cacna1sa),casq2(casq2),cdh13(cdh13),cxcl8a(cxcl8a),cxcr3.3(cxcr3.3),egfra(egfra),egln1a(egln1a),erbb3b(erbb3b),homer3b(homer3b),l1camb(l1camb),LOC125255968(LOC125255968),LOC125262564(LOC125262564),LOC125273425(LOC125273425),nfatc2a(nfatc2a),orai2(orai2),pdk2b(pdk2b),rasa3(rasa3),rcan1b(rcan1b),ryr1a(ryr1a),slc9a1a(slc9a1a)…
BP	GO:0006099	tricarboxylic acid cycle	0	10	10	6.72117e-05	0.00186009	-	aco2(aco2),idh3g(idh3g),LOC125251082(LOC125251082),LOC125259949(LOC125259949),LOC125260426(LOC125260426),mdh1aa(mdh1aa),nnt(nnt),ogdhb(ogdhb),pdha1a(pdha1a),pdhb(pdhb)
BP	GO:0051196	regulation of coenzyme metabolic process	3	11	14	6.83412e-05	0.00188535	actn3b(actn3b),igf1(igf1),pfkfb4b(pfkfb4b)	coq3(coq3),gpd1a(gpd1a),hif1aa(hif1aa),ier3(ier3),LOC125263652(LOC125263652),LOC125273425(LOC125273425),pdk2b(pdk2b),pgam1a(pgam1a),pparaa(pparaa),prkag2a(prkag2a),prkag2b(prkag2b)
CC	GO:0005751	mitochondrial respiratory chain complex IV	0	7	7	6.85348e-05	0.00121364	-	COX2(COX2),lg19h15orf48(lg19h15orf48),LOC125247779(LOC125247779),LOC125254801(LOC125254801),LOC125257492(LOC125257492),LOC125261102(LOC125261102),LOC125276491(LOC125276491)
BP	GO:0032722	positive regulation of chemokine production	2	10	12	7.14335e-05	0.00196297	ddx3xb(ddx3xb),postna(postna)	adipoqa(adipoqa),adipoqb(adipoqb),hif1aa(hif1aa),il6r(il6r),LOC125248238(LOC125248238),LOC125251306(LOC125251306),LOC125262403(LOC125262403),LOC125262404(LOC125262404),lpl(lpl),myd88(myd88)
BP	GO:0046365	monosaccharide catabolic process	5	8	13	7.16065e-05	0.00196297	actn3b(actn3b),aldoaa(aldoaa),gpib(gpib),ldha(ldha),LOC125250112(LOC125250112)	hk2(hk2),pfkla(pfkla),pfklb(pfklb),pfkpa(pfkpa),pfkpb(pfkpb),pgam1a(pgam1a),pkma(pkma),tpi1a(tpi1a)
CC	GO:0001725	stress fiber	1	14	15	7.3204e-05	0.00124447	pdlim3b(pdlim3b)	actc2(actc2),lima1a(lima1a),LOC125247704(LOC125247704),LOC125250269(LOC125250269),LOC125258282(LOC125258282),LOC125258283(LOC125258283),LOC125258285(LOC125258285),LOC125258286(LOC125258286),LOC125258287(LOC125258287),LOC125258289(LOC125258289),LOC125258290(LOC125258290),tpm2(tpm2),tpm3(tpm3),zyx(zyx)
CC	GO:0097517	contractile actin filament bundle	1	14	15	7.3204e-05	0.00124447	pdlim3b(pdlim3b)	actc2(actc2),lima1a(lima1a),LOC125247704(LOC125247704),LOC125250269(LOC125250269),LOC125258282(LOC125258282),LOC125258283(LOC125258283),LOC125258285(LOC125258285),LOC125258286(LOC125258286),LOC125258287(LOC125258287),LOC125258289(LOC125258289),LOC125258290(LOC125258290),tpm2(tpm2),tpm3(tpm3),zyx(zyx)
BP	GO:0048546	digestive tract morphogenesis	9	20	29	7.59045e-05	0.00207425	bcl6aa(bcl6aa),col4a1(col4a1),e2f4(e2f4),LOC125252961(LOC125252961),mapk8b(mapk8b),nr1h3(nr1h3),sfrp1a(sfrp1a),sfrp1b(sfrp1b),smad3b(smad3b)	dlc1(dlc1),egfra(egfra),erbb3b(erbb3b),etfa(etfa),ets1(ets1),ets2(ets2),fgfr1b(fgfr1b),fgfr4(fgfr4),hif1aa(hif1aa),LOC125250269(LOC125250269),LOC125258282(LOC125258282),LOC125258283(LOC125258283),LOC125258285(LOC125258285),LOC125258286(LOC125258286),LOC125258287(LOC125258287),LOC125258289(LOC125258289),LOC125258290(LOC125258290),myh7bb(myh7bb),smad7(smad7),smurf1(smurf1)
BP	GO:0030258	lipid modification	4	32	36	7.92192e-05	0.00215804	bdh2(bdh2),dgkaa(dgkaa),nrg1(nrg1),plppr2a(plppr2a)	adipoqa(adipoqa),adipoqb(adipoqb),agtr1a(agtr1a),apoeb(apoeb),atp2a2a(atp2a2a),atp2a2b(atp2a2b),auh(auh),cpt1ab(cpt1ab),cpt2(cpt2),crata(crata),decr1(decr1),dgat1a(dgat1a),dgat2(dgat2),dgke(dgke),ech1(ech1),eci2(eci2),egfra(egfra),erbb3b(erbb3b),etfa(etfa),etfb(etfb),etfdh(etfdh),fgfr1b(fgfr1b),fgfr4(fgfr4),gcdha(gcdha),ivd(ivd),lcat(lcat),LOC125270478(LOC125270478),pip4p1b(pip4p1b),pparaa(pparaa…
BP	GO:0003206	cardiac chamber morphogenesis	5	18	23	7.99781e-05	0.00217191	bmp5(bmp5),cpe(cpe),LOC125261424(LOC125261424),nrg1(nrg1),tgfbr3(tgfbr3)	egln1a(egln1a),hif1aa(hif1aa),LOC125250269(LOC125250269),LOC125258282(LOC125258282),LOC125258283(LOC125258283),LOC125258285(LOC125258285),LOC125258286(LOC125258286),LOC125258287(LOC125258287),LOC125258289(LOC125258289),LOC125258290(LOC125258290),LOC125275928(LOC125275928),mybpc3(mybpc3),myl2b(myl2b),smad7(smad7),tnni1a(tnni1a),tnni1b(tnni1b),tnni1c(tnni1c),zgc:163073(zgc:163073)
MF	GO:0005524	ATP binding	10	38	48	8.18868e-05	0.00588026	dyrk2(dyrk2),LOC125263123(LOC125263123),LOC125263129(LOC125263129),map2k2a(map2k2a),mark4a(mark4a),mat2ab(mat2ab),mthfs(mthfs),p2rx5(p2rx5),rps6kb1b(rps6kb1b),stk3(stk3)	abca1a(abca1a),actb1(actb1),actc2(actc2),agap2(agap2),atp1a3b(atp1a3b),atp2a2a(atp2a2a),atp2a2b(atp2a2b),chka(chka),clpxb(clpxb),dgke(dgke),hk2(hk2),hsp90aa1.2(hsp90aa1.2),LOC125250269(LOC125250269),LOC125258282(LOC125258282),LOC125258283(LOC125258283),LOC125258285(LOC125258285),LOC125258286(LOC125258286),LOC125258287(LOC125258287),LOC125258289(LOC125258289),LOC125258290(LOC125258290),LOC12526256…
BP	GO:0046677	response to antibiotic	13	48	61	8.35888e-05	0.00226289	ccnd1(ccnd1),gstp1.2(gstp1.2),igf1(igf1),klf6b(klf6b),ldha(ldha),LOC125256874(LOC125256874),mapk8b(mapk8b),mstnb(mstnb),pcmt(pcmt),ppp1r3ca(ppp1r3ca),ppp1r3cb(ppp1r3cb),rgs7b(rgs7b),rps6kb1b(rps6kb1b)	abat(abat),actc2(actc2),adcy1a(adcy1a),aifm1(aifm1),apoeb(apoeb),atp5mc1(atp5mc1),bnip3(bnip3),cldn5a(cldn5a),cldn5b(cldn5b),cpt1ab(cpt1ab),ctsba(ctsba),CYTB(CYTB),egfra(egfra),erbb3b(erbb3b),ets1(ets1),fgfr1b(fgfr1b),fgfr4(fgfr4),fosl1a(fosl1a),gk(gk),got2b(got2b),gpr37l1a(gpr37l1a),hif1aa(hif1aa),hsp90aa1.2(hsp90aa1.2),hspd1(hspd1),il6r(il6r),itga4(itga4),klf2b(klf2b),l1camb(l1camb),LOC12524760…
CC	GO:0005945	6-phosphofructokinase complex	0	4	4	8.69663e-05	0.00144944	-	pfkla(pfkla),pfklb(pfklb),pfkpa(pfkpa),pfkpb(pfkpb)
BP	GO:2001169	regulation of ATP biosynthetic process	3	11	14	8.87588e-05	0.00239538	actn3b(actn3b),igf1(igf1),pfkfb4b(pfkfb4b)	COX2(COX2),flcn(flcn),gpd1a(gpd1a),hif1aa(hif1aa),ier3(ier3),LOC125263652(LOC125263652),LOC125273425(LOC125273425),pgam1a(pgam1a),pparaa(pparaa),prkag2a(prkag2a),prkag2b(prkag2b)
BP	GO:0006066	alcohol metabolic process	8	32	40	8.91598e-05	0.00239876	bmp5(bmp5),igf1(igf1),nudt3b(nudt3b),nudt4a(nudt4a),prkg1b(prkg1b),rdh10a(rdh10a),rxrga(rxrga),thrb(thrb)	abca1a(abca1a),aco2(aco2),apoeb(apoeb),ch25h(ch25h),chka(chka),coq3(coq3),dgat2(dgat2),dhdds(dhdds),fgfr1b(fgfr1b),fgfr4(fgfr4),gde1(gde1),gk(gk),got1(got1),gpd1a(gpd1a),idh3g(idh3g),impa2(impa2),insig1(insig1),itpkcb(itpkcb),lcat(lcat),LOC125260426(LOC125260426),LOC125262403(LOC125262403),LOC125262404(LOC125262404),nfya(nfya),osbpl1a(osbpl1a),pck1(pck1),pth1b(pth1b),rxrgb(rxrgb),saa(saa),si:ch21…
BP	GO:0043467	regulation of generation of precursor metabolites and energy	7	15	22	9.13495e-05	0.00245008	actn3b(actn3b),dyrk2(dyrk2),igf1(igf1),nr1h3(nr1h3),pfkfb4b(pfkfb4b),ppp1r3ca(ppp1r3ca),ppp1r3cb(ppp1r3cb)	bnip3(bnip3),flcn(flcn),gpd1a(gpd1a),hif1aa(hif1aa),ier3(ier3),LOC125263652(LOC125263652),LOC125273425(LOC125273425),lrpprc(lrpprc),pgam1a(pgam1a),pparaa(pparaa),prkag2a(prkag2a),prkag2b(prkag2b),pth1b(pth1b),pygb(pygb),pygmb(pygmb)
BP	GO:0051093	negative regulation of developmental process	39	76	115	9.28898e-05	0.00248373	arhgef15b(arhgef15b),bcl6aa(bcl6aa),bmp5(bmp5),brdt(brdt),c1qc(c1qc),capn3b(capn3b),ccnd1(ccnd1),cpe(cpe),e2f4(e2f4),efemp1(efemp1),fgf13a(fgf13a),igf1(igf1),lmo4b(lmo4b),LOC125262645(LOC125262645),LOC125265856(LOC125265856),mapk8b(mapk8b),mbnl3(mbnl3),mstnb(mstnb),nr1h3(nr1h3),nras(nras),pitx3(pitx3),postna(postna),ptbp1a(ptbp1a),rgma(rgma),rnf6(rnf6),rxrga(rxrga),sfrp1a(sfrp1a),sfrp1b(sfrp1b),s…	abca1a(abca1a),acsl4b(acsl4b),adipoqa(adipoqa),adipoqb(adipoqb),apoeb(apoeb),arhgef1a(arhgef1a),bcor(bcor),bnip3(bnip3),cblb(cblb),cxcr3.3(cxcr3.3),dkk1b(dkk1b),dtx1(dtx1),efna1b(efna1b),egfra(egfra),epha2a(epha2a),epha4a(epha4a),erbb3b(erbb3b),etfb(etfb),ets1(ets1),ets2(ets2),fbln1(fbln1),fgfr1b(fgfr1b),fgfr4(fgfr4),flcn(flcn),fstl3(fstl3),gata2a(gata2a),gpr37l1a(gpr37l1a),hif1aa(hif1aa),hopx(ho…
MF	GO:0003872	6-phosphofructokinase activity	0	4	4	9.41854e-05	0.00645598	-	pfkla(pfkla),pfklb(pfklb),pfkpa(pfkpa),pfkpb(pfkpb)
BP	GO:0031649	heat generation	0	8	8	9.94262e-05	0.00264372	-	abat(abat),arrdc3b(arrdc3b),LOC125262403(LOC125262403),LOC125262404(LOC125262404),ptgs2a(ptgs2a),ptgs2b(ptgs2b),slc27a1b(slc27a1b),tnfrsf11a(tnfrsf11a)
BP	GO:0032869	cellular response to insulin stimulus	9	29	38	9.94817e-05	0.00264372	gstp1.2(gstp1.2),igf1(igf1),map2k2a(map2k2a),mstnb(mstnb),nr1h3(nr1h3),ppp2r5eb(ppp2r5eb),prkcq(prkcq),rps6kb1b(rps6kb1b),ywhag2(ywhag2)	adipoqa(adipoqa),adipoqb(adipoqb),atp6v1ba(atp6v1ba),atp6v1c1b(atp6v1c1b),atp6v1e1b(atp6v1e1b),dlc1(dlc1),erbb3b(erbb3b),gnai2a(gnai2a),got1(got1),hif1aa(hif1aa),insig1(insig1),lin28b(lin28b),LOC125259911(LOC125259911),LOC125262403(LOC125262403),LOC125262404(LOC125262404),LOC125263652(LOC125263652),LOC125265600(LOC125265600),LOC125273425(LOC125273425),pck1(pck1),pdk2b(pdk2b),pkma(pkma),ptprea(ptp…
BP	GO:1901137	carbohydrate derivative biosynthetic process	14	56	70	0.000100131	0.00265287	actn3b(actn3b),aldoaa(aldoaa),chst7(chst7),gpc6a(gpc6a),gpib(gpib),igf1(igf1),ldha(ldha),LOC125250112(LOC125250112),LOC125254055(LOC125254055),LOC125262673(LOC125262673),mpdu1a(mpdu1a),pfkfb4b(pfkfb4b),prkag3b(prkag3b),tet2(tet2)	abca7(abca7),acsl1a(acsl1a),acsl1b(acsl1b),acsl4b(acsl4b),adcy1a(adcy1a),adkb(adkb),adora2ab(adora2ab),ampd3a(ampd3a),angpt1(angpt1),atp5f1d(atp5f1d),atp5l(atp5l),atp5mc1(atp5mc1),atp5pf(atp5pf),ATP6(ATP6),bckdhb(bckdhb),COX2(COX2),flcn(flcn),gcdha(gcdha),gfpt2(gfpt2),gk(gk),gpd1a(gpd1a),hif1aa(hif1aa),hk2(hk2),hs3st1(hs3st1),ier3(ier3),LOC125262403(LOC125262403),LOC125262404(LOC125262404),LOC125…
BP	GO:0032370	positive regulation of lipid transport	1	13	14	0.000100822	0.00266304	nr1h3(nr1h3)	abca1a(abca1a),abca7(abca7),adipoqa(adipoqa),adipoqb(adipoqb),aifm1(aifm1),apoeb(apoeb),c1qtnf1(c1qtnf1),lipg(lipg),LOC125262403(LOC125262403),LOC125262404(LOC125262404),nfkbiaa(nfkbiaa),si:ch211-204c21.1(si:ch211-204c21.1),tnfrsf11a(tnfrsf11a)
BP	GO:0032868	response to insulin	10	35	45	0.00010229	0.00269363	gstp1.2(gstp1.2),hsd11b2(hsd11b2),igf1(igf1),map2k2a(map2k2a),mstnb(mstnb),nr1h3(nr1h3),ppp2r5eb(ppp2r5eb),prkcq(prkcq),rps6kb1b(rps6kb1b),ywhag2(ywhag2)	adipoqa(adipoqa),adipoqb(adipoqb),apoeb(apoeb),atp6v1ba(atp6v1ba),atp6v1c1b(atp6v1c1b),atp6v1e1b(atp6v1e1b),dlc1(dlc1),erbb3b(erbb3b),gnai2a(gnai2a),got1(got1),got2b(got2b),hif1aa(hif1aa),insig1(insig1),lin28b(lin28b),LOC125259911(LOC125259911),LOC125262403(LOC125262403),LOC125262404(LOC125262404),LOC125263652(LOC125263652),LOC125263945(LOC125263945),LOC125265600(LOC125265600),LOC125273425(LOC125…
BP	GO:0030155	regulation of cell adhesion	20	60	80	0.000104965	0.00275254	bcl6aa(bcl6aa),col8a1b(col8a1b),cxcl12b(cxcl12b),fhod3b(fhod3b),gstp1.2(gstp1.2),igf1(igf1),LOC125252961(LOC125252961),LOC125262226(LOC125262226),LOC125265856(LOC125265856),mia3(mia3),mkln1(mkln1),myoc(myoc),nrg1(nrg1),postna(postna),prkcq(prkcq),prkg1b(prkg1b),sfrp1a(sfrp1a),sfrp1b(sfrp1b),smad3b(smad3b),tfe3a(tfe3a)	abat(abat),adam8a(adam8a),adipoqa(adipoqa),adipoqb(adipoqb),adkb(adkb),adora2ab(adora2ab),angpt1(angpt1),c1qtnf1(c1qtnf1),cblb(cblb),cd63(cd63),cdh13(cdh13),cebpb(cebpb),cxcl8a(cxcl8a),ddr1(ddr1),dlc1(dlc1),dtx1(dtx1),efna1b(efna1b),epb41l4b(epb41l4b),epha2a(epha2a),epha4a(epha4a),erbb3b(erbb3b),ets1(ets1),fbln1(fbln1),flcn(flcn),frmd5b(frmd5b),fstl3(fstl3),hsp90aa1.2(hsp90aa1.2),hspd1(hspd1),irf…
BP	GO:0036294	cellular response to decreased oxygen levels	8	21	29	0.00010516	0.00275254	cpeb4b(cpeb4b),fndc1(fndc1),LOC125262673(LOC125262673),LOC125266920(LOC125266920),pcmt(pcmt),sfrp1a(sfrp1a),sfrp1b(sfrp1b),vasna(vasna)	adam8a(adam8a),aifm1(aifm1),ankrd1a(ankrd1a),aqp3a(aqp3a),bach1b(bach1b),bnip3(bnip3),egln1a(egln1a),ero1a(ero1a),hif1aa(hif1aa),LOC125265600(LOC125265600),ndrg1a(ndrg1a),pck1(pck1),plaub(plaub),plk3(plk3),ppp1r15a(ppp1r15a),ptgs2a(ptgs2a),ptgs2b(ptgs2b),serpine1(serpine1),slc9a1a(slc9a1a),xpo1a(xpo1a),xpo1b(xpo1b)
BP	GO:0007010	cytoskeleton organization	45	100	145	0.000106286	0.00277365	aldoaa(aldoaa),ank1a(ank1a),arhgef15b(arhgef15b),atl3(atl3),bbs1(bbs1),bcl6aa(bcl6aa),cald1b(cald1b),cap2(cap2),capn3b(capn3b),cavin4b(cavin4b),cep85(cep85),cpeb4b(cpeb4b),cspg4ba(cspg4ba),e2f4(e2f4),ehd2a(ehd2a),ezrb(ezrb),fgf13a(fgf13a),fhod3b(fhod3b),LOC125252706(LOC125252706),LOC125252961(LOC125252961),map1ab(map1ab),mapk8b(mapk8b),mapre3a(mapre3a),mark4a(mark4a),mkln1(mkln1),mybpc2b(mybpc2b)…	actb1(actb1),actc2(actc2),agap2(agap2),ankrd1a(ankrd1a),apoeb(apoeb),arhgap44b(arhgap44b),arhgef1a(arhgef1a),asap3(asap3),capgb(capgb),casq2(casq2),ccdc88ab(ccdc88ab),ccn2a(ccn2a),cdc14ab(cdc14ab),dclk1a(dclk1a),dlc1(dlc1),efhc1(efhc1),epb41l4b(epb41l4b),epha4a(epha4a),frmd4a(frmd4a),frmd5b(frmd5b),gadd45aa(gadd45aa),gda(gda),hsp90aa1.2(hsp90aa1.2),iqgap2(iqgap2),iqsec1b(iqsec1b),itga5(itga5),klh…
BP	GO:0042776	mitochondrial ATP synthesis coupled proton transport	0	6	6	0.000111676	0.00290559	-	atp5f1d(atp5f1d),atp5l(atp5l),atp5pf(atp5pf),ATP6(ATP6),LOC125273572(LOC125273572),LOC125276491(LOC125276491)
BP	GO:0010743	regulation of macrophage derived foam cell differentiation	1	8	9	0.000116854	0.00302221	nr1h3(nr1h3)	abca1a(abca1a),adipoqa(adipoqa),adipoqb(adipoqb),agtr1a(agtr1a),LOC125251306(LOC125251306),lpl(lpl),nfkbiaa(nfkbiaa),pparaa(pparaa)
BP	GO:0031038	myosin II filament organization	0	9	9	0.000116854	0.00302221	-	LOC125250269(LOC125250269),LOC125258282(LOC125258282),LOC125258283(LOC125258283),LOC125258285(LOC125258285),LOC125258286(LOC125258286),LOC125258287(LOC125258287),LOC125258289(LOC125258289),LOC125258290(LOC125258290),myh7bb(myh7bb)
BP	GO:0014805	smooth muscle adaptation	0	3	3	0.000120824	0.00311562	-	LOC125247704(LOC125247704),LOC125262403(LOC125262403),LOC125262404(LOC125262404)
BP	GO:1905952	regulation of lipid localization	6	26	32	0.000122067	0.00313836	fitm1l(fitm1l),LOC125252961(LOC125252961),mat2ab(mat2ab),nr1h3(nr1h3),nrg1(nrg1),ppp2r5eb(ppp2r5eb)	abca1a(abca1a),abca7(abca7),acsl4b(acsl4b),adipoqa(adipoqa),adipoqb(adipoqb),agtr1a(agtr1a),aifm1(aifm1),apoeb(apoeb),atp2a2a(atp2a2a),atp2a2b(atp2a2b),c1qtnf1(c1qtnf1),dgat1a(dgat1a),ehd1a(ehd1a),lipg(lipg),LOC125251306(LOC125251306),LOC125262403(LOC125262403),LOC125262404(LOC125262404),LOC125263652(LOC125263652),LOC125273549(LOC125273549),lpl(lpl),nfkbiaa(nfkbiaa),pnpla3(pnpla3),pparaa(pparaa),…
BP	GO:0051193	regulation of cofactor metabolic process	3	13	16	0.000124424	0.0031895	actn3b(actn3b),igf1(igf1),pfkfb4b(pfkfb4b)	coq3(coq3),COX2(COX2),gpd1a(gpd1a),hif1aa(hif1aa),ier3(ier3),LOC125263652(LOC125263652),LOC125273425(LOC125273425),mmp13a(mmp13a),pdk2b(pdk2b),pgam1a(pgam1a),pparaa(pparaa),prkag2a(prkag2a),prkag2b(prkag2b)
CC	GO:0017133	mitochondrial electron transfer flavoprotein complex	0	3	3	0.000125799	0.00201754	-	etfa(etfa),etfb(etfb),etfdh(etfdh)
CC	GO:0045251	electron transfer flavoprotein complex	0	3	3	0.000125799	0.00201754	-	etfa(etfa),etfb(etfb),etfdh(etfdh)
BP	GO:0032373	positive regulation of sterol transport	1	7	8	0.000126862	0.00323292	nr1h3(nr1h3)	abca1a(abca1a),abca7(abca7),adipoqa(adipoqa),adipoqb(adipoqb),apoeb(apoeb),lipg(lipg),nfkbiaa(nfkbiaa)
BP	GO:0032376	positive regulation of cholesterol transport	1	7	8	0.000126862	0.00323292	nr1h3(nr1h3)	abca1a(abca1a),abca7(abca7),adipoqa(adipoqa),adipoqb(adipoqb),apoeb(apoeb),lipg(lipg),nfkbiaa(nfkbiaa)
BP	GO:0071825	protein-lipid complex subunit organization	1	10	11	0.000129464	0.00328959	ehd4(ehd4)	abca1a(abca1a),abca7(abca7),agtr1a(agtr1a),apoeb(apoeb),dgat1a(dgat1a),ehd1a(ehd1a),lcat(lcat),lipg(lipg),LOC125251306(LOC125251306),lpl(lpl)
BP	GO:0006110	regulation of glycolytic process	3	9	12	0.00013036	0.00329311	actn3b(actn3b),igf1(igf1),pfkfb4b(pfkfb4b)	gpd1a(gpd1a),hif1aa(hif1aa),ier3(ier3),LOC125263652(LOC125263652),LOC125273425(LOC125273425),pgam1a(pgam1a),pparaa(pparaa),prkag2a(prkag2a),prkag2b(prkag2b)
BP	GO:0030811	regulation of nucleotide catabolic process	3	9	12	0.00013036	0.00329311	actn3b(actn3b),igf1(igf1),pfkfb4b(pfkfb4b)	gpd1a(gpd1a),hif1aa(hif1aa),ier3(ier3),LOC125263652(LOC125263652),LOC125273425(LOC125273425),pgam1a(pgam1a),pparaa(pparaa),prkag2a(prkag2a),prkag2b(prkag2b)
BP	GO:0098662	inorganic cation transmembrane transport	13	67	80	0.000133984	0.00337484	calcr(calcr),capn3b(capn3b),igf1(igf1),kcnb2b(kcnb2b),kcnc3b(kcnc3b),LOC125253079(LOC125253079),LOC125278170(LOC125278170),prkg1b(prkg1b),rgs7b(rgs7b),scn4ab(scn4ab),slc6a6b(slc6a6b),slc6a8(slc6a8),trdn(trdn)	ano6(ano6),aplnra(aplnra),atp1a3b(atp1a3b),atp1b1a(atp1b1a),atp2a2a(atp2a2a),atp2a2b(atp2a2b),atp5f1d(atp5f1d),atp5l(atp5l),atp5mc1(atp5mc1),atp5pf(atp5pf),ATP6(ATP6),atp6ap2(atp6ap2),atp6v1ba(atp6v1ba),atp6v1c1b(atp6v1c1b),atp6v1e1b(atp6v1e1b),cacna1sa(cacna1sa),casq2(casq2),cd63(cd63),COX2(COX2),cpox(cpox),cxcl8a(cxcl8a),cxcr3.3(cxcr3.3),CYTB(CYTB),ednraa(ednraa),ero1a(ero1a),f2r(f2r),kcna4(kcn…
BP	GO:0042304	regulation of fatty acid biosynthetic process	1	9	10	0.000141553	0.00354278	nr1h3(nr1h3)	adipoqa(adipoqa),adipoqb(adipoqb),bckdhb(bckdhb),insig1(insig1),LOC125251082(LOC125251082),prkag2a(prkag2a),prkag2b(prkag2b),ptgs2a(ptgs2a),ptgs2b(ptgs2b)
BP	GO:0045923	positive regulation of fatty acid metabolic process	1	9	10	0.000141553	0.00354278	nr1h3(nr1h3)	adipoqa(adipoqa),adipoqb(adipoqb),bckdhb(bckdhb),cpt1ab(cpt1ab),dgat1a(dgat1a),LOC125251082(LOC125251082),pparaa(pparaa),ptgs2a(ptgs2a),ptgs2b(ptgs2b)
BP	GO:0035159	regulation of tube length, open tracheal system	0	13	13	0.000141874	0.00354278	-	atp1a3b(atp1a3b),LOC125250269(LOC125250269),LOC125258282(LOC125258282),LOC125258283(LOC125258283),LOC125258285(LOC125258285),LOC125258286(LOC125258286),LOC125258287(LOC125258287),LOC125258289(LOC125258289),LOC125258290(LOC125258290),LOC125272946(LOC125272946),mpp2b(mpp2b),myh7bb(myh7bb),pals2b(pals2b)
BP	GO:0097006	regulation of plasma lipoprotein particle levels	1	14	15	0.000144235	0.0035914	LOC125271740(LOC125271740)	abca1a(abca1a),abca7(abca7),adipoqa(adipoqa),adipoqb(adipoqb),agtr1a(agtr1a),apoeb(apoeb),dgat1a(dgat1a),dgat2(dgat2),ehd1a(ehd1a),lcat(lcat),lipg(lipg),LOC125251306(LOC125251306),lpl(lpl),nceh1a(nceh1a)
BP	GO:0071347	cellular response to interleukin-1	3	18	21	0.000144682	0.00359225	mapk8b(mapk8b),sfrp1a(sfrp1a),sfrp1b(sfrp1b)	ankrd1a(ankrd1a),apoeb(apoeb),cebpb(cebpb),cxcl8a(cxcl8a),hif1aa(hif1aa),klf2b(klf2b),LOC125262403(LOC125262403),LOC125262404(LOC125262404),myd88(myd88),mylk3(mylk3),nfkbiaa(nfkbiaa),pck1(pck1),ptges(ptges),ptgs2a(ptgs2a),ptgs2b(ptgs2b),saa(saa),serpine1(serpine1),sox9a(sox9a)
BP	GO:0048016	inositol phosphate-mediated signaling	6	6	12	0.00015035	0.00372235	actn3b(actn3b),cmya5(cmya5),dyrk2(dyrk2),igf1(igf1),LOC125277040(LOC125277040),ptbp1a(ptbp1a)	erbb3b(erbb3b),homer3b(homer3b),nfatc2a(nfatc2a),orai2(orai2),rcan1b(rcan1b),slc9a1a(slc9a1a)
BP	GO:2000379	positive regulation of reactive oxygen species metabolic process	2	18	20	0.00015147	0.00373036	gstp1.2(gstp1.2),smad3b(smad3b)	agtr1a(agtr1a),COX2(COX2),egfra(egfra),gadd45aa(gadd45aa),gnai2a(gnai2a),hsp90aa1.2(hsp90aa1.2),klf2b(klf2b),LOC125247704(LOC125247704),LOC125248593(LOC125248593),LOC125262403(LOC125262403),LOC125262404(LOC125262404),LOC125263652(LOC125263652),LOC125273425(LOC125273425),LOC125275928(LOC125275928),plaub(plaub),ptgs2a(ptgs2a),ptgs2b(ptgs2b),thbs1a(thbs1a)
BP	GO:0050873	brown fat cell differentiation	0	11	11	0.000151532	0.00373036	-	adipoqa(adipoqa),adipoqb(adipoqb),bnip3(bnip3),cebpb(cebpb),ero1a(ero1a),LOC125265600(LOC125265600),mb(mb),mecom(mecom),metrnla(metrnla),ptgs2a(ptgs2a),ptgs2b(ptgs2b)
MF	GO:0005342	organic acid transmembrane transporter activity	4	19	23	0.000152953	0.00930497	slc16a5a(slc16a5a),slc6a6b(slc6a6b),slc6a8(slc6a8),slc7a2(slc7a2)	mpc2b(mpc2b),slc10a3(slc10a3),slc16a1a(slc16a1a),slc16a1b(slc16a1b),slc16a3b(slc16a3b),slc16a6b(slc16a6b),slc16a9a(slc16a9a),slc16a9b(slc16a9b),slc1a5(slc1a5),slc25a10b(slc25a10b),slc25a18(slc25a18),slc25a55a(slc25a55a),slc27a1b(slc27a1b),slc38a6(slc38a6),slc38a7(slc38a7),slc3a1(slc3a1),slc43a2b(slc43a2b),slc7a3a(slc7a3a),slc7a3b(slc7a3b)
MF	GO:0046943	carboxylic acid transmembrane transporter activity	4	19	23	0.000152953	0.00930497	slc16a5a(slc16a5a),slc6a6b(slc6a6b),slc6a8(slc6a8),slc7a2(slc7a2)	mpc2b(mpc2b),slc10a3(slc10a3),slc16a1a(slc16a1a),slc16a1b(slc16a1b),slc16a3b(slc16a3b),slc16a6b(slc16a6b),slc16a9a(slc16a9a),slc16a9b(slc16a9b),slc1a5(slc1a5),slc25a10b(slc25a10b),slc25a18(slc25a18),slc25a55a(slc25a55a),slc27a1b(slc27a1b),slc38a6(slc38a6),slc38a7(slc38a7),slc3a1(slc3a1),slc43a2b(slc43a2b),slc7a3a(slc7a3a),slc7a3b(slc7a3b)
BP	GO:0055117	regulation of cardiac muscle contraction	0	16	16	0.000153757	0.00377443	-	atp1b1a(atp1b1a),atp2a2a(atp2a2a),atp2a2b(atp2a2b),casq2(casq2),ccn2a(ccn2a),hsp90aa1.2(hsp90aa1.2),kcnj2a(kcnj2a),LOC125255968(LOC125255968),LOC125272946(LOC125272946),LOC125273425(LOC125273425),rnf207a(rnf207a),rnf207b(rnf207b),scn5lab(scn5lab),slc9a1a(slc9a1a),smad7(smad7),tnni1c(tnni1c)
MF	GO:0019829	ATPase-coupled cation transmembrane transporter activity	0	12	12	0.00015426	0.00930497	-	atp1a3b(atp1a3b),atp1b1a(atp1b1a),atp2a2a(atp2a2a),atp2a2b(atp2a2b),atp5f1d(atp5f1d),atp5mc1(atp5mc1),ATP6(ATP6),atp6v1ba(atp6v1ba),atp6v1c1b(atp6v1c1b),atp6v1e1b(atp6v1e1b),cpox(cpox),LOC125272946(LOC125272946)
BP	GO:0010885	regulation of cholesterol storage	1	5	6	0.000160524	0.00392945	nr1h3(nr1h3)	abca1a(abca1a),ehd1a(ehd1a),LOC125251306(LOC125251306),lpl(lpl),pparaa(pparaa)
BP	GO:1901379	regulation of potassium ion transmembrane transport	3	12	15	0.000161237	0.00393582	igf1(igf1),prkg1b(prkg1b),rgs7b(rgs7b)	ano6(ano6),atp1b1a(atp1b1a),casq2(casq2),cd63(cd63),kcnab1a(kcnab1a),kcnab2b(kcnab2b),kcnj2a(kcnj2a),LOC125255566(LOC125255566),lrrc38a(lrrc38a),rgs4(rgs4),rnf207a(rnf207a),rnf207b(rnf207b)
CC	GO:0042641	actomyosin	1	15	16	0.000161291	0.00253884	pdlim3b(pdlim3b)	actc2(actc2),lima1a(lima1a),LOC125247704(LOC125247704),LOC125250269(LOC125250269),LOC125258282(LOC125258282),LOC125258283(LOC125258283),LOC125258285(LOC125258285),LOC125258286(LOC125258286),LOC125258287(LOC125258287),LOC125258289(LOC125258289),LOC125258290(LOC125258290),LOC125273425(LOC125273425),tpm2(tpm2),tpm3(tpm3),zyx(zyx)
BP	GO:0009636	response to toxic substance	15	59	74	0.000166644	0.00405641	aldoaa(aldoaa),ccnd1(ccnd1),gstp1.2(gstp1.2),igf1(igf1),klf6b(klf6b),ldha(ldha),LOC125256874(LOC125256874),LOC125265856(LOC125265856),mapk8b(mapk8b),mstnb(mstnb),pcmt(pcmt),ppp1r3ca(ppp1r3ca),ppp1r3cb(ppp1r3cb),rgs7b(rgs7b),rps6kb1b(rps6kb1b)	abat(abat),actc2(actc2),adcy1a(adcy1a),adora2ab(adora2ab),agtr1a(agtr1a),aifm1(aifm1),apoeb(apoeb),atp5mc1(atp5mc1),bnip3(bnip3),chka(chka),cldn5a(cldn5a),cldn5b(cldn5b),cpox(cpox),cpt1ab(cpt1ab),ctsba(ctsba),CYTB(CYTB),egfra(egfra),erbb3b(erbb3b),ets1(ets1),fgfr1b(fgfr1b),fgfr4(fgfr4),fosab(fosab),fosl1a(fosl1a),fosl2(fosl2),gk(gk),got2b(got2b),gpr37l1a(gpr37l1a),hif1aa(hif1aa),hspd1(hspd1),il6r…
BP	GO:0051384	response to glucocorticoid	8	28	36	0.000167542	0.00406688	calcr(calcr),ccnd1(ccnd1),gstp1.2(gstp1.2),hsd11b2(hsd11b2),igf1(igf1),LOC125271766(LOC125271766),mstnb(mstnb),rps6kb1b(rps6kb1b)	agtr1a(agtr1a),bckdhb(bckdhb),cpn1(cpn1),fosab(fosab),fosl1a(fosl1a),got1(got1),hif1aa(hif1aa),hspd1(hspd1),il6r(il6r),junba(junba),junbb(junbb),l1camb(l1camb),lcat(lcat),LOC125247607(LOC125247607),LOC125259911(LOC125259911),LOC125262403(LOC125262403),LOC125262404(LOC125262404),LOC125263652(LOC125263652),LOC125263945(LOC125263945),ND3(ND3),pck1(pck1),plat(plat),ptgs2a(ptgs2a),ptgs2b(ptgs2b),serpi…
BP	GO:0007392	initiation of dorsal closure	1	9	10	0.000168364	0.00407543	LOC125252961(LOC125252961)	LOC125250269(LOC125250269),LOC125258282(LOC125258282),LOC125258283(LOC125258283),LOC125258285(LOC125258285),LOC125258286(LOC125258286),LOC125258287(LOC125258287),LOC125258289(LOC125258289),LOC125258290(LOC125258290),myh7bb(myh7bb)
CC	GO:0090533	cation-transporting ATPase complex	0	6	6	0.000172782	0.00267027	-	atp1a3b(atp1a3b),atp1b1a(atp1b1a),atp2a2a(atp2a2a),atp2a2b(atp2a2b),LOC125272946(LOC125272946),slc9a1a(slc9a1a)
BP	GO:0061333	renal tubule morphogenesis	3	20	23	0.00017283	0.00416984	bcl6aa(bcl6aa),col4a1(col4a1),nr1h3(nr1h3)	agtr1a(agtr1a),dlc1(dlc1),egfra(egfra),erbb3b(erbb3b),etfa(etfa),ets1(ets1),ets2(ets2),LOC125250269(LOC125250269),LOC125258282(LOC125258282),LOC125258283(LOC125258283),LOC125258285(LOC125258285),LOC125258286(LOC125258286),LOC125258287(LOC125258287),LOC125258289(LOC125258289),LOC125258290(LOC125258290),myh7bb(myh7bb),sall1a(sall1a),smad7(smad7),sox9a(sox9a),wnt2bb(wnt2bb)
BP	GO:0006071	glycerol metabolic process	0	5	5	0.000173703	0.00416984	-	coq3(coq3),gk(gk),got1(got1),pck1(pck1),tpi1a(tpi1a)
BP	GO:0045650	negative regulation of macrophage differentiation	1	4	5	0.000173703	0.00416984	c1qc(c1qc)	adipoqa(adipoqa),adipoqb(adipoqb),gata2a(gata2a),inhbaa(inhbaa)
MF	GO:0008028	monocarboxylic acid transmembrane transporter activity	2	10	12	0.000178174	0.0103341	slc16a5a(slc16a5a),slc6a8(slc6a8)	mpc2b(mpc2b),slc10a3(slc10a3),slc16a1a(slc16a1a),slc16a1b(slc16a1b),slc16a3b(slc16a3b),slc16a6b(slc16a6b),slc16a9a(slc16a9a),slc16a9b(slc16a9b),slc27a1b(slc27a1b),slc38a7(slc38a7)
BP	GO:0035151	regulation of tube size, open tracheal system	0	15	15	0.000179951	0.00430793	-	atp1a3b(atp1a3b),l1camb(l1camb),LOC125250269(LOC125250269),LOC125258282(LOC125258282),LOC125258283(LOC125258283),LOC125258285(LOC125258285),LOC125258286(LOC125258286),LOC125258287(LOC125258287),LOC125258289(LOC125258289),LOC125258290(LOC125258290),LOC125272946(LOC125272946),mpp2b(mpp2b),myh7bb(myh7bb),nfascb(nfascb),pals2b(pals2b)
CC	GO:0042383	sarcolemma	7	17	24	0.000180924	0.00274617	ank1a(ank1a),capn3b(capn3b),ezrb(ezrb),prkcq(prkcq),sgca(sgca),sgcg(sgcg),stbd1(stbd1)	atp1a3b(atp1a3b),atp1b1a(atp1b1a),ca4a(ca4a),cacna1sa(cacna1sa),ctsba(ctsba),ednraa(ednraa),got2b(got2b),itga5(itga5),kcnj2a(kcnj2a),krt8(krt8),LOC125265600(LOC125265600),LOC125272946(LOC125272946),obscna(obscna),ryr1a(ryr1a),scn5lab(scn5lab),slc2a1b(slc2a1b),slc9a1a(slc9a1a)
BP	GO:0045596	negative regulation of cell differentiation	30	56	86	0.00018871	0.00450519	bcl6aa(bcl6aa),bmp5(bmp5),brdt(brdt),c1qc(c1qc),capn3b(capn3b),ccnd1(ccnd1),efemp1(efemp1),fgf13a(fgf13a),igf1(igf1),lmo4b(lmo4b),LOC125262645(LOC125262645),mapk8b(mapk8b),mbnl3(mbnl3),mstnb(mstnb),nr1h3(nr1h3),pitx3(pitx3),postna(postna),ptbp1a(ptbp1a),rgma(rgma),rnf6(rnf6),rxrga(rxrga),sfrp1a(sfrp1a),sfrp1b(sfrp1b),smad3b(smad3b),sufu(sufu),tesk2(tesk2),tgfbr3(tgfbr3),thrb(thrb),vasna(vasna),ww…	abca1a(abca1a),adipoqa(adipoqa),adipoqb(adipoqb),apoeb(apoeb),arhgef1a(arhgef1a),dkk1b(dkk1b),dtx1(dtx1),efna1b(efna1b),egfra(egfra),epha4a(epha4a),erbb3b(erbb3b),etfb(etfb),ets1(ets1),ets2(ets2),fbln1(fbln1),fgfr1b(fgfr1b),fgfr4(fgfr4),fstl3(fstl3),gata2a(gata2a),gpr37l1a(gpr37l1a),hopx(hopx),inhbaa(inhbaa),insig1(insig1),irf1b(irf1b),jdp2b(jdp2b),LOC125261102(LOC125261102),LOC125262403(LOC12526…
BP	GO:0035214	eye-antennal disc development	1	16	17	0.000192316	0.00456634	asxl2(asxl2)	dachc(dachc),egfra(egfra),erbb3b(erbb3b),ets1(ets1),ets2(ets2),LOC125250269(LOC125250269),LOC125258282(LOC125258282),LOC125258283(LOC125258283),LOC125258285(LOC125258285),LOC125258286(LOC125258286),LOC125258287(LOC125258287),LOC125258289(LOC125258289),LOC125258290(LOC125258290),myh7bb(myh7bb),sall1a(sall1a),smad7(smad7)
BP	GO:2001236	regulation of extrinsic apoptotic signaling pathway	9	16	25	0.000192322	0.00456634	bmp5(bmp5),deptor(deptor),gstp1.2(gstp1.2),igf1(igf1),nrg1(nrg1),rps6kb1b(rps6kb1b),sfrp1a(sfrp1a),sfrp1b(sfrp1b),stk3(stk3)	agap2(agap2),arhgef1a(arhgef1a),fgfr1b(fgfr1b),g0s2(g0s2),inhbaa(inhbaa),LOC125246170(LOC125246170),LOC125262403(LOC125262403),LOC125262404(LOC125262404),LOC125276591(LOC125276591),LOC125279699(LOC125279699),serpine1(serpine1),sgms1b(sgms1b),si:ch211-204c21.1(si:ch211-204c21.1),thbs1a(thbs1a),tnfaip3(tnfaip3),tnfrsfa(tnfrsfa)
BP	GO:0007568	aging	15	59	74	0.000194543	0.00460649	bcl6aa(bcl6aa),capn3b(capn3b),igf1(igf1),mapk8b(mapk8b),mat2ab(mat2ab),mstnb(mstnb),nr1h3(nr1h3),pcmt(pcmt),pitx3(pitx3),ppp2r5eb(ppp2r5eb),prkcq(prkcq),rps6kb1b(rps6kb1b),rwdd1(rwdd1),smad3b(smad3b),tfe3a(tfe3a)	abat(abat),adcy1a(adcy1a),agtr1a(agtr1a),apoeb(apoeb),atp1a3b(atp1a3b),atp2a2a(atp2a2a),atp2a2b(atp2a2b),ATP6(ATP6),ccn2a(ccn2a),dkk1b(dkk1b),ednraa(ednraa),egfra(egfra),erbb3b(erbb3b),ero1a(ero1a),ets1(ets1),ets2(ets2),fosab(fosab),fosl2(fosl2),hif1aa(hif1aa),junba(junba),junbb(junbb),krt91(krt91),LOC125246170(LOC125246170),LOC125248593(LOC125248593),LOC125250269(LOC125250269),LOC125255289(LOC12…
BP	GO:0030036	actin cytoskeleton organization	26	62	88	0.000195578	0.00461841	aldoaa(aldoaa),arhgef15b(arhgef15b),bcl6aa(bcl6aa),cald1b(cald1b),cap2(cap2),capn3b(capn3b),cavin4b(cavin4b),cspg4ba(cspg4ba),ehd2a(ehd2a),ezrb(ezrb),fhod3b(fhod3b),LOC125252706(LOC125252706),LOC125252961(LOC125252961),mkln1(mkln1),mybpc2b(mybpc2b),myoc(myoc),neurl2(neurl2),pdlim3b(pdlim3b),prkcq(prkcq),prkg1b(prkg1b),sfrp1a(sfrp1a),sfrp1b(sfrp1b),sgcg(sgcg),smad3b(smad3b),synpo2la(synpo2la),tesk…	actb1(actb1),actc2(actc2),agap2(agap2),ankrd1a(ankrd1a),arhgap44b(arhgap44b),arhgef1a(arhgef1a),asap3(asap3),capgb(capgb),casq2(casq2),ccdc88ab(ccdc88ab),ccn2a(ccn2a),dlc1(dlc1),epb41l4b(epb41l4b),epha4a(epha4a),frmd5b(frmd5b),iqgap2(iqgap2),iqsec1b(iqsec1b),itga5(itga5),klhl41a(klhl41a),krt8(krt8),lima1a(lima1a),LOC125247219(LOC125247219),LOC125248593(LOC125248593),LOC125249731(LOC125249731),LOC…
BP	GO:0051591	response to cAMP	3	18	21	0.000199298	0.0046935	ezrb(ezrb),ldha(ldha),mat2ab(mat2ab)	adipoqa(adipoqa),adipoqb(adipoqb),aqp8a.1(aqp8a.1),bckdhb(bckdhb),fosab(fosab),fosl1a(fosl1a),fosl2(fosl2),gpd1a(gpd1a),il6r(il6r),junba(junba),junbb(junbb),LOC125248593(LOC125248593),ndufs4(ndufs4),pck1(pck1),pkma(pkma),plat(plat),pygmb(pygmb),serpine1(serpine1)
BP	GO:0019932	second-messenger-mediated signaling	13	38	51	0.000202045	0.00474532	actn3b(actn3b),calcr(calcr),cmya5(cmya5),dyrk2(dyrk2),igf1(igf1),LOC125261424(LOC125261424),LOC125277040(LOC125277040),mafaa(mafaa),nudt4a(nudt4a),p2rx5(p2rx5),prkg1b(prkg1b),ptbp1a(ptbp1a),trdn(trdn)	abca1a(abca1a),adcy1a(adcy1a),adora2ab(adora2ab),agtr1a(agtr1a),aplnra(aplnra),apoeb(apoeb),arrdc3b(arrdc3b),atp1b1a(atp1b1a),atp2a2a(atp2a2a),atp2a2b(atp2a2b),cacna1sa(cacna1sa),casq2(casq2),cdh13(cdh13),cxcl8a(cxcl8a),cxcr3.3(cxcr3.3),egfra(egfra),egln1a(egln1a),erbb3b(erbb3b),gnai2a(gnai2a),homer3b(homer3b),l1camb(l1camb),LOC125255968(LOC125255968),LOC125262564(LOC125262564),LOC125273425(LOC12…
MF	GO:0008443	phosphofructokinase activity	1	4	5	0.000203572	0.0113699	pfkfb4b(pfkfb4b)	pfkla(pfkla),pfklb(pfklb),pfkpa(pfkpa),pfkpb(pfkpb)
BP	GO:0051492	regulation of stress fiber assembly	8	10	18	0.000209196	0.00490003	arhgef15b(arhgef15b),fhod3b(fhod3b),LOC125252961(LOC125252961),myoc(myoc),prkcq(prkcq),sfrp1a(sfrp1a),sfrp1b(sfrp1b),smad3b(smad3b)	asap3(asap3),ccn2a(ccn2a),dlc1(dlc1),itga5(itga5),LOC125248593(LOC125248593),LOC125249731(LOC125249731),LOC125275928(LOC125275928),s1pr1(s1pr1),sdc4(sdc4),slc9a1a(slc9a1a)
BP	GO:0060249	anatomical structure homeostasis	17	45	62	0.00021287	0.0049727	aldoaa(aldoaa),bbs1(bbs1),brdt(brdt),cap2(cap2),capn3b(capn3b),ccnd1(ccnd1),fhod3b(fhod3b),LOC125252961(LOC125252961),LOC125253079(LOC125253079),LOC125259655(LOC125259655),LOC125265856(LOC125265856),map1ab(map1ab),mbnl1(mbnl1),mbnl3(mbnl3),mstnb(mstnb),prkcq(prkcq),wwtr1(wwtr1)	adam8a(adam8a),aipl1(aipl1),atp1a3b(atp1a3b),ATP6(ATP6),ccn2a(ccn2a),dlc1(dlc1),egfra(egfra),epb41l4b(epb41l4b),erbb3b(erbb3b),f2r(f2r),fgfr1b(fgfr1b),fgfr4(fgfr4),gata2a(gata2a),hif1aa(hif1aa),hsp90aa1.2(hsp90aa1.2),itga5(itga5),LOC125247219(LOC125247219),LOC125248593(LOC125248593),LOC125250269(LOC125250269),LOC125258282(LOC125258282),LOC125258283(LOC125258283),LOC125258285(LOC125258285),LOC1252…
BP	GO:1901615	organic hydroxy compound metabolic process	15	45	60	0.000213967	0.00498492	actn3b(actn3b),arhgef15b(arhgef15b),bmp5(bmp5),igf1(igf1),ldha(ldha),LOC125252961(LOC125252961),LOC125265856(LOC125265856),mapk8b(mapk8b),mapre3a(mapre3a),nudt3b(nudt3b),nudt4a(nudt4a),prkg1b(prkg1b),rdh10a(rdh10a),rxrga(rxrga),thrb(thrb)	abat(abat),abca1a(abca1a),aco2(aco2),agtr1a(agtr1a),apoeb(apoeb),ch25h(ch25h),chka(chka),coq3(coq3),dgat2(dgat2),dhdds(dhdds),epha4a(epha4a),fgfr1b(fgfr1b),fgfr4(fgfr4),gde1(gde1),gk(gk),got1(got1),gpd1a(gpd1a),hif1aa(hif1aa),idh3g(idh3g),impa2(impa2),insig1(insig1),itpkcb(itpkcb),l1camb(l1camb),lcat(lcat),ldhba(ldhba),LOC125260426(LOC125260426),LOC125262403(LOC125262403),LOC125262404(LOC12526240…
MF	GO:0008144	drug binding	17	49	66	0.000215424	0.0116021	calcr(calcr),dyrk2(dyrk2),gstp1.2(gstp1.2),LOC125263123(LOC125263123),LOC125263129(LOC125263129),map2k2a(map2k2a),mark4a(mark4a),mat2ab(mat2ab),mthfs(mthfs),nktr(nktr),p2rx5(p2rx5),ppid(ppid),rps6kb1b(rps6kb1b),sfrp1a(sfrp1a),sfrp1b(sfrp1b),si:ch211-217a12.1(si:ch211-217a12.1),stk3(stk3)	abat(abat),abca1a(abca1a),actb1(actb1),actc2(actc2),agap2(agap2),atp1a3b(atp1a3b),atp2a2a(atp2a2a),atp2a2b(atp2a2b),chka(chka),clpxb(clpxb),dgke(dgke),gldc(gldc),got2b(got2b),hk2(hk2),hsp90aa1.2(hsp90aa1.2),LOC125248593(LOC125248593),LOC125250269(LOC125250269),LOC125258282(LOC125258282),LOC125258283(LOC125258283),LOC125258285(LOC125258285),LOC125258286(LOC125258286),LOC125258287(LOC125258287),LOC…
BP	GO:0014897	striated muscle hypertrophy	4	15	19	0.000221314	0.00514229	igf1(igf1),myoc(myoc),prkg1b(prkg1b),smad3b(smad3b)	adkb(adkb),atp2a2a(atp2a2a),atp2a2b(atp2a2b),LOC125250269(LOC125250269),LOC125258282(LOC125258282),LOC125258283(LOC125258283),LOC125258285(LOC125258285),LOC125258286(LOC125258286),LOC125258287(LOC125258287),LOC125258289(LOC125258289),LOC125258290(LOC125258290),LOC125259911(LOC125259911),LOC125273425(LOC125273425),rgs4(rgs4),slc9a1a(slc9a1a)
BP	GO:0070886	positive regulation of calcineurin-NFAT signaling cascade	3	3	6	0.000224832	0.00519624	igf1(igf1),LOC125277040(LOC125277040),ptbp1a(ptbp1a)	erbb3b(erbb3b),orai2(orai2),slc9a1a(slc9a1a)
BP	GO:0106058	positive regulation of calcineurin-mediated signaling	3	3	6	0.000224832	0.00519624	igf1(igf1),LOC125277040(LOC125277040),ptbp1a(ptbp1a)	erbb3b(erbb3b),orai2(orai2),slc9a1a(slc9a1a)
MF	GO:0015318	inorganic molecular entity transmembrane transporter activity	12	67	79	0.000225239	0.0117124	ano10a(ano10a),kcnb2b(kcnb2b),kcnc3b(kcnc3b),LOC125253079(LOC125253079),LOC125278170(LOC125278170),lrrc8da(lrrc8da),p2rx5(p2rx5),scn4ab(scn4ab),slc16a5a(slc16a5a),slc6a6b(slc6a6b),slc6a8(slc6a8),slc7a2(slc7a2)	ano5b(ano5b),ano6(ano6),aqp3a(aqp3a),aqp7(aqp7),aqp8a.1(aqp8a.1),atp1a3b(atp1a3b),atp1b1a(atp1b1a),atp2a2a(atp2a2a),atp2a2b(atp2a2b),atp5f1d(atp5f1d),atp5mc1(atp5mc1),ATP6(ATP6),atp6v1ba(atp6v1ba),atp6v1c1b(atp6v1c1b),atp6v1e1b(atp6v1e1b),cacna1sa(cacna1sa),COX2(COX2),cpox(cpox),kcna4(kcna4),kcnab1a(kcnab1a),kcnab2b(kcnab2b),kcnc4(kcnc4),kcnj2a(kcnj2a),kcnmb2(kcnmb2),LOC125243266(LOC125243266),LO…
BP	GO:0009266	response to temperature stimulus	10	37	47	0.000228678	0.00526543	aldoaa(aldoaa),cxcl12b(cxcl12b),dnajb5(dnajb5),igf1(igf1),mapk8b(mapk8b),mstnb(mstnb),ppp2r5eb(ppp2r5eb),prkcq(prkcq),rgs7b(rgs7b),rps6kb1b(rps6kb1b)	adcy1a(adcy1a),atp1a3b(atp1a3b),auh(auh),COX2(COX2),CYTB(CYTB),ero1a(ero1a),fosab(fosab),fosl2(fosl2),gk(gk),hif1aa(hif1aa),hsp90aa1.2(hsp90aa1.2),hspb7(hspb7),hspd1(hspd1),ier5(ier5),impa2(impa2),LOC125251306(LOC125251306),LOC125259191(LOC125259191),LOC125262403(LOC125262403),LOC125262404(LOC125262404),LOC125263652(LOC125263652),LOC125272946(LOC125272946),LOC125276591(LOC125276591),LOC125279699(…
BP	GO:0032368	regulation of lipid transport	2	18	20	0.000229037	0.00526543	nr1h3(nr1h3),nrg1(nrg1)	abca1a(abca1a),abca7(abca7),acsl4b(acsl4b),adipoqa(adipoqa),adipoqb(adipoqb),agtr1a(agtr1a),aifm1(aifm1),apoeb(apoeb),c1qtnf1(c1qtnf1),dgat1a(dgat1a),lipg(lipg),LOC125262403(LOC125262403),LOC125262404(LOC125262404),nfkbiaa(nfkbiaa),pparaa(pparaa),si:ch211-204c21.1(si:ch211-204c21.1),thbs1a(thbs1a),tnfrsf11a(tnfrsf11a)
CC	GO:0032432	actin filament bundle	1	14	15	0.000231634	0.00345419	pdlim3b(pdlim3b)	actc2(actc2),lima1a(lima1a),LOC125247704(LOC125247704),LOC125250269(LOC125250269),LOC125258282(LOC125258282),LOC125258283(LOC125258283),LOC125258285(LOC125258285),LOC125258286(LOC125258286),LOC125258287(LOC125258287),LOC125258289(LOC125258289),LOC125258290(LOC125258290),tpm2(tpm2),tpm3(tpm3),zyx(zyx)
BP	GO:0009409	response to cold	1	13	14	0.000232535	0.00533175	rgs7b(rgs7b)	auh(auh),COX2(COX2),fosab(fosab),fosl2(fosl2),gk(gk),hsp90aa1.2(hsp90aa1.2),hspd1(hspd1),LOC125251306(LOC125251306),lpl(lpl),metrnla(metrnla),nfkbiaa(nfkbiaa),slc27a1b(slc27a1b),slc9a1a(slc9a1a)
BP	GO:0006101	citrate metabolic process	0	10	10	0.000234921	0.00537228	-	aco2(aco2),idh3g(idh3g),LOC125251082(LOC125251082),LOC125259949(LOC125259949),LOC125260426(LOC125260426),mdh1aa(mdh1aa),nnt(nnt),ogdhb(ogdhb),pdha1a(pdha1a),pdhb(pdhb)
BP	GO:0030038	contractile actin filament bundle assembly	8	11	19	0.000240794	0.00547776	arhgef15b(arhgef15b),fhod3b(fhod3b),LOC125252961(LOC125252961),myoc(myoc),prkcq(prkcq),sfrp1a(sfrp1a),sfrp1b(sfrp1b),smad3b(smad3b)	asap3(asap3),ccn2a(ccn2a),dlc1(dlc1),itga5(itga5),LOC125248593(LOC125248593),LOC125249731(LOC125249731),LOC125275928(LOC125275928),s1pr1(s1pr1),sdc4(sdc4),slc9a1a(slc9a1a),zyx(zyx)
BP	GO:0043149	stress fiber assembly	8	11	19	0.000240794	0.00547776	arhgef15b(arhgef15b),fhod3b(fhod3b),LOC125252961(LOC125252961),myoc(myoc),prkcq(prkcq),sfrp1a(sfrp1a),sfrp1b(sfrp1b),smad3b(smad3b)	asap3(asap3),ccn2a(ccn2a),dlc1(dlc1),itga5(itga5),LOC125248593(LOC125248593),LOC125249731(LOC125249731),LOC125275928(LOC125275928),s1pr1(s1pr1),sdc4(sdc4),slc9a1a(slc9a1a),zyx(zyx)
BP	GO:0010675	regulation of cellular carbohydrate metabolic process	7	16	23	0.000248054	0.00562817	actn3b(actn3b),dyrk2(dyrk2),igf1(igf1),midn(midn),ppp1r3ca(ppp1r3ca),ppp1r3cb(ppp1r3cb),prkg1b(prkg1b)	adipoqa(adipoqa),adipoqb(adipoqb),c1qtnf1(c1qtnf1),dgat2(dgat2),hif1aa(hif1aa),ier3(ier3),LOC125250888(LOC125250888),LOC125263652(LOC125263652),LOC125273425(LOC125273425),pck1(pck1),pdk2b(pdk2b),pgam1a(pgam1a),pparaa(pparaa),pth1b(pth1b),pygb(pygb),pygmb(pygmb)
BP	GO:0006073	cellular glucan metabolic process	7	11	18	0.000249819	0.00563877	dyrk2(dyrk2),igf1(igf1),LOC125250112(LOC125250112),ppp1r3ca(ppp1r3ca),ppp1r3cb(ppp1r3cb),prkag3b(prkag3b),stbd1(stbd1)	gyg2(gyg2),LOC125263652(LOC125263652),LOC125263945(LOC125263945),pcdh12(pcdh12),per2(per2),prkag2a(prkag2a),prkag2b(prkag2b),pth1b(pth1b),pygb(pygb),pygmb(pygmb),si:ch73-335l21.4(si:ch73-335l21.4)
BP	GO:0044042	glucan metabolic process	7	11	18	0.000249819	0.00563877	dyrk2(dyrk2),igf1(igf1),LOC125250112(LOC125250112),ppp1r3ca(ppp1r3ca),ppp1r3cb(ppp1r3cb),prkag3b(prkag3b),stbd1(stbd1)	gyg2(gyg2),LOC125263652(LOC125263652),LOC125263945(LOC125263945),pcdh12(pcdh12),per2(per2),prkag2a(prkag2a),prkag2b(prkag2b),pth1b(pth1b),pygb(pygb),pygmb(pygmb),si:ch73-335l21.4(si:ch73-335l21.4)
MF	GO:0019200	carbohydrate kinase activity	1	6	7	0.000251054	0.0126196	pfkfb4b(pfkfb4b)	galk2(galk2),hk2(hk2),pfkla(pfkla),pfklb(pfklb),pfkpa(pfkpa),pfkpb(pfkpb)
BP	GO:0035239	tube morphogenesis	33	100	133	0.000251229	0.0056559	arhgef15b(arhgef15b),asxl2(asxl2),bcl6aa(bcl6aa),bmp5(bmp5),calcr(calcr),col4a1(col4a1),cxcl12b(cxcl12b),e2f4(e2f4),ehd4(ehd4),ezrb(ezrb),fhod3b(fhod3b),gpc6a(gpc6a),igf1(igf1),lmo4b(lmo4b),LOC125252961(LOC125252961),LOC125261424(LOC125261424),LOC125265856(LOC125265856),loxa(loxa),mapk8b(mapk8b),nr1h3(nr1h3),nras(nras),ptbp1a(ptbp1a),rdh10a(rdh10a),rgma(rgma),sfrp1a(sfrp1a),sfrp1b(sfrp1b),smad3b(…	actb1(actb1),adam8a(adam8a),agtr1a(agtr1a),angpt1(angpt1),aplnra(aplnra),apoeb(apoeb),arhgap44b(arhgap44b),atp6ap2(atp6ap2),atp6v1e1b(atp6v1e1b),cblb(cblb),ccn2a(ccn2a),cdh13(cdh13),cdh5(cdh5),cxcl8a(cxcl8a),cxcr3.3(cxcr3.3),dachc(dachc),ddr1(ddr1),dlc1(dlc1),dtx1(dtx1),ednraa(ednraa),efna1b(efna1b),egfra(egfra),egln1a(egln1a),ehd1a(ehd1a),en1b(en1b),epha2a(epha2a),epha4a(epha4a),erbb3b(erbb3b),e…
BP	GO:0048144	fibroblast proliferation	6	13	19	0.000261758	0.00587771	gstp1.2(gstp1.2),igf1(igf1),mstnb(mstnb),nras(nras),sfrp1a(sfrp1a),sfrp1b(sfrp1b)	cxcl8a(cxcl8a),dachc(dachc),ednraa(ednraa),egfra(egfra),fbln1(fbln1),fosl2(fosl2),fth1a(fth1a),LOC125255289(LOC125255289),ndufs4(ndufs4),nfkbiaa(nfkbiaa),nupr1b(nupr1b),serpine1(serpine1),tgif1(tgif1)
BP	GO:0010889	regulation of sequestering of triglyceride	1	6	7	0.000263838	0.00590915	fitm1l(fitm1l)	acsl4b(acsl4b),LOC125251306(LOC125251306),LOC125273549(LOC125273549),lpl(lpl),pnpla3(pnpla3),pparaa(pparaa)
BP	GO:0051153	regulation of striated muscle cell differentiation	5	18	23	0.000266162	0.00594588	actn3b(actn3b),cxcl12b(cxcl12b),ehd2a(ehd2a),igf1(igf1),nrg1(nrg1)	dkk1b(dkk1b),ehd1a(ehd1a),hopx(hopx),LOC125250269(LOC125250269),LOC125258282(LOC125258282),LOC125258283(LOC125258283),LOC125258285(LOC125258285),LOC125258286(LOC125258286),LOC125258287(LOC125258287),LOC125258289(LOC125258289),LOC125258290(LOC125258290),LOC125262564(LOC125262564),LOC125273425(LOC125273425),myh7bb(myh7bb),mylk3(mylk3),nfatc2a(nfatc2a),rgs4(rgs4),ripor1(ripor1)
BP	GO:0086036	regulation of cardiac muscle cell membrane potential	1	4	5	0.000270786	0.00603368	trdn(trdn)	atp1a3b(atp1a3b),atp2a2a(atp2a2a),atp2a2b(atp2a2b),slc9a1a(slc9a1a)
BP	GO:1901381	positive regulation of potassium ion transmembrane transport	3	7	10	0.000275698	0.00612742	igf1(igf1),prkg1b(prkg1b),rgs7b(rgs7b)	ano6(ano6),atp1b1a(atp1b1a),kcnj2a(kcnj2a),LOC125255566(LOC125255566),lrrc38a(lrrc38a),rnf207a(rnf207a),rnf207b(rnf207b)
BP	GO:0019915	lipid storage	5	22	27	0.00029535	0.00654743	fitm1l(fitm1l),LOC125252961(LOC125252961),mat2ab(mat2ab),nr1h3(nr1h3),ppp2r5eb(ppp2r5eb)	abca1a(abca1a),acsl4b(acsl4b),apoeb(apoeb),atp2a2a(atp2a2a),atp2a2b(atp2a2b),dgat1a(dgat1a),dgat2(dgat2),eci2(eci2),ehd1a(ehd1a),LOC125251306(LOC125251306),LOC125262403(LOC125262403),LOC125262404(LOC125262404),LOC125263652(LOC125263652),LOC125273549(LOC125273549),LOC125276491(LOC125276491),lpl(lpl),ndufs4(ndufs4),nfkbiaa(nfkbiaa),pnpla3(pnpla3),pparaa(pparaa),prkag2a(prkag2a),prkag2b(prkag2b)
MF	GO:0015075	ion transmembrane transporter activity	12	69	81	0.000298644	0.0144874	ano10a(ano10a),kcnb2b(kcnb2b),kcnc3b(kcnc3b),LOC125253079(LOC125253079),LOC125278170(LOC125278170),lrrc8da(lrrc8da),p2rx5(p2rx5),scn4ab(scn4ab),slc16a5a(slc16a5a),slc6a6b(slc6a6b),slc6a8(slc6a8),slc7a2(slc7a2)	abca1a(abca1a),ano5b(ano5b),ano6(ano6),atp1a3b(atp1a3b),atp1b1a(atp1b1a),atp2a2a(atp2a2a),atp2a2b(atp2a2b),atp5f1d(atp5f1d),atp5mc1(atp5mc1),ATP6(ATP6),atp6v1ba(atp6v1ba),atp6v1c1b(atp6v1c1b),atp6v1e1b(atp6v1e1b),cacna1sa(cacna1sa),COX2(COX2),cpox(cpox),kcna4(kcna4),kcnab1a(kcnab1a),kcnab2b(kcnab2b),kcnc4(kcnc4),kcnj2a(kcnj2a),kcnmb2(kcnmb2),LOC125243266(LOC125243266),LOC125247779(LOC125247779),L…
BP	GO:0006629	lipid metabolic process	23	99	122	0.000303512	0.00671126	abhd2a(abhd2a),bbs1(bbs1),bdh2(bdh2),bmp5(bmp5),dgkaa(dgkaa),fitm1l(fitm1l),gpc6a(gpc6a),gstp1.2(gstp1.2),hsd11b2(hsd11b2),igf1(igf1),LOC125252961(LOC125252961),LOC125253079(LOC125253079),LOC125266278(LOC125266278),mpdu1a(mpdu1a),nr1h3(nr1h3),nrg1(nrg1),nudt4a(nudt4a),plppr2a(plppr2a),prkg1b(prkg1b),rdh10a(rdh10a),rps6kb1b(rps6kb1b),rxrga(rxrga),thrb(thrb)	abca1a(abca1a),abhd6a(abhd6a),acad8(acad8),acap3a(acap3a),acsl1a(acsl1a),acsl1b(acsl1b),acsl4b(acsl4b),adipoqa(adipoqa),adipoqb(adipoqb),agap2(agap2),agpat9l(agpat9l),agtr1a(agtr1a),ankrd1a(ankrd1a),apoeb(apoeb),atp2a2a(atp2a2a),atp2a2b(atp2a2b),auh(auh),bckdhb(bckdhb),ch25h(ch25h),chka(chka),cpt1ab(cpt1ab),cpt2(cpt2),crata(crata),ddhd2(ddhd2),decr1(decr1),dgat1a(dgat1a),dgat2(dgat2),dgke(dgke),d…
MF	GO:0008374	O-acyltransferase activity	0	10	10	0.000307425	0.0144874	-	agpat9l(agpat9l),cpt1ab(cpt1ab),cpt2(cpt2),crata(crata),dgat1a(dgat1a),dgat2(dgat2),lcat(lcat),LOC125273549(LOC125273549),mogat3a(mogat3a),pnpla3(pnpla3)
BP	GO:0010878	cholesterol storage	1	5	6	0.000307811	0.00677184	nr1h3(nr1h3)	abca1a(abca1a),ehd1a(ehd1a),LOC125251306(LOC125251306),lpl(lpl),pparaa(pparaa)
BP	GO:0040032	post-embryonic body morphogenesis	0	6	6	0.000307811	0.00677184	-	LOC125247219(LOC125247219),tnni1a(tnni1a),tnni1b(tnni1b),tnni1c(tnni1c),tnni2a.4(tnni2a.4),tnni4a(tnni4a)
BP	GO:0072001	renal system development	10	39	49	0.000313497	0.00687953	bcl6aa(bcl6aa),ckmt1(ckmt1),col4a1(col4a1),nr1h3(nr1h3),rdh10a(rdh10a),sfrp1a(sfrp1a),sfrp1b(sfrp1b),smad3b(smad3b),tet2(tet2),wwtr1(wwtr1)	adipoqa(adipoqa),adipoqb(adipoqb),agtr1a(agtr1a),aldh9a1a.1(aldh9a1a.1),angpt1(angpt1),coq8ab(coq8ab),crlf1a(crlf1a),dlc1(dlc1),ednraa(ednraa),egfra(egfra),epha4a(epha4a),erbb3b(erbb3b),etfa(etfa),ets1(ets1),ets2(ets2),fgfr1b(fgfr1b),flcn(flcn),fstl3(fstl3),LOC125250269(LOC125250269),LOC125258282(LOC125258282),LOC125258283(LOC125258283),LOC125258285(LOC125258285),LOC125258286(LOC125258286),LOC125…
BP	GO:0043200	response to amino acid	5	19	24	0.000317581	0.00695158	col4a1(col4a1),cpeb4b(cpeb4b),gstp1.2(gstp1.2),LOC125265856(LOC125265856),rps6kb1b(rps6kb1b)	aifm1(aifm1),ccn2a(ccn2a),cebpb(cebpb),egfra(egfra),l1camb(l1camb),LOC125246170(LOC125246170),LOC125247704(LOC125247704),LOC125250269(LOC125250269),LOC125258282(LOC125258282),LOC125258283(LOC125258283),LOC125258285(LOC125258285),LOC125258286(LOC125258286),LOC125258287(LOC125258287),LOC125258289(LOC125258289),LOC125258290(LOC125258290),mmp13a(mmp13a),pck1(pck1),rragca(rragca),socs1a(socs1a)
BP	GO:0010888	negative regulation of lipid storage	3	7	10	0.000322229	0.00703561	mat2ab(mat2ab),nr1h3(nr1h3),ppp2r5eb(ppp2r5eb)	abca1a(abca1a),dgat1a(dgat1a),LOC125263652(LOC125263652),LOC125273549(LOC125273549),nfkbiaa(nfkbiaa),pnpla3(pnpla3),pparaa(pparaa)
BP	GO:0055123	digestive system development	15	32	47	0.000328915	0.00716359	bcl6aa(bcl6aa),bmp5(bmp5),ckmt1(ckmt1),col4a1(col4a1),e2f4(e2f4),hoxc8a(hoxc8a),igf1(igf1),LOC125252961(LOC125252961),LOC125265856(LOC125265856),mapk8b(mapk8b),nr1h3(nr1h3),pitx3(pitx3),sfrp1a(sfrp1a),sfrp1b(sfrp1b),smad3b(smad3b)	cxcl8a(cxcl8a),dlc1(dlc1),egfra(egfra),erbb3b(erbb3b),etfa(etfa),ets1(ets1),ets2(ets2),fgfr1b(fgfr1b),fgfr4(fgfr4),hif1aa(hif1aa),itga4(itga4),itga5(itga5),lama1(lama1),lamb1a(lamb1a),LOC125250269(LOC125250269),LOC125258282(LOC125258282),LOC125258283(LOC125258283),LOC125258285(LOC125258285),LOC125258286(LOC125258286),LOC125258287(LOC125258287),LOC125258289(LOC125258289),LOC125258290(LOC125258290)…
CC	GO:0016469	proton-transporting two-sector ATPase complex	0	9	9	0.000334828	0.0048238	-	atp5f1d(atp5f1d),atp5l(atp5l),atp5mc1(atp5mc1),atp5pf(atp5pf),ATP6(ATP6),atp6ap2(atp6ap2),atp6v1ba(atp6v1ba),atp6v1c1b(atp6v1c1b),atp6v1e1b(atp6v1e1b)
CC	GO:0070938	contractile ring	0	9	9	0.000334828	0.0048238	-	LOC125250269(LOC125250269),LOC125258282(LOC125258282),LOC125258283(LOC125258283),LOC125258285(LOC125258285),LOC125258286(LOC125258286),LOC125258287(LOC125258287),LOC125258289(LOC125258289),LOC125258290(LOC125258290),myh7bb(myh7bb)
BP	GO:0055059	asymmetric neuroblast division	2	13	15	0.000336714	0.00731512	fgf13a(fgf13a),vbp1(vbp1)	agap2(agap2),arhgef1a(arhgef1a),LOC125250269(LOC125250269),LOC125258282(LOC125258282),LOC125258283(LOC125258283),LOC125258285(LOC125258285),LOC125258286(LOC125258286),LOC125258287(LOC125258287),LOC125258289(LOC125258289),LOC125258290(LOC125258290),myh7bb(myh7bb),numbl(numbl),pard6b(pard6b)
BP	GO:0071453	cellular response to oxygen levels	8	21	29	0.000349893	0.00758246	cpeb4b(cpeb4b),fndc1(fndc1),LOC125262673(LOC125262673),LOC125266920(LOC125266920),pcmt(pcmt),sfrp1a(sfrp1a),sfrp1b(sfrp1b),vasna(vasna)	adam8a(adam8a),aifm1(aifm1),ankrd1a(ankrd1a),aqp3a(aqp3a),bach1b(bach1b),bnip3(bnip3),egln1a(egln1a),ero1a(ero1a),hif1aa(hif1aa),LOC125265600(LOC125265600),ndrg1a(ndrg1a),pck1(pck1),plaub(plaub),plk3(plk3),ppp1r15a(ppp1r15a),ptgs2a(ptgs2a),ptgs2b(ptgs2b),serpine1(serpine1),slc9a1a(slc9a1a),xpo1a(xpo1a),xpo1b(xpo1b)
BP	GO:0034372	very-low-density lipoprotein particle remodeling	0	4	4	0.000355379	0.00766314	-	apoeb(apoeb),lcat(lcat),LOC125251306(LOC125251306),lpl(lpl)
BP	GO:0036155	acylglycerol acyl-chain remodeling	0	4	4	0.000355379	0.00766314	-	dgat1a(dgat1a),dgat2(dgat2),LOC125273549(LOC125273549),pnpla3(pnpla3)
BP	GO:1905953	negative regulation of lipid localization	4	10	14	0.000360073	0.00774513	mat2ab(mat2ab),nr1h3(nr1h3),nrg1(nrg1),ppp2r5eb(ppp2r5eb)	abca1a(abca1a),acsl4b(acsl4b),apoeb(apoeb),dgat1a(dgat1a),LOC125263652(LOC125263652),LOC125273549(LOC125273549),nfkbiaa(nfkbiaa),pnpla3(pnpla3),pparaa(pparaa),thbs1a(thbs1a)
BP	GO:0010906	regulation of glucose metabolic process	6	13	19	0.000362381	0.00777553	actn3b(actn3b),dyrk2(dyrk2),igf1(igf1),midn(midn),ppp1r3ca(ppp1r3ca),ppp1r3cb(ppp1r3cb)	adipoqa(adipoqa),adipoqb(adipoqb),c1qtnf1(c1qtnf1),dgat2(dgat2),hif1aa(hif1aa),LOC125250888(LOC125250888),LOC125263652(LOC125263652),pck1(pck1),pdk2b(pdk2b),pparaa(pparaa),pth1b(pth1b),pygb(pygb),pygmb(pygmb)
BP	GO:0097066	response to thyroid hormone	1	11	12	0.000378168	0.00809429	igf1(igf1)	atp1a3b(atp1a3b),ctsba(ctsba),l1camb(l1camb),LOC125250269(LOC125250269),LOC125258282(LOC125258282),LOC125258283(LOC125258283),LOC125258285(LOC125258285),LOC125258286(LOC125258286),LOC125258287(LOC125258287),LOC125258289(LOC125258289),LOC125258290(LOC125258290)
BP	GO:0048513	animal organ development	109	247	356	0.000391227	0.00835322	actn3b(actn3b),adgrl2a(adgrl2a),alpk3a(alpk3a),ank1a(ank1a),arhgef15b(arhgef15b),asxl2(asxl2),atl3(atl3),bbs1(bbs1),bcl6aa(bcl6aa),bdh2(bdh2),bmp5(bmp5),brdt(brdt),c1qc(c1qc),calcr(calcr),cap2(cap2),capn3b(capn3b),cavin4b(cavin4b),ccnd1(ccnd1),ckmt1(ckmt1),cnot4b(cnot4b),col4a1(col4a1),col8a1b(col8a1b),cpe(cpe),creb3l2(creb3l2),cspg4ba(cspg4ba),cxcl12b(cxcl12b),ddx3xb(ddx3xb),dgcr2(dgcr2),e2f4(e2…	abat(abat),aco2(aco2),actb1(actb1),actc2(actc2),adam8a(adam8a),adamtsl2(adamtsl2),adipoqa(adipoqa),adipoqb(adipoqb),aftphb(aftphb),agap2(agap2),agtr1a(agtr1a),aldh9a1a.1(aldh9a1a.1),angpt1(angpt1),ankrd1a(ankrd1a),ano6(ano6),aplnra(aplnra),aqp3a(aqp3a),arhgap44b(arhgap44b),arrdc3b(arrdc3b),atp1a3b(atp1a3b),atp5if1a(atp5if1a),atp6ap2(atp6ap2),bcat2(bcat2),bcor(bcor),btg2(btg2),ca4a(ca4a),cacna1sa(…
MF	GO:0015078	proton transmembrane transporter activity	0	15	15	0.000391599	0.0178949	-	atp5f1d(atp5f1d),atp5mc1(atp5mc1),ATP6(ATP6),atp6v1ba(atp6v1ba),atp6v1c1b(atp6v1c1b),atp6v1e1b(atp6v1e1b),COX2(COX2),LOC125247779(LOC125247779),LOC125257492(LOC125257492),LOC125261102(LOC125261102),LOC125265600(LOC125265600),nnt(nnt),slc25a18(slc25a18),slc9a1a(slc9a1a),slc9a5(slc9a5)
BP	GO:0006002	fructose 6-phosphate metabolic process	0	5	5	0.000404111	0.00860717	-	gfpt2(gfpt2),pfkla(pfkla),pfklb(pfklb),pfkpa(pfkpa),pfkpb(pfkpb)
BP	GO:0006637	acyl-CoA metabolic process	0	15	15	0.000410141	0.00869299	-	acsl1a(acsl1a),acsl1b(acsl1b),acsl4b(acsl4b),bckdhb(bckdhb),dgat1a(dgat1a),dgat2(dgat2),gcdha(gcdha),hmgcl(hmgcl),mcee(mcee),mpc2b(mpc2b),ogdhb(ogdhb),pdha1a(pdha1a),pdhb(pdhb),pdk2b(pdk2b),si:dkey-97m3.1(si:dkey-97m3.1)
BP	GO:0035383	thioester metabolic process	0	15	15	0.000410141	0.00869299	-	acsl1a(acsl1a),acsl1b(acsl1b),acsl4b(acsl4b),bckdhb(bckdhb),dgat1a(dgat1a),dgat2(dgat2),gcdha(gcdha),hmgcl(hmgcl),mcee(mcee),mpc2b(mpc2b),ogdhb(ogdhb),pdha1a(pdha1a),pdhb(pdhb),pdk2b(pdk2b),si:dkey-97m3.1(si:dkey-97m3.1)
BP	GO:0007160	cell-matrix adhesion	10	19	29	0.000413578	0.00874451	actn3b(actn3b),bcl6aa(bcl6aa),LOC125252961(LOC125252961),mkln1(mkln1),myoc(myoc),postna(postna),sfrp1a(sfrp1a),sfrp1b(sfrp1b),smad3b(smad3b),tesk2(tesk2)	adam8a(adam8a),ccn2a(ccn2a),cd63(cd63),cdh13(cdh13),ddr1(ddr1),dlc1(dlc1),epha4a(epha4a),itga4(itga4),itga5(itga5),l1camb(l1camb),LOC125255566(LOC125255566),lyve1a(lyve1a),plaub(plaub),sdc4(sdc4),serpine1(serpine1),slc9a1a(slc9a1a),thbs1a(thbs1a),tnn(tnn),zyx(zyx)
BP	GO:0098660	inorganic ion transmembrane transport	14	69	83	0.000425007	0.00896435	ano10a(ano10a),calcr(calcr),capn3b(capn3b),igf1(igf1),kcnb2b(kcnb2b),kcnc3b(kcnc3b),LOC125253079(LOC125253079),LOC125278170(LOC125278170),prkg1b(prkg1b),rgs7b(rgs7b),scn4ab(scn4ab),slc6a6b(slc6a6b),slc6a8(slc6a8),trdn(trdn)	ano5b(ano5b),ano6(ano6),aplnra(aplnra),atp1a3b(atp1a3b),atp1b1a(atp1b1a),atp2a2a(atp2a2a),atp2a2b(atp2a2b),atp5f1d(atp5f1d),atp5l(atp5l),atp5mc1(atp5mc1),atp5pf(atp5pf),ATP6(ATP6),atp6ap2(atp6ap2),atp6v1ba(atp6v1ba),atp6v1c1b(atp6v1c1b),atp6v1e1b(atp6v1e1b),cacna1sa(cacna1sa),casq2(casq2),cd63(cd63),COX2(COX2),cpox(cpox),cxcl8a(cxcl8a),cxcr3.3(cxcr3.3),CYTB(CYTB),ednraa(ednraa),ero1a(ero1a),f2r(f…
BP	GO:0035556	intracellular signal transduction	59	168	227	0.000431086	0.00907055	abrab(abrab),actn3b(actn3b),arhgef15b(arhgef15b),bcl6aa(bcl6aa),bmp5(bmp5),brdt(brdt),calcr(calcr),capn3b(capn3b),cavin4b(cavin4b),cmya5(cmya5),cnot4b(cnot4b),cxcl12b(cxcl12b),ddx3xb(ddx3xb),deptor(deptor),dgkaa(dgkaa),dyrk2(dyrk2),e2f4(e2f4),ezrb(ezrb),glipr2l(glipr2l),gstp1.2(gstp1.2),igf1(igf1),LOC125252961(LOC125252961),LOC125261424(LOC125261424),LOC125262226(LOC125262226),LOC125265606(LOC125…	abca1a(abca1a),abca7(abca7),adam8a(adam8a),adcy1a(adcy1a),adipoqa(adipoqa),adipoqb(adipoqb),adora2ab(adora2ab),agap2(agap2),agpat9l(agpat9l),agtr1a(agtr1a),aifm1(aifm1),akap12b(akap12b),angpt1(angpt1),ankrd1a(ankrd1a),aplnra(aplnra),apoeb(apoeb),arhgap22(arhgap22),arhgap42a(arhgap42a),arhgap44b(arhgap44b),arhgap45b(arhgap45b),arhgef1a(arhgef1a),arrdc3b(arrdc3b),atp1b1a(atp1b1a),atp2a2a(atp2a2a),a…
BP	GO:0033673	negative regulation of kinase activity	12	26	38	0.000444499	0.00933018	cep85(cep85),deptor(deptor),gstp1.2(gstp1.2),lrrc4.1(lrrc4.1),mapk8b(mapk8b),midn(midn),mstnb(mstnb),podn(podn),sfrp1a(sfrp1a),sfrp1b(sfrp1b),wwtr1(wwtr1),ywhag2(ywhag2)	acap3a(acap3a),adipoqa(adipoqa),adipoqb(adipoqb),adora2ab(adora2ab),apoeb(apoeb),cblb(cblb),dusp4(dusp4),dusp5(dusp5),gadd45aa(gadd45aa),gadd45bb(gadd45bb),gadd45ga(gadd45ga),LOC125250888(LOC125250888),LOC125259911(LOC125259911),LOC125262403(LOC125262403),LOC125262404(LOC125262404),LOC125279079(LOC125279079),lrtm2a(lrtm2a),pard6b(pard6b),prkag2a(prkag2a),prkag2b(prkag2b),rgs14b(rgs14b),rgs4(rgs4)…
BP	GO:0003300	cardiac muscle hypertrophy	3	15	18	0.000450984	0.00943642	igf1(igf1),prkg1b(prkg1b),smad3b(smad3b)	adkb(adkb),atp2a2a(atp2a2a),atp2a2b(atp2a2b),LOC125250269(LOC125250269),LOC125258282(LOC125258282),LOC125258283(LOC125258283),LOC125258285(LOC125258285),LOC125258286(LOC125258286),LOC125258287(LOC125258287),LOC125258289(LOC125258289),LOC125258290(LOC125258290),LOC125259911(LOC125259911),LOC125273425(LOC125273425),rgs4(rgs4),slc9a1a(slc9a1a)
BP	GO:1900371	regulation of purine nucleotide biosynthetic process	3	12	15	0.000451732	0.00943642	actn3b(actn3b),igf1(igf1),pfkfb4b(pfkfb4b)	COX2(COX2),flcn(flcn),gpd1a(gpd1a),hif1aa(hif1aa),ier3(ier3),LOC125263652(LOC125263652),LOC125273425(LOC125273425),pdk2b(pdk2b),pgam1a(pgam1a),pparaa(pparaa),prkag2a(prkag2a),prkag2b(prkag2b)
BP	GO:0044255	cellular lipid metabolic process	17	78	95	0.000453852	0.00945797	abhd2a(abhd2a),bbs1(bbs1),bdh2(bdh2),dgkaa(dgkaa),fitm1l(fitm1l),gpc6a(gpc6a),gstp1.2(gstp1.2),LOC125252961(LOC125252961),LOC125253079(LOC125253079),LOC125266278(LOC125266278),mpdu1a(mpdu1a),nr1h3(nr1h3),nrg1(nrg1),nudt4a(nudt4a),plppr2a(plppr2a),rdh10a(rdh10a),thrb(thrb)	abhd6a(abhd6a),acap3a(acap3a),acsl1a(acsl1a),acsl1b(acsl1b),acsl4b(acsl4b),adipoqa(adipoqa),adipoqb(adipoqb),agap2(agap2),agpat9l(agpat9l),agtr1a(agtr1a),apoeb(apoeb),atp2a2a(atp2a2a),atp2a2b(atp2a2b),auh(auh),bckdhb(bckdhb),chka(chka),cpt1ab(cpt1ab),cpt2(cpt2),crata(crata),ddhd2(ddhd2),decr1(decr1),dgat1a(dgat1a),dgat2(dgat2),dgke(dgke),dhdds(dhdds),ech1(ech1),eci2(eci2),egfra(egfra),erbb3b(erbb…
BP	GO:0090130	tissue migration	12	46	58	0.000456933	0.00949939	capn3b(capn3b),cxcl12b(cxcl12b),glipr2l(glipr2l),gpib(gpib),igf1(igf1),LOC125252961(LOC125252961),mafa(mafa),map2k2a(map2k2a),mapk8b(mapk8b),nr1h3(nr1h3),rxrga(rxrga),tgfbr3(tgfbr3)	actc2(actc2),adam8a(adam8a),angpt1(angpt1),apoeb(apoeb),cblb(cblb),ccdc88ab(ccdc88ab),cd63(cd63),cdh13(cdh13),dlc1(dlc1),efna1b(efna1b),egfra(egfra),epb41l4b(epb41l4b),epha2a(epha2a),erbb3b(erbb3b),ets1(ets1),ets2(ets2),fgfr1b(fgfr1b),gata2a(gata2a),hif1aa(hif1aa),itga5(itga5),krt91(krt91),LOC125243922(LOC125243922),LOC125250269(LOC125250269),LOC125254674(LOC125254674),LOC125256185(LOC125256185),…
BP	GO:0006552	leucine catabolic process	0	3	3	0.000465416	0.00960681	-	hmgcl(hmgcl),ivd(ivd),mccc2(mccc2)
BP	GO:0055095	lipoprotein particle mediated signaling	0	3	3	0.000465416	0.00960681	-	cdh13(cdh13),LOC125251306(LOC125251306),lpl(lpl)
BP	GO:0055096	low-density lipoprotein particle mediated signaling	0	3	3	0.000465416	0.00960681	-	cdh13(cdh13),LOC125251306(LOC125251306),lpl(lpl)
BP	GO:0098655	cation transmembrane transport	16	71	87	0.00047027	0.009684	ano10a(ano10a),calcr(calcr),capn3b(capn3b),igf1(igf1),kcnb2b(kcnb2b),kcnc3b(kcnc3b),LOC125253079(LOC125253079),LOC125278170(LOC125278170),p2rx5(p2rx5),prkg1b(prkg1b),rgs7b(rgs7b),scn4ab(scn4ab),slc6a6b(slc6a6b),slc6a8(slc6a8),slc7a2(slc7a2),trdn(trdn)	ano6(ano6),aplnra(aplnra),atp1a3b(atp1a3b),atp1b1a(atp1b1a),atp2a2a(atp2a2a),atp2a2b(atp2a2b),atp5f1d(atp5f1d),atp5l(atp5l),atp5mc1(atp5mc1),atp5pf(atp5pf),ATP6(ATP6),atp6ap2(atp6ap2),atp6v1ba(atp6v1ba),atp6v1c1b(atp6v1c1b),atp6v1e1b(atp6v1e1b),cacna1sa(cacna1sa),casq2(casq2),cd63(cd63),COX2(COX2),cpox(cpox),cxcl8a(cxcl8a),cxcr3.3(cxcr3.3),CYTB(CYTB),ednraa(ednraa),ero1a(ero1a),f2r(f2r),kcna4(kcn…
BP	GO:0033865	nucleoside bisphosphate metabolic process	0	17	17	0.00047362	0.00968413	-	acsl1a(acsl1a),acsl1b(acsl1b),acsl4b(acsl4b),bckdhb(bckdhb),dgat1a(dgat1a),dgat2(dgat2),gcdha(gcdha),hmgcl(hmgcl),mccc2(mccc2),mcee(mcee),mpc2b(mpc2b),ogdhb(ogdhb),pank1a(pank1a),pdha1a(pdha1a),pdhb(pdhb),pdk2b(pdk2b),si:dkey-97m3.1(si:dkey-97m3.1)
BP	GO:0033875	ribonucleoside bisphosphate metabolic process	0	17	17	0.00047362	0.00968413	-	acsl1a(acsl1a),acsl1b(acsl1b),acsl4b(acsl4b),bckdhb(bckdhb),dgat1a(dgat1a),dgat2(dgat2),gcdha(gcdha),hmgcl(hmgcl),mccc2(mccc2),mcee(mcee),mpc2b(mpc2b),ogdhb(ogdhb),pank1a(pank1a),pdha1a(pdha1a),pdhb(pdhb),pdk2b(pdk2b),si:dkey-97m3.1(si:dkey-97m3.1)
BP	GO:0034032	purine nucleoside bisphosphate metabolic process	0	17	17	0.00047362	0.00968413	-	acsl1a(acsl1a),acsl1b(acsl1b),acsl4b(acsl4b),bckdhb(bckdhb),dgat1a(dgat1a),dgat2(dgat2),gcdha(gcdha),hmgcl(hmgcl),mccc2(mccc2),mcee(mcee),mpc2b(mpc2b),ogdhb(ogdhb),pank1a(pank1a),pdha1a(pdha1a),pdhb(pdhb),pdk2b(pdk2b),si:dkey-97m3.1(si:dkey-97m3.1)
BP	GO:0071456	cellular response to hypoxia	7	19	26	0.000475642	0.00970265	fndc1(fndc1),LOC125262673(LOC125262673),LOC125266920(LOC125266920),pcmt(pcmt),sfrp1a(sfrp1a),sfrp1b(sfrp1b),vasna(vasna)	adam8a(adam8a),ankrd1a(ankrd1a),aqp3a(aqp3a),bach1b(bach1b),bnip3(bnip3),egln1a(egln1a),ero1a(ero1a),hif1aa(hif1aa),LOC125265600(LOC125265600),ndrg1a(ndrg1a),pck1(pck1),plaub(plaub),plk3(plk3),ptgs2a(ptgs2a),ptgs2b(ptgs2b),serpine1(serpine1),slc9a1a(slc9a1a),xpo1a(xpo1a),xpo1b(xpo1b)
BP	GO:0045823	positive regulation of heart contraction	0	12	12	0.000481384	0.00979678	-	atp2a2a(atp2a2a),atp2a2b(atp2a2b),ccn2a(ccn2a),hsp90aa1.2(hsp90aa1.2),LOC125255968(LOC125255968),LOC125272946(LOC125272946),nfil3(nfil3),rgs4(rgs4),rnf207a(rnf207a),rnf207b(rnf207b),scn3b(scn3b),scn5lab(scn5lab)
MF	GO:0031432	titin binding	1	5	6	0.000494525	0.0219336	capn3b(capn3b)	actc2(actc2),ankrd1a(ankrd1a),LOC125255566(LOC125255566),mybpc3(mybpc3),obscna(obscna)
BP	GO:0030808	regulation of nucleotide biosynthetic process	3	12	15	0.00049688	0.0100885	actn3b(actn3b),igf1(igf1),pfkfb4b(pfkfb4b)	COX2(COX2),flcn(flcn),gpd1a(gpd1a),hif1aa(hif1aa),ier3(ier3),LOC125263652(LOC125263652),LOC125273425(LOC125273425),pdk2b(pdk2b),pgam1a(pgam1a),pparaa(pparaa),prkag2a(prkag2a),prkag2b(prkag2b)
MF	GO:0004144	diacylglycerol O-acyltransferase activity	0	3	3	0.000514488	0.0221671	-	dgat1a(dgat1a),dgat2(dgat2),mogat3a(mogat3a)
BP	GO:0005977	glycogen metabolic process	7	10	17	0.000515305	0.0104382	dyrk2(dyrk2),igf1(igf1),LOC125250112(LOC125250112),ppp1r3ca(ppp1r3ca),ppp1r3cb(ppp1r3cb),prkag3b(prkag3b),stbd1(stbd1)	gyg2(gyg2),LOC125263652(LOC125263652),pcdh12(pcdh12),per2(per2),prkag2a(prkag2a),prkag2b(prkag2b),pth1b(pth1b),pygb(pygb),pygmb(pygmb),si:ch73-335l21.4(si:ch73-335l21.4)
BP	GO:0006970	response to osmotic stress	6	15	21	0.000521505	0.0105393	ca2(ca2),capn3b(capn3b),ddx3xb(ddx3xb),igf1(igf1),LOC125252961(LOC125252961),mapk8b(mapk8b)	agtr1a(agtr1a),arhgef1a(arhgef1a),CYTB(CYTB),gpd1a(gpd1a),hif1aa(hif1aa),hsp90aa1.2(hsp90aa1.2),LOC125259911(LOC125259911),LOC125265600(LOC125265600),lrrc8ab(lrrc8ab),mknk1(mknk1),plin3(plin3),plk3(plk3),ptgs2a(ptgs2a),ptgs2b(ptgs2b),slc2a1b(slc2a1b)
BP	GO:0048145	regulation of fibroblast proliferation	6	12	18	0.000529518	0.0106764	gstp1.2(gstp1.2),igf1(igf1),mstnb(mstnb),nras(nras),sfrp1a(sfrp1a),sfrp1b(sfrp1b)	cxcl8a(cxcl8a),dachc(dachc),egfra(egfra),fbln1(fbln1),fosl2(fosl2),fth1a(fth1a),LOC125255289(LOC125255289),ndufs4(ndufs4),nfkbiaa(nfkbiaa),nupr1b(nupr1b),serpine1(serpine1),tgif1(tgif1)
BP	GO:0022612	gland morphogenesis	10	26	36	0.000536296	0.010788	creb3l2(creb3l2),ddx3xb(ddx3xb),fhod3b(fhod3b),igf1(igf1),LOC125252961(LOC125252961),LOC125265856(LOC125265856),nr1h3(nr1h3),sfrp1a(sfrp1a),sfrp1b(sfrp1b),tet2(tet2)	cebpb(cebpb),ddr1(ddr1),egfra(egfra),epha2a(epha2a),erbb3b(erbb3b),fgfr1b(fgfr1b),itga5(itga5),itpkcb(itpkcb),lama1(lama1),LOC125250269(LOC125250269),LOC125258282(LOC125258282),LOC125258283(LOC125258283),LOC125258285(LOC125258285),LOC125258286(LOC125258286),LOC125258287(LOC125258287),LOC125258289(LOC125258289),LOC125258290(LOC125258290),LOC125275928(LOC125275928),myh7bb(myh7bb),ntn1a(ntn1a),plaub…
BP	GO:0050849	negative regulation of calcium-mediated signaling	4	4	8	0.000545779	0.010904	actn3b(actn3b),cmya5(cmya5),dyrk2(dyrk2),trdn(trdn)	casq2(casq2),egln1a(egln1a),homer3b(homer3b),rcan1b(rcan1b)
BP	GO:0032570	response to progesterone	5	10	15	0.000545827	0.010904	abhd2a(abhd2a),gpib(gpib),igf1(igf1),nr1h3(nr1h3),nrg1(nrg1)	fosab(fosab),fosl1a(fosl1a),fosl2(fosl2),junba(junba),junbb(junbb),LOC125275928(LOC125275928),ramp2(ramp2),socs1a(socs1a),socs3b(socs3b),thbs1a(thbs1a)
BP	GO:1903578	regulation of ATP metabolic process	3	12	15	0.000545827	0.010904	actn3b(actn3b),igf1(igf1),pfkfb4b(pfkfb4b)	COX2(COX2),flcn(flcn),gpd1a(gpd1a),hif1aa(hif1aa),ier3(ier3),LOC125263652(LOC125263652),LOC125273425(LOC125273425),lrpprc(lrpprc),pgam1a(pgam1a),pparaa(pparaa),prkag2a(prkag2a),prkag2b(prkag2b)
BP	GO:0030154	cell differentiation	111	268	379	0.000562302	0.0112074	abhd2a(abhd2a),actn3b(actn3b),alpk3a(alpk3a),ank1a(ank1a),asxl2(asxl2),atl3(atl3),bbs1(bbs1),bcl6aa(bcl6aa),bdh2(bdh2),bmp5(bmp5),brdt(brdt),c1qc(c1qc),calcr(calcr),cap2(cap2),capn3b(capn3b),cavin4b(cavin4b),ccnd1(ccnd1),cnot4b(cnot4b),col4a1(col4a1),col8a1b(col8a1b),cpeb4b(cpeb4b),creb3l2(creb3l2),cspg4ba(cspg4ba),cxcl12b(cxcl12b),ddx3xb(ddx3xb),dnajb5(dnajb5),e2f4(e2f4),efemp1(efemp1),ehd2a(ehd…	abca1a(abca1a),ablim2(ablim2),acsl4b(acsl4b),actb1(actb1),actc2(actc2),adam8a(adam8a),adcy1a(adcy1a),adipoqa(adipoqa),adipoqb(adipoqb),adora2ab(adora2ab),aftphb(aftphb),agap2(agap2),agtr1a(agtr1a),aifm1(aifm1),angpt1(angpt1),ankrd1a(ankrd1a),aplnra(aplnra),apoeb(apoeb),aqp3a(aqp3a),arhgap44b(arhgap44b),arhgap46a(arhgap46a),arhgef1a(arhgef1a),atp2a2a(atp2a2a),atp2a2b(atp2a2b),atp5if1a(atp5if1a),at…
BP	GO:0048565	digestive tract development	13	31	44	0.000565946	0.0112542	bcl6aa(bcl6aa),bmp5(bmp5),ckmt1(ckmt1),col4a1(col4a1),e2f4(e2f4),LOC125252961(LOC125252961),LOC125265856(LOC125265856),mapk8b(mapk8b),nr1h3(nr1h3),pitx3(pitx3),sfrp1a(sfrp1a),sfrp1b(sfrp1b),smad3b(smad3b)	cxcl8a(cxcl8a),dlc1(dlc1),egfra(egfra),erbb3b(erbb3b),etfa(etfa),ets1(ets1),ets2(ets2),fgfr1b(fgfr1b),fgfr4(fgfr4),hif1aa(hif1aa),itga4(itga4),itga5(itga5),lama1(lama1),lamb1a(lamb1a),LOC125250269(LOC125250269),LOC125258282(LOC125258282),LOC125258283(LOC125258283),LOC125258285(LOC125258285),LOC125258286(LOC125258286),LOC125258287(LOC125258287),LOC125258289(LOC125258289),LOC125258290(LOC125258290)…
MF	GO:0022857	transmembrane transporter activity	12	78	90	0.000567653	0.0237784	ano10a(ano10a),kcnb2b(kcnb2b),kcnc3b(kcnc3b),LOC125253079(LOC125253079),LOC125278170(LOC125278170),lrrc8da(lrrc8da),p2rx5(p2rx5),scn4ab(scn4ab),slc16a5a(slc16a5a),slc6a6b(slc6a6b),slc6a8(slc6a8),slc7a2(slc7a2)	abca1a(abca1a),abca7(abca7),ano5b(ano5b),ano6(ano6),aqp3a(aqp3a),aqp7(aqp7),aqp8a.1(aqp8a.1),atp1a3b(atp1a3b),atp1b1a(atp1b1a),atp2a2a(atp2a2a),atp2a2b(atp2a2b),atp5f1d(atp5f1d),atp5l(atp5l),atp5mc1(atp5mc1),atp5pf(atp5pf),ATP6(ATP6),atp6v1ba(atp6v1ba),atp6v1c1b(atp6v1c1b),atp6v1e1b(atp6v1e1b),cacna1sa(cacna1sa),COX2(COX2),cpox(cpox),gjb3(gjb3),kcna4(kcna4),kcnab1a(kcnab1a),kcnab2b(kcnab2b),kcnc4…
BP	GO:0002762	negative regulation of myeloid leukocyte differentiation	4	6	10	0.000578938	0.0114083	c1qc(c1qc),LOC125262645(LOC125262645),sfrp1a(sfrp1a),sfrp1b(sfrp1b)	adipoqa(adipoqa),adipoqb(adipoqb),fstl3(fstl3),gata2a(gata2a),inhbaa(inhbaa),mafbb(mafbb)
BP	GO:0009629	response to gravity	3	7	10	0.000578938	0.0114083	LOC125263123(LOC125263123),LOC125263129(LOC125263129),mstnb(mstnb)	cblb(cblb),fosab(fosab),fosl1a(fosl1a),odad3(odad3),pkma(pkma),serpine1(serpine1),upp1(upp1)
BP	GO:0019400	alditol metabolic process	0	5	5	0.000581572	0.0114083	-	coq3(coq3),gk(gk),got1(got1),pck1(pck1),tpi1a(tpi1a)
BP	GO:0030388	fructose 1,6-bisphosphate metabolic process	1	4	5	0.000581572	0.0114083	aldoaa(aldoaa)	pfkla(pfkla),pfklb(pfklb),pfkpa(pfkpa),pfkpb(pfkpb)
BP	GO:0031622	positive regulation of fever generation	0	5	5	0.000581572	0.0114083	-	LOC125262403(LOC125262403),LOC125262404(LOC125262404),ptgs2a(ptgs2a),ptgs2b(ptgs2b),tnfrsf11a(tnfrsf11a)
BP	GO:0035630	bone mineralization involved in bone maturation	3	2	5	0.000581572	0.0114083	actn3b(actn3b),asxl2(asxl2),igf1(igf1)	ano6(ano6),pth1b(pth1b)
BP	GO:0010742	macrophage derived foam cell differentiation	1	8	9	0.000589034	0.0115027	nr1h3(nr1h3)	abca1a(abca1a),adipoqa(adipoqa),adipoqb(adipoqb),agtr1a(agtr1a),LOC125251306(LOC125251306),lpl(lpl),nfkbiaa(nfkbiaa),pparaa(pparaa)
BP	GO:0071827	plasma lipoprotein particle organization	0	9	9	0.000589034	0.0115027	-	abca1a(abca1a),abca7(abca7),agtr1a(agtr1a),apoeb(apoeb),dgat1a(dgat1a),lcat(lcat),lipg(lipg),LOC125251306(LOC125251306),lpl(lpl)
BP	GO:0007584	response to nutrient	9	33	42	0.000591574	0.0115264	ccnd1(ccnd1),ensab(ensab),gstp1.2(gstp1.2),igf1(igf1),ldha(ldha),postna(postna),rps6kb1b(rps6kb1b),sfrp1a(sfrp1a),sfrp1b(sfrp1b)	acsl1a(acsl1a),acsl1b(acsl1b),acsl4b(acsl4b),agtr1a(agtr1a),aifm1(aifm1),angpt1(angpt1),aqp3a(aqp3a),bckdhb(bckdhb),CYTB(CYTB),dgat2(dgat2),gnai2a(gnai2a),hmgcl(hmgcl),hspd1(hspd1),kcna4(kcna4),lipg(lipg),LOC125246170(LOC125246170),LOC125247704(LOC125247704),LOC125261102(LOC125261102),LOC125262403(LOC125262403),LOC125262404(LOC125262404),LOC125263652(LOC125263652),LOC125263945(LOC125263945),LOC12…
BP	GO:0048545	response to steroid hormone	19	42	61	0.000592944	0.0115272	abhd2a(abhd2a),calcr(calcr),ccnd1(ccnd1),gpib(gpib),gstp1.2(gstp1.2),hsd11b2(hsd11b2),igf1(igf1),LOC125271766(LOC125271766),loxa(loxa),mapk8b(mapk8b),mstnb(mstnb),nr1h3(nr1h3),nrg1(nrg1),rnf6(rnf6),rps6kb1b(rps6kb1b),rwdd1(rwdd1),rxrga(rxrga),sfrp1a(sfrp1a),sfrp1b(sfrp1b)	agtr1a(agtr1a),aifm1(aifm1),atp1a3b(atp1a3b),bckdhb(bckdhb),ca4a(ca4a),ccn2a(ccn2a),cpn1(cpn1),fosab(fosab),fosl1a(fosl1a),fosl2(fosl2),got1(got1),hif1aa(hif1aa),hspd1(hspd1),il6r(il6r),junba(junba),junbb(junbb),l1camb(l1camb),lcat(lcat),LOC125247607(LOC125247607),LOC125247704(LOC125247704),LOC125259911(LOC125259911),LOC125262403(LOC125262403),LOC125262404(LOC125262404),LOC125263652(LOC125263652)…
BP	GO:0023057	negative regulation of signaling	45	104	149	0.000595245	0.0115462	actn3b(actn3b),bcl6aa(bcl6aa),bmp5(bmp5),calcr(calcr),capn3b(capn3b),ccnd1(ccnd1),cmya5(cmya5),cxcl12b(cxcl12b),ddx3xb(ddx3xb),deptor(deptor),dnajb5(dnajb5),dyrk2(dyrk2),e2f4(e2f4),ezrb(ezrb),gstp1.2(gstp1.2),igf1(igf1),LOC125256874(LOC125256874),LOC125265856(LOC125265856),lrrc4.1(lrrc4.1),mapk8b(mapk8b),midn(midn),mstnb(mstnb),myoc(myoc),nbeab(nbeab),nr1h3(nr1h3),nrg1(nrg1),olfml2ba(olfml2ba),pa…	abat(abat),abhd6a(abhd6a),acsl4b(acsl4b),adamtsl2(adamtsl2),adipoqa(adipoqa),adipoqb(adipoqb),agap2(agap2),angpt1(angpt1),aplnra(aplnra),apoeb(apoeb),arhgap44b(arhgap44b),arhgef1a(arhgef1a),arrdc3b(arrdc3b),casq2(casq2),cblb(cblb),cxcl8a(cxcl8a),dkk1b(dkk1b),dlc1(dlc1),dtx1(dtx1),dusp4(dusp4),dusp5(dusp5),efna1b(efna1b),egfra(egfra),egln1a(egln1a),elf1(elf1),epha2a(epha2a),erbb3b(erbb3b),ets1(ets…
BP	GO:0016042	lipid catabolic process	3	36	39	0.000597305	0.0115603	abhd2a(abhd2a),bdh2(bdh2),LOC125266278(LOC125266278)	abhd6a(abhd6a),adipoqa(adipoqa),adipoqb(adipoqb),apoeb(apoeb),atp2a2a(atp2a2a),atp2a2b(atp2a2b),auh(auh),cpt1ab(cpt1ab),cpt2(cpt2),crata(crata),ddhd2(ddhd2),decr1(decr1),ech1(ech1),eci2(eci2),etfa(etfa),etfb(etfb),etfdh(etfdh),fabp7a(fabp7a),gcdha(gcdha),gde1(gde1),ivd(ivd),lipeb(lipeb),lipg(lipg),LOC125251306(LOC125251306),LOC125262403(LOC125262403),LOC125262404(LOC125262404),LOC125273354(LOC125…
BP	GO:1904064	positive regulation of cation transmembrane transport	6	16	22	0.000618848	0.0119506	calcr(calcr),capn3b(capn3b),igf1(igf1),prkg1b(prkg1b),rgs7b(rgs7b),trdn(trdn)	ano6(ano6),aplnra(aplnra),atp1b1a(atp1b1a),atp2a2a(atp2a2a),atp2a2b(atp2a2b),cxcl8a(cxcl8a),cxcr3.3(cxcr3.3),ednraa(ednraa),f2r(f2r),kcnj2a(kcnj2a),LOC125255566(LOC125255566),lrrc38a(lrrc38a),rnf207a(rnf207a),rnf207b(rnf207b),slc9a1a(slc9a1a),tesca(tesca)
BP	GO:0044237	cellular metabolic process	171	473	644	0.000620485	0.0119557	abhd2a(abhd2a),abrab(abrab),actn3b(actn3b),aldoaa(aldoaa),alpk2(alpk2),ank1a(ank1a),arhgef15b(arhgef15b),asxl2(asxl2),bbs1(bbs1),bcl6aa(bcl6aa),bdh2(bdh2),bmp5(bmp5),brdt(brdt),ca2(ca2),calcr(calcr),calua(calua),capn3b(capn3b),cavin4b(cavin4b),ccnd1(ccnd1),cep85(cep85),chst7(chst7),ckmt1(ckmt1),cmya5(cmya5),cnot4b(cnot4b),coq10a(coq10a),cpe(cpe),cpeb4b(cpeb4b),cpz(cpz),creb3l2(creb3l2),crsp7(crsp…	abat(abat),abca1a(abca1a),abca7(abca7),abhd6a(abhd6a),ablim2(ablim2),acad8(acad8),acap3a(acap3a),aco2(aco2),acsl1a(acsl1a),acsl1b(acsl1b),acsl4b(acsl4b),actb1(actb1),adam8a(adam8a),adcy1a(adcy1a),adipoqa(adipoqa),adipoqb(adipoqb),adkb(adkb),adora2ab(adora2ab),agap2(agap2),agpat9l(agpat9l),agtr1a(agtr1a),ahrra(ahrra),aifm1(aifm1),aipl1(aipl1),aldh9a1a.1(aldh9a1a.1),ampd3a(ampd3a),angpt1(angpt1),an…
MF	GO:0008514	organic anion transmembrane transporter activity	5	23	28	0.000628108	0.0255997	LOC125253079(LOC125253079),slc16a5a(slc16a5a),slc6a6b(slc6a6b),slc6a8(slc6a8),slc7a2(slc7a2)	mpc2b(mpc2b),slc10a3(slc10a3),slc16a1a(slc16a1a),slc16a1b(slc16a1b),slc16a3b(slc16a3b),slc16a6b(slc16a6b),slc16a9a(slc16a9a),slc16a9b(slc16a9b),slc1a5(slc1a5),slc25a10b(slc25a10b),slc25a18(slc25a18),slc25a5(slc25a5),slc25a55a(slc25a55a),slc27a1b(slc27a1b),slc2a1b(slc2a1b),slc2a3b(slc2a3b),slc38a6(slc38a6),slc38a7(slc38a7),slc3a1(slc3a1),slc43a2b(slc43a2b),slc7a3a(slc7a3a),slc7a3b(slc7a3b),zgc:918…
BP	GO:0046890	regulation of lipid biosynthetic process	4	25	29	0.000636057	0.0122286	bmp5(bmp5),igf1(igf1),nr1h3(nr1h3),prkg1b(prkg1b)	abhd6a(abhd6a),acap3a(acap3a),adipoqa(adipoqa),adipoqb(adipoqb),agap2(agap2),apoeb(apoeb),bckdhb(bckdhb),dgat1a(dgat1a),dgat2(dgat2),fgfr4(fgfr4),igfbp7(igfbp7),insig1(insig1),LOC125251082(LOC125251082),LOC125262403(LOC125262403),LOC125262404(LOC125262404),LOC125272946(LOC125272946),nfya(nfya),pde8b(pde8b),prkag2a(prkag2a),prkag2b(prkag2b),ptgs2a(ptgs2a),ptgs2b(ptgs2b),si:ch211-204c21.1(si:ch211-…
MF	GO:0042625	ATPase-coupled ion transmembrane transporter activity	0	12	12	0.000648004	0.0257155	-	atp1a3b(atp1a3b),atp1b1a(atp1b1a),atp2a2a(atp2a2a),atp2a2b(atp2a2b),atp5f1d(atp5f1d),atp5mc1(atp5mc1),ATP6(ATP6),atp6v1ba(atp6v1ba),atp6v1c1b(atp6v1c1b),atp6v1e1b(atp6v1e1b),cpox(cpox),LOC125272946(LOC125272946)
BP	GO:0010882	regulation of cardiac muscle contraction by calcium ion signaling	0	8	8	0.00065301	0.0125268	-	atp1b1a(atp1b1a),atp2a2a(atp2a2a),atp2a2b(atp2a2b),casq2(casq2),LOC125255968(LOC125255968),LOC125273425(LOC125273425),slc9a1a(slc9a1a),tnni1c(tnni1c)
BP	GO:0010874	regulation of cholesterol efflux	1	6	7	0.000657188	0.0125516	nr1h3(nr1h3)	abca1a(abca1a),abca7(abca7),adipoqa(adipoqa),adipoqb(adipoqb),apoeb(apoeb),nfkbiaa(nfkbiaa)
BP	GO:0042407	cristae formation	0	7	7	0.000657188	0.0125516	-	apooa(apooa),atp5f1d(atp5f1d),atp5l(atp5l),atp5mc1(atp5mc1),atp5pf(atp5pf),ATP6(ATP6),chchd6b(chchd6b)
BP	GO:0090077	foam cell differentiation	1	8	9	0.000687261	0.0130972	nr1h3(nr1h3)	abca1a(abca1a),adipoqa(adipoqa),adipoqb(adipoqb),agtr1a(agtr1a),LOC125251306(LOC125251306),lpl(lpl),nfkbiaa(nfkbiaa),pparaa(pparaa)
BP	GO:0051241	negative regulation of multicellular organismal process	40	94	134	0.000692095	0.0131371	actn3b(actn3b),arhgef15b(arhgef15b),bcl6aa(bcl6aa),bmp5(bmp5),c1qc(c1qc),calcr(calcr),capn3b(capn3b),cpe(cpe),e2f4(e2f4),efemp1(efemp1),ezrb(ezrb),fgf13a(fgf13a),gstp1.2(gstp1.2),igf1(igf1),lmo4b(lmo4b),LOC125252961(LOC125252961),LOC125262645(LOC125262645),LOC125265856(LOC125265856),LOC125271740(LOC125271740),mapk8b(mapk8b),mstnb(mstnb),nr1h3(nr1h3),nras(nras),nrg1(nrg1),pitx3(pitx3),prkg1b(prkg1…	abat(abat),acsl4b(acsl4b),adipoqa(adipoqa),adipoqb(adipoqb),angpt1(angpt1),apoeb(apoeb),arhgef1a(arhgef1a),arrdc3b(arrdc3b),atp2a2a(atp2a2a),atp2a2b(atp2a2b),bcor(bcor),c1qtnf1(c1qtnf1),cblb(cblb),cd63(cd63),cxcr3.3(cxcr3.3),dkk1b(dkk1b),dtx1(dtx1),dusp5(dusp5),efna1b(efna1b),egfra(egfra),epha2a(epha2a),epha4a(epha4a),erbb3b(erbb3b),etfb(etfb),ets1(ets1),ets2(ets2),f2r(f2r),fbln1(fbln1),fgfr1b(fg…
BP	GO:0036445	neuronal stem cell division	2	14	16	0.000693892	0.0131371	fgf13a(fgf13a),vbp1(vbp1)	agap2(agap2),arhgef1a(arhgef1a),fgfr1b(fgfr1b),LOC125250269(LOC125250269),LOC125258282(LOC125258282),LOC125258283(LOC125258283),LOC125258285(LOC125258285),LOC125258286(LOC125258286),LOC125258287(LOC125258287),LOC125258289(LOC125258289),LOC125258290(LOC125258290),myh7bb(myh7bb),numbl(numbl),pard6b(pard6b)
BP	GO:0055057	neuroblast division	2	14	16	0.000693892	0.0131371	fgf13a(fgf13a),vbp1(vbp1)	agap2(agap2),arhgef1a(arhgef1a),fgfr1b(fgfr1b),LOC125250269(LOC125250269),LOC125258282(LOC125258282),LOC125258283(LOC125258283),LOC125258285(LOC125258285),LOC125258286(LOC125258286),LOC125258287(LOC125258287),LOC125258289(LOC125258289),LOC125258290(LOC125258290),myh7bb(myh7bb),numbl(numbl),pard6b(pard6b)
BP	GO:0007565	female pregnancy	5	26	31	0.000695519	0.0131393	cald1b(cald1b),hsd11b2(hsd11b2),igf1(igf1),LOC125265856(LOC125265856),ube2a(ube2a)	acsl4b(acsl4b),corin(corin),ctsba(ctsba),ddr1(ddr1),ets1(ets1),fgfr1b(fgfr1b),fosab(fosab),fosl1a(fosl1a),fosl2(fosl2),got2b(got2b),hif1aa(hif1aa),junba(junba),junbb(junbb),lamb1a(lamb1a),lipeb(lipeb),LOC125248238(LOC125248238),LOC125262403(LOC125262403),LOC125262404(LOC125262404),LOC125275928(LOC125275928),mmp13a(mmp13a),plaub(plaub),ptgs2a(ptgs2a),ptgs2b(ptgs2b),ramp2(ramp2),serpine1(serpine1),…
MF	GO:0016624	oxidoreductase activity, acting on the aldehyde or oxo group of donors, disulfide as acceptor	0	4	4	0.000698746	0.0263427	-	bckdhb(bckdhb),ogdhb(ogdhb),pdha1a(pdha1a),pdhb(pdhb)
MF	GO:0070095	fructose-6-phosphate binding	0	4	4	0.000698746	0.0263427	-	pfkla(pfkla),pfklb(pfklb),pfkpa(pfkpa),pfkpb(pfkpb)
BP	GO:0042127	regulation of cell population proliferation	35	122	157	0.00070543	0.0132976	bcl6aa(bcl6aa),bmp5(bmp5),ccnd1(ccnd1),cxcl12b(cxcl12b),e2f4(e2f4),efemp1(efemp1),ezrb(ezrb),gstp1.2(gstp1.2),igf1(igf1),LOC125262645(LOC125262645),LOC125265856(LOC125265856),LOC125271766(LOC125271766),mapk8b(mapk8b),mark4a(mark4a),mstnb(mstnb),mxd4(mxd4),nr1h3(nr1h3),nras(nras),nrg1(nrg1),pitx3(pitx3),podn(podn),prkcq(prkcq),prkg1b(prkg1b),purab(purab),rbm5(rbm5),rps6kb1b(rps6kb1b),sapcd2(sapcd2…	adipoqa(adipoqa),adipoqb(adipoqb),adkb(adkb),adora2ab(adora2ab),agap2(agap2),agtr1a(agtr1a),angpt1(angpt1),ankrd1a(ankrd1a),aplnra(aplnra),apoeb(apoeb),arhgef1a(arhgef1a),btg2(btg2),cblb(cblb),ccdc88ab(ccdc88ab),ccn2a(ccn2a),cdh13(cdh13),cdh5(cdh5),cebpb(cebpb),crlf1a(crlf1a),cxcl8a(cxcl8a),cxcr3.3(cxcr3.3),dachc(dachc),ddr1(ddr1),dlc1(dlc1),ednraa(ednraa),egfra(egfra),erbb3b(erbb3b),esm1(esm1),e…
BP	GO:0032231	regulation of actin filament bundle assembly	9	10	19	0.00071851	0.0135148	arhgef15b(arhgef15b),fhod3b(fhod3b),LOC125252961(LOC125252961),myoc(myoc),prkcq(prkcq),sfrp1a(sfrp1a),sfrp1b(sfrp1b),smad3b(smad3b),synpo2la(synpo2la)	asap3(asap3),ccn2a(ccn2a),dlc1(dlc1),itga5(itga5),LOC125248593(LOC125248593),LOC125249731(LOC125249731),LOC125275928(LOC125275928),s1pr1(s1pr1),sdc4(sdc4),slc9a1a(slc9a1a)
BP	GO:0045765	regulation of angiogenesis	6	30	36	0.000733342	0.013764	LOC125261424(LOC125261424),nras(nras),sfrp1a(sfrp1a),sfrp1b(sfrp1b),thbs2a(thbs2a),thbs2b(thbs2b)	agtr1a(agtr1a),aplnra(aplnra),cdh5(cdh5),cxcl8a(cxcl8a),cxcr3.3(cxcr3.3),efna1b(efna1b),egln1a(egln1a),epha2a(epha2a),ets1(ets1),flcn(flcn),gata2a(gata2a),hif1aa(hif1aa),hk2(hk2),itga5(itga5),klf2b(klf2b),LOC125254674(LOC125254674),LOC125262403(LOC125262403),LOC125262404(LOC125262404),LOC125275928(LOC125275928),mt2(mt2),ppp1r15a(ppp1r15a),ppp1r16b(ppp1r16b),ptgs2a(ptgs2a),ptgs2b(ptgs2b),ramp2(ram…
BP	GO:2000147	positive regulation of cell motility	14	44	58	0.000743138	0.0139178	aldoaa(aldoaa),cxcl12b(cxcl12b),fhod3b(fhod3b),glipr2l(glipr2l),gpib(gpib),igf1(igf1),LOC125252961(LOC125252961),map2k2a(map2k2a),mapk8b(mapk8b),mia3(mia3),myoc(myoc),postna(postna),rps6kb1b(rps6kb1b),smad3b(smad3b)	adam8a(adam8a),angpt1(angpt1),ano6(ano6),arhgef1a(arhgef1a),cdh13(cdh13),cxcl8a(cxcl8a),ednraa(ednraa),egfra(egfra),epb41l4b(epb41l4b),ets1(ets1),f2r(f2r),fbln1(fbln1),fgfr1b(fgfr1b),gata2a(gata2a),gnai2a(gnai2a),grb7(grb7),hif1aa(hif1aa),il6r(il6r),itga4(itga4),itga5(itga5),lamb1a(lamb1a),LOC125248238(LOC125248238),LOC125248593(LOC125248593),LOC125254674(LOC125254674),LOC125262403(LOC125262403),…
BP	GO:0071495	cellular response to endogenous stimulus	35	111	146	0.000748135	0.0139813	abhd2a(abhd2a),bmp5(bmp5),calcr(calcr),capn3b(capn3b),col4a1(col4a1),cpeb4b(cpeb4b),ezrb(ezrb),gstp1.2(gstp1.2),igf1(igf1),klf6b(klf6b),LOC125265856(LOC125265856),LOC125271766(LOC125271766),map2k2a(map2k2a),mapk8b(mapk8b),mstnb(mstnb),myoc(myoc),nr1h3(nr1h3),palm1a(palm1a),pitx3(pitx3),ppp2r5eb(ppp2r5eb),prkcq(prkcq),ptbp1a(ptbp1a),rgma(rgma),rgs7b(rgs7b),rnf6(rnf6),rps6kb1b(rps6kb1b),rwdd1(rwdd1…	acsl1a(acsl1a),acsl1b(acsl1b),acsl4b(acsl4b),adamtsl2(adamtsl2),adipoqa(adipoqa),adipoqb(adipoqb),agtr1a(agtr1a),aifm1(aifm1),ankrd1a(ankrd1a),aqp8a.1(aqp8a.1),arhgef1a(arhgef1a),atp1a3b(atp1a3b),atp6v1ba(atp6v1ba),atp6v1c1b(atp6v1c1b),atp6v1e1b(atp6v1e1b),cacna1sa(cacna1sa),casq2(casq2),ccn2a(ccn2a),cdh5(cdh5),cebpb(cebpb),cldn5a(cldn5a),cldn5b(cldn5b),ctsba(ctsba),cxcl8a(cxcl8a),dkk1b(dkk1b),dl…
BP	GO:0061326	renal tubule development	4	22	26	0.000753388	0.0140492	bcl6aa(bcl6aa),col4a1(col4a1),nr1h3(nr1h3),wwtr1(wwtr1)	agtr1a(agtr1a),dlc1(dlc1),egfra(egfra),erbb3b(erbb3b),etfa(etfa),ets1(ets1),ets2(ets2),LOC125250269(LOC125250269),LOC125258282(LOC125258282),LOC125258283(LOC125258283),LOC125258285(LOC125258285),LOC125258286(LOC125258286),LOC125258287(LOC125258287),LOC125258289(LOC125258289),LOC125258290(LOC125258290),myh7bb(myh7bb),numbl(numbl),sall1a(sall1a),smad7(smad7),sox9a(sox9a),tanc2a(tanc2a),wnt2bb(wnt2b…
BP	GO:0035152	regulation of tube architecture, open tracheal system	1	19	20	0.000756198	0.0140714	ezrb(ezrb)	atp1a3b(atp1a3b),dlc1(dlc1),egfra(egfra),erbb3b(erbb3b),itga5(itga5),l1camb(l1camb),LOC125250269(LOC125250269),LOC125258282(LOC125258282),LOC125258283(LOC125258283),LOC125258285(LOC125258285),LOC125258286(LOC125258286),LOC125258287(LOC125258287),LOC125258289(LOC125258289),LOC125258290(LOC125258290),LOC125272946(LOC125272946),mpp2b(mpp2b),myh7bb(myh7bb),nfascb(nfascb),pals2b(pals2b)
BP	GO:0005978	glycogen biosynthetic process	6	5	11	0.000778765	0.0144296	dyrk2(dyrk2),igf1(igf1),LOC125250112(LOC125250112),ppp1r3ca(ppp1r3ca),ppp1r3cb(ppp1r3cb),prkag3b(prkag3b)	gyg2(gyg2),LOC125263652(LOC125263652),per2(per2),pth1b(pth1b),si:ch73-335l21.4(si:ch73-335l21.4)
BP	GO:0009250	glucan biosynthetic process	6	5	11	0.000778765	0.0144296	dyrk2(dyrk2),igf1(igf1),LOC125250112(LOC125250112),ppp1r3ca(ppp1r3ca),ppp1r3cb(ppp1r3cb),prkag3b(prkag3b)	gyg2(gyg2),LOC125263652(LOC125263652),per2(per2),pth1b(pth1b),si:ch73-335l21.4(si:ch73-335l21.4)
BP	GO:0051272	positive regulation of cellular component movement	15	47	62	0.000794171	0.0146201	aldoaa(aldoaa),bcl6aa(bcl6aa),cxcl12b(cxcl12b),fhod3b(fhod3b),glipr2l(glipr2l),gpib(gpib),igf1(igf1),LOC125252961(LOC125252961),map2k2a(map2k2a),mapk8b(mapk8b),mia3(mia3),myoc(myoc),postna(postna),rps6kb1b(rps6kb1b),smad3b(smad3b)	adam8a(adam8a),angpt1(angpt1),ano6(ano6),arhgef1a(arhgef1a),cdh13(cdh13),cxcl8a(cxcl8a),ednraa(ednraa),egfra(egfra),epb41l4b(epb41l4b),ets1(ets1),f2r(f2r),fbln1(fbln1),fgfr1b(fgfr1b),gata2a(gata2a),gnai2a(gnai2a),grb7(grb7),hif1aa(hif1aa),il6r(il6r),itga4(itga4),itga5(itga5),lamb1a(lamb1a),LOC125248238(LOC125248238),LOC125248593(LOC125248593),LOC125254674(LOC125254674),LOC125262403(LOC125262403),…
BP	GO:0009887	animal organ morphogenesis	49	117	166	0.000798396	0.0146201	actn3b(actn3b),arhgef15b(arhgef15b),asxl2(asxl2),bbs1(bbs1),bmp5(bmp5),cap2(cap2),ccnd1(ccnd1),col8a1b(col8a1b),cpe(cpe),creb3l2(creb3l2),ddx3xb(ddx3xb),dgcr2(dgcr2),e2f4(e2f4),efemp1(efemp1),ehd4(ehd4),ezrb(ezrb),fhod3b(fhod3b),gpc6a(gpc6a),hoxb2a(hoxb2a),hoxc8a(hoxc8a),igf1(igf1),kdm7aa(kdm7aa),LOC125252961(LOC125252961),LOC125261424(LOC125261424),LOC125265856(LOC125265856),mafa(mafa),map2k2a(m…	actc2(actc2),aftphb(aftphb),agtr1a(agtr1a),angpt1(angpt1),ankrd1a(ankrd1a),aqp3a(aqp3a),arhgap44b(arhgap44b),atp1a3b(atp1a3b),atp6ap2(atp6ap2),bcor(bcor),cblb(cblb),ccn2a(ccn2a),cdh5(cdh5),cebpb(cebpb),cldn5a(cldn5a),cldn5b(cldn5b),dachc(dachc),ddr1(ddr1),dkk1b(dkk1b),dlc1(dlc1),dtx1(dtx1),edaradd(edaradd),ednraa(ednraa),efna1b(efna1b),egfra(egfra),egln1a(egln1a),ehd1a(ehd1a),en1b(en1b),epb41l4b(…
BP	GO:0071704	organic substance metabolic process	177	482	659	0.00080064	0.0146201	abhd2a(abhd2a),abrab(abrab),actn3b(actn3b),aldoaa(aldoaa),alpk2(alpk2),ank1a(ank1a),arhgef15b(arhgef15b),asxl2(asxl2),bbs1(bbs1),bcl6aa(bcl6aa),bdh2(bdh2),bmp5(bmp5),brdt(brdt),c1qa(c1qa),c1qc(c1qc),calcr(calcr),calua(calua),capn3b(capn3b),cavin4b(cavin4b),ccnd1(ccnd1),cep85(cep85),chst7(chst7),ckmt1(ckmt1),cmya5(cmya5),cnot4b(cnot4b),coq10a(coq10a),cpe(cpe),cpeb4b(cpeb4b),cpz(cpz),creb3l2(creb3l…	abat(abat),abca1a(abca1a),abca7(abca7),abhd6a(abhd6a),ablim2(ablim2),acad8(acad8),acap3a(acap3a),aco2(aco2),acsl1a(acsl1a),acsl1b(acsl1b),acsl4b(acsl4b),actb1(actb1),actc2(actc2),adam8a(adam8a),adcy1a(adcy1a),adipoqa(adipoqa),adipoqb(adipoqb),adkb(adkb),adora2ab(adora2ab),agap2(agap2),agpat9l(agpat9l),agtr1a(agtr1a),ahrra(ahrra),aifm1(aifm1),aipl1(aipl1),aldh9a1a.1(aldh9a1a.1),ampd3a(ampd3a),angp…
BP	GO:0010738	regulation of protein kinase A signaling	1	6	7	0.00080568	0.0146201	calcr(calcr)	adcy1a(adcy1a),adipoqa(adipoqa),adipoqb(adipoqb),akap12b(akap12b),LOC125259191(LOC125259191),tcima(tcima)
BP	GO:0046835	carbohydrate phosphorylation	1	6	7	0.00080568	0.0146201	pfkfb4b(pfkfb4b)	galk2(galk2),hk2(hk2),pfkla(pfkla),pfklb(pfklb),pfkpa(pfkpa),pfkpb(pfkpb)
BP	GO:0051043	regulation of membrane protein ectodomain proteolysis	1	6	7	0.00080568	0.0146201	rgma(rgma)	adam8a(adam8a),apoeb(apoeb),LOC125246170(LOC125246170),LOC125262403(LOC125262403),LOC125262404(LOC125262404),ptpn3(ptpn3)
BP	GO:0034767	positive regulation of ion transmembrane transport	6	17	23	0.000809641	0.0146201	calcr(calcr),capn3b(capn3b),igf1(igf1),prkg1b(prkg1b),rgs7b(rgs7b),trdn(trdn)	ano6(ano6),aplnra(aplnra),atp1b1a(atp1b1a),atp2a2a(atp2a2a),atp2a2b(atp2a2b),cxcl8a(cxcl8a),cxcr3.3(cxcr3.3),ednraa(ednraa),f2r(f2r),kcnj2a(kcnj2a),LOC125255566(LOC125255566),lrrc38a(lrrc38a),rnf207a(rnf207a),rnf207b(rnf207b),slc9a1a(slc9a1a),tesca(tesca),trpc6b(trpc6b)
BP	GO:0090132	epithelium migration	11	45	56	0.000809842	0.0146201	capn3b(capn3b),glipr2l(glipr2l),gpib(gpib),igf1(igf1),LOC125252961(LOC125252961),mafa(mafa),map2k2a(map2k2a),mapk8b(mapk8b),nr1h3(nr1h3),rxrga(rxrga),tgfbr3(tgfbr3)	adam8a(adam8a),angpt1(angpt1),apoeb(apoeb),cblb(cblb),ccdc88ab(ccdc88ab),cd63(cd63),cdh13(cdh13),dlc1(dlc1),efna1b(efna1b),egfra(egfra),epb41l4b(epb41l4b),epha2a(epha2a),erbb3b(erbb3b),ets1(ets1),ets2(ets2),fgfr1b(fgfr1b),gata2a(gata2a),hif1aa(hif1aa),itga5(itga5),krt91(krt91),LOC125243922(LOC125243922),LOC125250269(LOC125250269),LOC125254674(LOC125254674),LOC125256185(LOC125256185),LOC125258282(…
BP	GO:0034284	response to monosaccharide	8	26	34	0.000811247	0.0146201	c2cd2l(c2cd2l),ensab(ensab),gstp1.2(gstp1.2),igf1(igf1),ldha(ldha),mafaa(mafaa),prkcq(prkcq),rps6kb1b(rps6kb1b)	adipoqa(adipoqa),adipoqb(adipoqb),ccn2a(ccn2a),ctsba(ctsba),hif1aa(hif1aa),LOC125247704(LOC125247704),LOC125248593(LOC125248593),LOC125251306(LOC125251306),LOC125262403(LOC125262403),LOC125262404(LOC125262404),LOC125263652(LOC125263652),LOC125263945(LOC125263945),LOC125275928(LOC125275928),lpl(lpl),mpc2b(mpc2b),pck1(pck1),pfkla(pfkla),pfklb(pfklb),pim3(pim3),pkma(pkma),plaub(plaub),ptgs2a(ptgs2a)…
BP	GO:0010739	positive regulation of protein kinase A signaling	1	4	5	0.000811646	0.0146201	calcr(calcr)	adipoqa(adipoqa),adipoqb(adipoqb),LOC125259191(LOC125259191),tcima(tcima)
BP	GO:0033539	fatty acid beta-oxidation using acyl-CoA dehydrogenase	0	5	5	0.000811646	0.0146201	-	etfa(etfa),etfb(etfb),etfdh(etfdh),gcdha(gcdha),ivd(ivd)
BP	GO:1901550	regulation of endothelial cell development	0	5	5	0.000811646	0.0146201	-	cdh5(cdh5),cldn5a(cldn5a),cldn5b(cldn5b),LOC125262403(LOC125262403),LOC125262404(LOC125262404)
BP	GO:1903140	regulation of establishment of endothelial barrier	0	5	5	0.000811646	0.0146201	-	cdh5(cdh5),cldn5a(cldn5a),cldn5b(cldn5b),LOC125262403(LOC125262403),LOC125262404(LOC125262404)
BP	GO:0009746	response to hexose	7	26	33	0.000812603	0.0146201	c2cd2l(c2cd2l),ensab(ensab),igf1(igf1),ldha(ldha),mafaa(mafaa),prkcq(prkcq),rps6kb1b(rps6kb1b)	adipoqa(adipoqa),adipoqb(adipoqb),ccn2a(ccn2a),ctsba(ctsba),hif1aa(hif1aa),LOC125247704(LOC125247704),LOC125248593(LOC125248593),LOC125251306(LOC125251306),LOC125262403(LOC125262403),LOC125262404(LOC125262404),LOC125263652(LOC125263652),LOC125263945(LOC125263945),LOC125275928(LOC125275928),lpl(lpl),mpc2b(mpc2b),pck1(pck1),pfkla(pfkla),pfklb(pfklb),pim3(pim3),pkma(pkma),plaub(plaub),ptgs2a(ptgs2a)…
BP	GO:0010648	negative regulation of cell communication	45	103	148	0.000828954	0.0148835	actn3b(actn3b),bcl6aa(bcl6aa),bmp5(bmp5),calcr(calcr),capn3b(capn3b),ccnd1(ccnd1),cmya5(cmya5),cxcl12b(cxcl12b),ddx3xb(ddx3xb),deptor(deptor),dnajb5(dnajb5),dyrk2(dyrk2),e2f4(e2f4),ezrb(ezrb),gstp1.2(gstp1.2),igf1(igf1),LOC125256874(LOC125256874),LOC125265856(LOC125265856),lrrc4.1(lrrc4.1),mapk8b(mapk8b),midn(midn),mstnb(mstnb),myoc(myoc),nbeab(nbeab),nr1h3(nr1h3),nrg1(nrg1),olfml2ba(olfml2ba),pa…	abat(abat),abhd6a(abhd6a),acsl4b(acsl4b),adamtsl2(adamtsl2),adipoqa(adipoqa),adipoqb(adipoqb),agap2(agap2),angpt1(angpt1),aplnra(aplnra),apoeb(apoeb),arhgap44b(arhgap44b),arhgef1a(arhgef1a),arrdc3b(arrdc3b),casq2(casq2),cblb(cblb),cxcl8a(cxcl8a),dkk1b(dkk1b),dlc1(dlc1),dtx1(dtx1),dusp4(dusp4),dusp5(dusp5),efna1b(efna1b),egfra(egfra),egln1a(egln1a),elf1(elf1),epha2a(epha2a),erbb3b(erbb3b),ets1(ets…
BP	GO:0061337	cardiac conduction	1	16	17	0.00083777	0.0150108	trdn(trdn)	atp1a3b(atp1a3b),atp1b1a(atp1b1a),atp2a2a(atp2a2a),atp2a2b(atp2a2b),casq2(casq2),corin(corin),kcnj2a(kcnj2a),LOC125255968(LOC125255968),LOC125262564(LOC125262564),LOC125272946(LOC125272946),rnf207a(rnf207a),rnf207b(rnf207b),ryr1a(ryr1a),scn3b(scn3b),scn5lab(scn5lab),slc9a1a(slc9a1a)
BP	GO:0006112	energy reserve metabolic process	7	11	18	0.000839772	0.0150157	dyrk2(dyrk2),igf1(igf1),LOC125250112(LOC125250112),ppp1r3ca(ppp1r3ca),ppp1r3cb(ppp1r3cb),prkag3b(prkag3b),stbd1(stbd1)	gfpt2(gfpt2),gyg2(gyg2),LOC125263652(LOC125263652),pcdh12(pcdh12),per2(per2),prkag2a(prkag2a),prkag2b(prkag2b),pth1b(pth1b),pygb(pygb),pygmb(pygmb),si:ch73-335l21.4(si:ch73-335l21.4)
MF	GO:0005215	transporter activity	14	89	103	0.000852486	0.0313549	ano10a(ano10a),c2cd2l(c2cd2l),kcnb2b(kcnb2b),kcnc3b(kcnc3b),LOC125253079(LOC125253079),LOC125278170(LOC125278170),lrrc8da(lrrc8da),mia3(mia3),p2rx5(p2rx5),scn4ab(scn4ab),slc16a5a(slc16a5a),slc6a6b(slc6a6b),slc6a8(slc6a8),slc7a2(slc7a2)	abca1a(abca1a),abca7(abca7),aftphb(aftphb),ano5b(ano5b),ano6(ano6),apoeb(apoeb),aqp3a(aqp3a),aqp7(aqp7),aqp8a.1(aqp8a.1),atp1a3b(atp1a3b),atp1b1a(atp1b1a),atp2a2a(atp2a2a),atp2a2b(atp2a2b),atp5f1d(atp5f1d),atp5l(atp5l),atp5mc1(atp5mc1),atp5pf(atp5pf),ATP6(ATP6),atp6v1ba(atp6v1ba),atp6v1c1b(atp6v1c1b),atp6v1e1b(atp6v1e1b),cacna1sa(cacna1sa),COX2(COX2),cpox(cpox),gjb3(gjb3),kcna4(kcna4),kcnab1a(kcn…
BP	GO:0055088	lipid homeostasis	3	21	24	0.000860267	0.0153505	nr1h3(nr1h3),nudt3b(nudt3b),slc7a2(slc7a2)	abca1a(abca1a),apoeb(apoeb),cpt2(cpt2),dgat1a(dgat1a),dgat2(dgat2),ehd1a(ehd1a),fgfr4(fgfr4),got1(got1),insig1(insig1),lcat(lcat),lipg(lipg),LOC125251306(LOC125251306),LOC125273549(LOC125273549),lpl(lpl),pank1a(pank1a),pnpla3(pnpla3),prkag2a(prkag2a),prkag2b(prkag2b),slc27a1b(slc27a1b),slc7a3a(slc7a3a),slc7a3b(slc7a3b)
CC	GO:0030062	mitochondrial tricarboxylic acid cycle enzyme complex	0	5	5	0.000862646	0.0122208	-	bckdhb(bckdhb),idh3g(idh3g),LOC125251082(LOC125251082),LOC125260426(LOC125260426),ogdhb(ogdhb)
BP	GO:0072350	tricarboxylic acid metabolic process	0	10	10	0.000866718	0.015434	-	aco2(aco2),idh3g(idh3g),LOC125251082(LOC125251082),LOC125259949(LOC125259949),LOC125260426(LOC125260426),mdh1aa(mdh1aa),nnt(nnt),ogdhb(ogdhb),pdha1a(pdha1a),pdhb(pdhb)
MF	GO:0015662	ion transmembrane transporter activity, phosphorylative mechanism	0	9	9	0.000873305	0.0313558	-	atp1a3b(atp1a3b),atp1b1a(atp1b1a),atp2a2a(atp2a2a),atp2a2b(atp2a2b),ATP6(ATP6),atp6v1c1b(atp6v1c1b),atp6v1e1b(atp6v1e1b),cpox(cpox),LOC125272946(LOC125272946)
BP	GO:0010907	positive regulation of glucose metabolic process	3	8	11	0.000876699	0.0155798	actn3b(actn3b),dyrk2(dyrk2),igf1(igf1)	dgat2(dgat2),hif1aa(hif1aa),LOC125263652(LOC125263652),pck1(pck1),pparaa(pparaa),pth1b(pth1b),pygb(pygb),pygmb(pygmb)
MF	GO:0008092	cytoskeletal protein binding	25	66	91	0.000895233	0.0313956	abrab(abrab),actn3b(actn3b),aldoaa(aldoaa),ank1a(ank1a),cald1b(cald1b),cap2(cap2),capn3b(capn3b),ezrb(ezrb),fgf13a(fgf13a),fhod3b(fhod3b),LOC125252706(LOC125252706),LOC125263123(LOC125263123),LOC125263129(LOC125263129),LOC125265856(LOC125265856),map1ab(map1ab),mapk8b(mapk8b),mapre3a(mapre3a),mark4a(mark4a),mybpc2b(mybpc2b),myoc(myoc),nexn(nexn),pdlim3b(pdlim3b),synpo2la(synpo2la),vbp1(vbp1),ywhag…	ablim2(ablim2),actc2(actc2),adora2ab(adora2ab),ankrd1a(ankrd1a),apoeb(apoeb),arhgef1a(arhgef1a),ccdc88ab(ccdc88ab),cnn3a(cnn3a),dclk1a(dclk1a),dlc1(dlc1),efhc1(efhc1),egfra(egfra),eml6(eml6),epb41l4b(epb41l4b),frmd5b(frmd5b),hsp90aa1.2(hsp90aa1.2),hspb7(hspb7),ift81(ift81),iqgap2(iqgap2),kif1ab(kif1ab),krt91(krt91),l1camb(l1camb),lima1a(lima1a),LOC125243922(LOC125243922),LOC125247219(LOC125247219…
BP	GO:0006869	lipid transport	4	33	37	0.000898446	0.0159337	c2cd2l(c2cd2l),nr1h3(nr1h3),nrg1(nrg1),rps6kb1b(rps6kb1b)	abca1a(abca1a),abca7(abca7),acsl1a(acsl1a),acsl1b(acsl1b),acsl4b(acsl4b),adipoqa(adipoqa),adipoqb(adipoqb),agtr1a(agtr1a),aifm1(aifm1),ano6(ano6),apoeb(apoeb),aqp8a.1(aqp8a.1),c1qtnf1(c1qtnf1),chka(chka),cpt1ab(cpt1ab),cpt2(cpt2),dgat1a(dgat1a),got2b(got2b),inhbaa(inhbaa),lcat(lcat),lipg(lipg),LOC125262403(LOC125262403),LOC125262404(LOC125262404),LOC125275906(LOC125275906),nfkbiaa(nfkbiaa),numbl(…
BP	GO:0071407	cellular response to organic cyclic compound	18	57	75	0.000911395	0.0161304	abhd2a(abhd2a),ezrb(ezrb),gstp1.2(gstp1.2),igf1(igf1),klf6b(klf6b),LOC125265856(LOC125265856),LOC125271766(LOC125271766),mstnb(mstnb),nr1h3(nr1h3),palm1a(palm1a),rgs7b(rgs7b),rnf6(rnf6),rps6kb1b(rps6kb1b),rwdd1(rwdd1),rxrga(rxrga),sfrp1a(sfrp1a),sfrp1b(sfrp1b),smad3b(smad3b)	adipoqa(adipoqa),adipoqb(adipoqb),agtr1a(agtr1a),aifm1(aifm1),ankrd1a(ankrd1a),apoeb(apoeb),aqp8a.1(aqp8a.1),atp1a3b(atp1a3b),cacna1sa(cacna1sa),casq2(casq2),cebpb(cebpb),egfra(egfra),fgfr1b(fgfr1b),gpd1a(gpd1a),hif1aa(hif1aa),inhbaa(inhbaa),insig1(insig1),kcna4(kcna4),klf2b(klf2b),l1camb(l1camb),lin28b(lin28b),LOC125247607(LOC125247607),LOC125247704(LOC125247704),LOC125248593(LOC125248593),LOC12…
BP	GO:0006469	negative regulation of protein kinase activity	10	25	35	0.000920748	0.0162628	cep85(cep85),deptor(deptor),gstp1.2(gstp1.2),lrrc4.1(lrrc4.1),mapk8b(mapk8b),podn(podn),sfrp1a(sfrp1a),sfrp1b(sfrp1b),wwtr1(wwtr1),ywhag2(ywhag2)	acap3a(acap3a),adipoqa(adipoqa),adipoqb(adipoqb),adora2ab(adora2ab),apoeb(apoeb),cblb(cblb),dusp4(dusp4),dusp5(dusp5),gadd45aa(gadd45aa),gadd45bb(gadd45bb),gadd45ga(gadd45ga),LOC125259911(LOC125259911),LOC125262403(LOC125262403),LOC125262404(LOC125262404),LOC125279079(LOC125279079),lrtm2a(lrtm2a),pard6b(pard6b),prkag2a(prkag2a),prkag2b(prkag2b),rgs14b(rgs14b),rgs4(rgs4),smcr8b(smcr8b),socs1a(socs…
BP	GO:0035902	response to immobilization stress	2	7	9	0.000923854	0.0162846	gpib(gpib),pitx3(pitx3)	agtr1a(agtr1a),fosab(fosab),fosl2(fosl2),got1(got1),LOC125262403(LOC125262403),LOC125262404(LOC125262404),ppp1r15a(ppp1r15a)
BP	GO:1902106	negative regulation of leukocyte differentiation	5	10	15	0.000934472	0.0164384	bcl6aa(bcl6aa),c1qc(c1qc),LOC125262645(LOC125262645),sfrp1a(sfrp1a),sfrp1b(sfrp1b)	adipoqa(adipoqa),adipoqb(adipoqb),dtx1(dtx1),fstl3(fstl3),gata2a(gata2a),inhbaa(inhbaa),irf1b(irf1b),mafbb(mafbb),smad7(smad7),socs1a(socs1a)
BP	GO:0009725	response to hormone	28	90	118	0.000960489	0.0168619	abhd2a(abhd2a),calcr(calcr),ccnd1(ccnd1),ddx3xb(ddx3xb),gpib(gpib),gstp1.2(gstp1.2),hsd11b2(hsd11b2),igf1(igf1),LOC125266920(LOC125266920),LOC125271766(LOC125271766),loxa(loxa),map2k2a(map2k2a),mapk8b(mapk8b),mat2ab(mat2ab),mstnb(mstnb),nr1h3(nr1h3),nrg1(nrg1),ppp2r5eb(ppp2r5eb),prkcq(prkcq),rnf6(rnf6),rps6kb1b(rps6kb1b),rwdd1(rwdd1),rxrga(rxrga),sfrp1a(sfrp1a),sfrp1b(sfrp1b),tgfbr3(tgfbr3),thrb(…	acsl1a(acsl1a),acsl1b(acsl1b),adipoqa(adipoqa),adipoqb(adipoqb),agtr1a(agtr1a),aifm1(aifm1),apoeb(apoeb),atp1a3b(atp1a3b),atp2a2a(atp2a2a),atp2a2b(atp2a2b),atp6v1ba(atp6v1ba),atp6v1c1b(atp6v1c1b),atp6v1e1b(atp6v1e1b),bckdhb(bckdhb),btg2(btg2),ca4a(ca4a),cblb(cblb),ccn2a(ccn2a),cpn1(cpn1),ctsba(ctsba),CYTB(CYTB),dgat1a(dgat1a),dlc1(dlc1),egfra(egfra),erbb3b(erbb3b),ets1(ets1),fosab(fosab),fosl1a(f…
BP	GO:0006551	leucine metabolic process	0	4	4	0.000984346	0.0172459	-	bcat2(bcat2),hmgcl(hmgcl),ivd(ivd),mccc2(mccc2)
BP	GO:1901701	cellular response to oxygen-containing compound	23	92	115	0.000989421	0.0172999	c2cd2l(c2cd2l),col4a1(col4a1),cpe(cpe),cpeb4b(cpeb4b),ezrb(ezrb),gstp1.2(gstp1.2),igf1(igf1),klf6b(klf6b),LOC125265856(LOC125265856),map2k2a(map2k2a),mapk8b(mapk8b),mstnb(mstnb),nr1h3(nr1h3),palm1a(palm1a),ppp2r5eb(ppp2r5eb),prkcq(prkcq),rgs7b(rgs7b),rps6kb1b(rps6kb1b),rwdd1(rwdd1),rxrga(rxrga),sfrp1a(sfrp1a),sfrp1b(sfrp1b),ywhag2(ywhag2)	abca1a(abca1a),adipoqa(adipoqa),adipoqb(adipoqb),agtr1a(agtr1a),aifm1(aifm1),ankrd1a(ankrd1a),apoeb(apoeb),aqp8a.1(aqp8a.1),arhgef1a(arhgef1a),atp1a3b(atp1a3b),atp6v1ba(atp6v1ba),atp6v1c1b(atp6v1c1b),atp6v1e1b(atp6v1e1b),bnip3(bnip3),cebpb(cebpb),cpt1ab(cpt1ab),cxcl8a(cxcl8a),dgat2(dgat2),dlc1(dlc1),egfra(egfra),epha4a(epha4a),erbb3b(erbb3b),ets1(ets1),fosab(fosab),gjb3(gjb3),gnai2a(gnai2a),got1(…
BP	GO:0034762	regulation of transmembrane transport	7	43	50	0.00100045	0.0174577	calcr(calcr),capn3b(capn3b),igf1(igf1),prkg1b(prkg1b),rgs7b(rgs7b),rps6kb1b(rps6kb1b),trdn(trdn)	adipoqa(adipoqa),adipoqb(adipoqb),ano6(ano6),aplnra(aplnra),atp1b1a(atp1b1a),atp2a2a(atp2a2a),atp2a2b(atp2a2b),cacna1sa(cacna1sa),casq2(casq2),cd63(cd63),cxcl8a(cxcl8a),cxcr3.3(cxcr3.3),ednraa(ednraa),erbb3b(erbb3b),f2r(f2r),hk2(hk2),kcnab1a(kcnab1a),kcnab2b(kcnab2b),kcnj2a(kcnj2a),LOC125243266(LOC125243266),LOC125247704(LOC125247704),LOC125255566(LOC125255566),LOC125255968(LOC125255968),LOC12526…
BP	GO:0009653	anatomical structure morphogenesis	92	226	318	0.00100826	0.0175587	actn3b(actn3b),aldoaa(aldoaa),arhgef15b(arhgef15b),asxl2(asxl2),atl3(atl3),bbs1(bbs1),bcl6aa(bcl6aa),bmp5(bmp5),brdt(brdt),calcr(calcr),cap2(cap2),capn3b(capn3b),cavin4b(cavin4b),ccnd1(ccnd1),col4a1(col4a1),col8a1b(col8a1b),cpe(cpe),cpeb4b(cpeb4b),creb3l2(creb3l2),cspg4ba(cspg4ba),cxcl12b(cxcl12b),ddx3xb(ddx3xb),dgcr2(dgcr2),e2f4(e2f4),efemp1(efemp1),ehd2a(ehd2a),ehd4(ehd4),ezrb(ezrb),fgf13a(fgf1…	ablim2(ablim2),acap3a(acap3a),acsl4b(acsl4b),actb1(actb1),actc2(actc2),adam8a(adam8a),adcy1a(adcy1a),adipoqa(adipoqa),adipoqb(adipoqb),adora2ab(adora2ab),aftphb(aftphb),agtr1a(agtr1a),angpt1(angpt1),ankrd1a(ankrd1a),aplnra(aplnra),apoeb(apoeb),aqp3a(aqp3a),arhgap44b(arhgap44b),arhgap46a(arhgap46a),arhgef1a(arhgef1a),atp1a3b(atp1a3b),atp6ap2(atp6ap2),atp6v1ba(atp6v1ba),atp6v1e1b(atp6v1e1b),bcor(bc…
BP	GO:0071310	cellular response to organic substance	49	175	224	0.00101682	0.0176723	abhd2a(abhd2a),bcl6aa(bcl6aa),bmp5(bmp5),c2cd2l(c2cd2l),calcr(calcr),capn3b(capn3b),ccnd1(ccnd1),col4a1(col4a1),cpeb4b(cpeb4b),cxcl12b(cxcl12b),ehd4(ehd4),ezrb(ezrb),f13a1b(f13a1b),gas1a(gas1a),gstp1.2(gstp1.2),igf1(igf1),klf6b(klf6b),LOC125256874(LOC125256874),LOC125262226(LOC125262226),LOC125262673(LOC125262673),LOC125265856(LOC125265856),LOC125271740(LOC125271740),LOC125271766(LOC125271766),lr…	abca1a(abca1a),acsl1a(acsl1a),acsl1b(acsl1b),acsl4b(acsl4b),adamtsl2(adamtsl2),adipoqa(adipoqa),adipoqb(adipoqb),agtr1a(agtr1a),aifm1(aifm1),angpt1(angpt1),ankrd1a(ankrd1a),apoeb(apoeb),aqp8a.1(aqp8a.1),arhgef1a(arhgef1a),atp1a3b(atp1a3b),atp2a2a(atp2a2a),atp2a2b(atp2a2b),atp6v1ba(atp6v1ba),atp6v1c1b(atp6v1c1b),atp6v1e1b(atp6v1e1b),bcat2(bcat2),cacna1sa(cacna1sa),capgb(capgb),casq2(casq2),ccn2a(c…
CC	GO:0000276	mitochondrial proton-transporting ATP synthase complex, coupling factor F(o)	0	4	4	0.00103532	0.0141939	-	atp5l(atp5l),atp5mc1(atp5mc1),atp5pf(atp5pf),ATP6(ATP6)
CC	GO:0045263	proton-transporting ATP synthase complex, coupling factor F(o)	0	4	4	0.00103532	0.0141939	-	atp5l(atp5l),atp5mc1(atp5mc1),atp5pf(atp5pf),ATP6(ATP6)
BP	GO:0010717	regulation of epithelial to mesenchymal transition	8	8	16	0.00104716	0.0181634	bmp5(bmp5),glipr2l(glipr2l),sfrp1a(sfrp1a),sfrp1b(sfrp1b),smad3b(smad3b),tgfbr3(tgfbr3),vasna(vasna),wwtr1(wwtr1)	efna1b(efna1b),epha4a(epha4a),LOC125262403(LOC125262403),LOC125262404(LOC125262404),LOC125275928(LOC125275928),si:ch211-204c21.1(si:ch211-204c21.1),smad7(smad7),sox9a(sox9a)
BP	GO:0010631	epithelial cell migration	11	44	55	0.00105595	0.0182793	capn3b(capn3b),glipr2l(glipr2l),gpib(gpib),igf1(igf1),LOC125252961(LOC125252961),mafa(mafa),map2k2a(map2k2a),mapk8b(mapk8b),nr1h3(nr1h3),rxrga(rxrga),tgfbr3(tgfbr3)	adam8a(adam8a),angpt1(angpt1),apoeb(apoeb),cblb(cblb),cd63(cd63),cdh13(cdh13),dlc1(dlc1),efna1b(efna1b),egfra(egfra),epb41l4b(epb41l4b),epha2a(epha2a),erbb3b(erbb3b),ets1(ets1),ets2(ets2),fgfr1b(fgfr1b),gata2a(gata2a),hif1aa(hif1aa),itga5(itga5),krt91(krt91),LOC125243922(LOC125243922),LOC125250269(LOC125250269),LOC125254674(LOC125254674),LOC125256185(LOC125256185),LOC125258282(LOC125258282),LOC12…
BP	GO:0035150	regulation of tube size	4	27	31	0.00107142	0.0185102	nr1h3(nr1h3),prkcq(prkcq),prkg1b(prkg1b),tgfbr3(tgfbr3)	adora2ab(adora2ab),agtr1a(agtr1a),apoeb(apoeb),atp1a3b(atp1a3b),dusp5(dusp5),ednraa(ednraa),egfra(egfra),f2r(f2r),hif1aa(hif1aa),kcnmb2(kcnmb2),l1camb(l1camb),LOC125250269(LOC125250269),LOC125258282(LOC125258282),LOC125258283(LOC125258283),LOC125258285(LOC125258285),LOC125258286(LOC125258286),LOC125258287(LOC125258287),LOC125258289(LOC125258289),LOC125258290(LOC125258290),LOC125272946(LOC12527294…
MF	GO:0008483	transaminase activity	1	5	6	0.00107538	0.036635	si:ch211-217a12.1(si:ch211-217a12.1)	abat(abat),bcat2(bcat2),gfpt2(gfpt2),got1(got1),got2b(got2b)
BP	GO:0031620	regulation of fever generation	0	5	5	0.0011033	0.0190232	-	LOC125262403(LOC125262403),LOC125262404(LOC125262404),ptgs2a(ptgs2a),ptgs2b(ptgs2b),tnfrsf11a(tnfrsf11a)
MF	GO:0005518	collagen binding	6	8	14	0.00110378	0.036635	LOC125261424(LOC125261424),map1ab(map1ab),mrc2(mrc2),podn(podn),serpinh1b(serpinh1b),smad3b(smad3b)	c1qtnf1(c1qtnf1),ctsba(ctsba),ddr1(ddr1),mmp13a(mmp13a),smad7(smad7),thbs1a(thbs1a),thbs4b(thbs4b),tll1(tll1)
BP	GO:0046885	regulation of hormone biosynthetic process	3	7	10	0.00111701	0.0192214	bmp5(bmp5),igf1(igf1),prkg1b(prkg1b)	cblb(cblb),hif1aa(hif1aa),LOC125262403(LOC125262403),LOC125262404(LOC125262404),LOC125272946(LOC125272946),pde8b(pde8b),si:ch211-204c21.1(si:ch211-204c21.1)
MF	GO:0048039	ubiquinone binding	1	3	4	0.00111751	0.036635	coq10a(coq10a)	CYTB(CYTB),etfdh(etfdh),LOC125259949(LOC125259949)
BP	GO:0050673	epithelial cell proliferation	12	35	47	0.00111978	0.0192309	bmp5(bmp5),ccnd1(ccnd1),col8a1b(col8a1b),cxcl12b(cxcl12b),igf1(igf1),LOC125265856(LOC125265856),map2k2a(map2k2a),nras(nras),sfrp1a(sfrp1a),sfrp1b(sfrp1b),smad3b(smad3b),tgfbr3(tgfbr3)	adkb(adkb),agap2(agap2),agtr1a(agtr1a),aplnra(aplnra),apoeb(apoeb),cdh13(cdh13),cebpb(cebpb),cxcr3.3(cxcr3.3),ednraa(ednraa),egfra(egfra),epha2a(epha2a),erbb3b(erbb3b),ets1(ets1),ets2(ets2),fabp7a(fabp7a),fgfr1b(fgfr1b),gata2a(gata2a),hif1aa(hif1aa),itga4(itga4),krt91(krt91),lamb1a(lamb1a),LOC125247704(LOC125247704),LOC125256185(LOC125256185),LOC125259911(LOC125259911),mmp13a(mmp13a),plaub(plaub)…
BP	GO:0007005	mitochondrion organization	8	54	62	0.0011313	0.0193854	fundc2(fundc2),igf1(igf1),LOC125253079(LOC125253079),LOC125261424(LOC125261424),mapk8b(mapk8b),tfdp2(tfdp2),ube2a(ube2a),ywhag2(ywhag2)	aifm1(aifm1),apooa(apooa),atp5f1d(atp5f1d),atp5l(atp5l),atp5mc1(atp5mc1),atp5pf(atp5pf),ATP6(ATP6),bnip3(bnip3),chchd6b(chchd6b),ddhd2(ddhd2),flcn(flcn),hif1aa(hif1aa),hk2(hk2),hmgcl(hmgcl),hsp90aa1.2(hsp90aa1.2),hspd1(hspd1),ier3(ier3),LOC125257492(LOC125257492),LOC125276591(LOC125276591),LOC125279699(LOC125279699),lrpprc(lrpprc),mipepb(mipepb),mrpl39(mrpl39),mtfp1(mtfp1),ND1(ND1),ND2(ND2),ND3(N…
BP	GO:0006089	lactate metabolic process	2	4	6	0.00113769	0.0193854	actn3b(actn3b),ldha(ldha)	hif1aa(hif1aa),ldhba(ldhba),pck1(pck1),per2(per2)
BP	GO:0010745	negative regulation of macrophage derived foam cell differentiation	1	5	6	0.00113769	0.0193854	nr1h3(nr1h3)	abca1a(abca1a),adipoqa(adipoqa),adipoqb(adipoqb),nfkbiaa(nfkbiaa),pparaa(pparaa)
BP	GO:0043931	ossification involved in bone maturation	3	3	6	0.00113769	0.0193854	actn3b(actn3b),asxl2(asxl2),igf1(igf1)	ano6(ano6),pth1b(pth1b),ryr1a(ryr1a)
BP	GO:0070887	cellular response to chemical stimulus	58	199	257	0.00116545	0.0198194	abhd2a(abhd2a),bcl6aa(bcl6aa),bmp5(bmp5),c2cd2l(c2cd2l),calcr(calcr),capn3b(capn3b),ccnd1(ccnd1),col4a1(col4a1),cpe(cpe),cpeb4b(cpeb4b),cxcl12b(cxcl12b),ddx3xb(ddx3xb),ehd4(ehd4),ezrb(ezrb),f13a1b(f13a1b),fndc1(fndc1),gas1a(gas1a),gstp1.2(gstp1.2),igf1(igf1),klf6b(klf6b),lg1h16orf72(lg1h16orf72),LOC125252961(LOC125252961),LOC125256874(LOC125256874),LOC125262226(LOC125262226),LOC125262673(LOC12526…	abca1a(abca1a),acsl1a(acsl1a),acsl1b(acsl1b),acsl4b(acsl4b),adam8a(adam8a),adamtsl2(adamtsl2),adipoqa(adipoqa),adipoqb(adipoqb),agtr1a(agtr1a),ahrra(ahrra),aifm1(aifm1),angpt1(angpt1),ankrd1a(ankrd1a),ano6(ano6),apoeb(apoeb),aqp3a(aqp3a),aqp8a.1(aqp8a.1),arhgef1a(arhgef1a),atp1a3b(atp1a3b),atp2a2a(atp2a2a),atp2a2b(atp2a2b),atp6v1ba(atp6v1ba),atp6v1c1b(atp6v1c1b),atp6v1e1b(atp6v1e1b),bach1b(bach1b…
CC	GO:0005753	mitochondrial proton-transporting ATP synthase complex	0	5	5	0.00117197	0.0155652	-	atp5f1d(atp5f1d),atp5l(atp5l),atp5mc1(atp5mc1),atp5pf(atp5pf),ATP6(ATP6)
CC	GO:0045259	proton-transporting ATP synthase complex	0	5	5	0.00117197	0.0155652	-	atp5f1d(atp5f1d),atp5l(atp5l),atp5mc1(atp5mc1),atp5pf(atp5pf),ATP6(ATP6)
BP	GO:0032233	positive regulation of actin filament bundle assembly	9	4	13	0.0011741	0.0199276	arhgef15b(arhgef15b),fhod3b(fhod3b),LOC125252961(LOC125252961),myoc(myoc),prkcq(prkcq),sfrp1a(sfrp1a),sfrp1b(sfrp1b),smad3b(smad3b),synpo2la(synpo2la)	ccn2a(ccn2a),LOC125248593(LOC125248593),LOC125275928(LOC125275928),sdc4(sdc4)
BP	GO:0045989	positive regulation of striated muscle contraction	1	6	7	0.00118138	0.0200121	actn3b(actn3b)	ccn2a(ccn2a),hsp90aa1.2(hsp90aa1.2),LOC125272946(LOC125272946),mylk2(mylk2),rnf207a(rnf207a),rnf207b(rnf207b)
CC	GO:0030864	cortical actin cytoskeleton	1	12	13	0.00120488	0.0157561	cap2(cap2)	dlc1(dlc1),LOC125250269(LOC125250269),LOC125258282(LOC125258282),LOC125258283(LOC125258283),LOC125258285(LOC125258285),LOC125258286(LOC125258286),LOC125258287(LOC125258287),LOC125258289(LOC125258289),LOC125258290(LOC125258290),myh7bb(myh7bb),slc2a1b(slc2a1b),tmod1(tmod1)
BP	GO:0031667	response to nutrient levels	15	57	72	0.00121524	0.0205457	ccnd1(ccnd1),cpeb4b(cpeb4b),ensab(ensab),gstp1.2(gstp1.2),hsd11b2(hsd11b2),igf1(igf1),ldha(ldha),mapk8b(mapk8b),nudt3b(nudt3b),pcmt(pcmt),postna(postna),rps6kb1b(rps6kb1b),rxrga(rxrga),sfrp1a(sfrp1a),sfrp1b(sfrp1b)	acsl1a(acsl1a),acsl1b(acsl1b),acsl4b(acsl4b),agtr1a(agtr1a),aifm1(aifm1),angpt1(angpt1),apoeb(apoeb),aqp3a(aqp3a),bckdhb(bckdhb),cpt1ab(cpt1ab),cpt2(cpt2),CYTB(CYTB),dgat2(dgat2),fgfr1b(fgfr1b),fstl1a(fstl1a),gnai2a(gnai2a),hif1aa(hif1aa),hmgcl(hmgcl),hspd1(hspd1),junba(junba),junbb(junbb),kcna4(kcna4),lipg(lipg),LOC125243714(LOC125243714),LOC125246170(LOC125246170),LOC125247704(LOC125247704),LOC…
BP	GO:0048869	cellular developmental process	112	269	381	0.00122546	0.0206782	abhd2a(abhd2a),actn3b(actn3b),alpk3a(alpk3a),ank1a(ank1a),asxl2(asxl2),atl3(atl3),bbs1(bbs1),bcl6aa(bcl6aa),bdh2(bdh2),bmp5(bmp5),brdt(brdt),c1qc(c1qc),calcr(calcr),cap2(cap2),capn3b(capn3b),cavin4b(cavin4b),ccnd1(ccnd1),cnot4b(cnot4b),col4a1(col4a1),col8a1b(col8a1b),cpeb4b(cpeb4b),creb3l2(creb3l2),cspg4ba(cspg4ba),cxcl12b(cxcl12b),ddx3xb(ddx3xb),dnajb5(dnajb5),e2f4(e2f4),efemp1(efemp1),ehd2a(ehd…	abca1a(abca1a),ablim2(ablim2),acap3a(acap3a),acsl4b(acsl4b),actb1(actb1),actc2(actc2),adam8a(adam8a),adcy1a(adcy1a),adipoqa(adipoqa),adipoqb(adipoqb),adora2ab(adora2ab),aftphb(aftphb),agap2(agap2),agtr1a(agtr1a),aifm1(aifm1),angpt1(angpt1),ankrd1a(ankrd1a),aplnra(aplnra),apoeb(apoeb),aqp3a(aqp3a),arhgap44b(arhgap44b),arhgap46a(arhgap46a),arhgef1a(arhgef1a),atp2a2a(atp2a2a),atp2a2b(atp2a2b),atp5if…
MF	GO:0000064	L-ornithine transmembrane transporter activity	1	2	3	0.00123713	0.0380733	slc7a2(slc7a2)	slc7a3a(slc7a3a),slc7a3b(slc7a3b)
MF	GO:0003846	2-acylglycerol O-acyltransferase activity	0	3	3	0.00123713	0.0380733	-	dgat1a(dgat1a),dgat2(dgat2),mogat3a(mogat3a)
MF	GO:0034186	apolipoprotein A-I binding	0	3	3	0.00123713	0.0380733	-	abca1a(abca1a),hspd1(hspd1),lcat(lcat)
BP	GO:0034655	nucleobase-containing compound catabolic process	17	34	51	0.00125213	0.0210765	actn3b(actn3b),aldoaa(aldoaa),calcr(calcr),cnot4b(cnot4b),exosc8(exosc8),gpib(gpib),gtpbp1l(gtpbp1l),igf1(igf1),ldha(ldha),LOC125250112(LOC125250112),LOC125254055(LOC125254055),LOC125271740(LOC125271740),nudt3b(nudt3b),nudt4a(nudt4a),pfkfb4b(pfkfb4b),prkag3b(prkag3b),ptbp1a(ptbp1a)	aifm1(aifm1),ampd3a(ampd3a),auh(auh),btg2(btg2),cdadc1(cdadc1),exosc7(exosc7),gda(gda),gpd1a(gpd1a),hif1aa(hif1aa),hk2(hk2),ier3(ier3),lin28b(lin28b),LOC125248065(LOC125248065),LOC125263652(LOC125263652),LOC125273425(LOC125273425),LOC125279699(LOC125279699),lrpprc(lrpprc),myd88(myd88),pfkla(pfkla),pfklb(pfklb),pfkpa(pfkpa),pfkpb(pfkpb),pgam1a(pgam1a),pkma(pkma),pnp5b(pnp5b),pparaa(pparaa),prkag2a…
BP	GO:0033280	response to vitamin D	2	8	10	0.00126266	0.0210765	sfrp1a(sfrp1a),sfrp1b(sfrp1b)	aqp3a(aqp3a),LOC125262403(LOC125262403),LOC125262404(LOC125262404),LOC125263652(LOC125263652),LOC125273354(LOC125273354),ptgs2a(ptgs2a),ptgs2b(ptgs2b),pth1b(pth1b)
BP	GO:0046461	neutral lipid catabolic process	1	9	10	0.00126266	0.0210765	abhd2a(abhd2a)	abhd6a(abhd6a),apoeb(apoeb),ddhd2(ddhd2),fabp7a(fabp7a),lipeb(lipeb),LOC125251306(LOC125251306),LOC125273549(LOC125273549),lpl(lpl),pnpla3(pnpla3)
BP	GO:0046464	acylglycerol catabolic process	1	9	10	0.00126266	0.0210765	abhd2a(abhd2a)	abhd6a(abhd6a),apoeb(apoeb),ddhd2(ddhd2),fabp7a(fabp7a),lipeb(lipeb),LOC125251306(LOC125251306),LOC125273549(LOC125273549),lpl(lpl),pnpla3(pnpla3)
BP	GO:1903115	regulation of actin filament-based movement	0	10	10	0.00126266	0.0210765	-	atp2a2a(atp2a2a),atp2a2b(atp2a2b),casq2(casq2),kcnj2a(kcnj2a),LOC125272946(LOC125272946),mybpc3(mybpc3),mylk2(mylk2),rnf207a(rnf207a),rnf207b(rnf207b),scn5lab(scn5lab)
BP	GO:0035337	fatty-acyl-CoA metabolic process	0	8	8	0.00126362	0.0210765	-	acsl1a(acsl1a),acsl1b(acsl1b),acsl4b(acsl4b),bckdhb(bckdhb),dgat1a(dgat1a),dgat2(dgat2),gcdha(gcdha),si:dkey-97m3.1(si:dkey-97m3.1)
BP	GO:0010563	negative regulation of phosphorus metabolic process	20	48	68	0.00127466	0.0211793	actn3b(actn3b),cep85(cep85),cmya5(cmya5),deptor(deptor),ensab(ensab),ezrb(ezrb),gstp1.2(gstp1.2),igf1(igf1),LOC125256874(LOC125256874),lrrc4.1(lrrc4.1),mapk8b(mapk8b),midn(midn),mstnb(mstnb),podn(podn),ppp2r5eb(ppp2r5eb),prkg1b(prkg1b),sfrp1a(sfrp1a),sfrp1b(sfrp1b),wwtr1(wwtr1),ywhag2(ywhag2)	acap3a(acap3a),adipoqa(adipoqa),adipoqb(adipoqb),adora2ab(adora2ab),angpt1(angpt1),apoeb(apoeb),cblb(cblb),csrnp2(csrnp2),dkk1b(dkk1b),dusp4(dusp4),dusp5(dusp5),efna1b(efna1b),fbln1(fbln1),flcn(flcn),gadd45aa(gadd45aa),gadd45bb(gadd45bb),gadd45ga(gadd45ga),gnai2a(gnai2a),ier3(ier3),inhbaa(inhbaa),LOC125246170(LOC125246170),LOC125250888(LOC125250888),LOC125254801(LOC125254801),LOC125259911(LOC1252…
BP	GO:0045936	negative regulation of phosphate metabolic process	20	48	68	0.00127466	0.0211793	actn3b(actn3b),cep85(cep85),cmya5(cmya5),deptor(deptor),ensab(ensab),ezrb(ezrb),gstp1.2(gstp1.2),igf1(igf1),LOC125256874(LOC125256874),lrrc4.1(lrrc4.1),mapk8b(mapk8b),midn(midn),mstnb(mstnb),podn(podn),ppp2r5eb(ppp2r5eb),prkg1b(prkg1b),sfrp1a(sfrp1a),sfrp1b(sfrp1b),wwtr1(wwtr1),ywhag2(ywhag2)	acap3a(acap3a),adipoqa(adipoqa),adipoqb(adipoqb),adora2ab(adora2ab),angpt1(angpt1),apoeb(apoeb),cblb(cblb),csrnp2(csrnp2),dkk1b(dkk1b),dusp4(dusp4),dusp5(dusp5),efna1b(efna1b),fbln1(fbln1),flcn(flcn),gadd45aa(gadd45aa),gadd45bb(gadd45bb),gadd45ga(gadd45ga),gnai2a(gnai2a),ier3(ier3),inhbaa(inhbaa),LOC125246170(LOC125246170),LOC125250888(LOC125250888),LOC125254801(LOC125254801),LOC125259911(LOC1252…
MF	GO:0015174	basic amino acid transmembrane transporter activity	1	4	5	0.00128383	0.0387205	slc7a2(slc7a2)	slc38a7(slc38a7),slc3a1(slc3a1),slc7a3a(slc7a3a),slc7a3b(slc7a3b)
BP	GO:0016477	cell migration	35	117	152	0.00130468	0.0216368	abhd2a(abhd2a),aldoaa(aldoaa),bbs1(bbs1),bmp5(bmp5),capn3b(capn3b),cxcl12b(cxcl12b),efemp1(efemp1),fgf13a(fgf13a),fhod3b(fhod3b),glipr2l(glipr2l),gpc6a(gpc6a),gpib(gpib),gstp1.2(gstp1.2),igf1(igf1),lmo4b(lmo4b),LOC125252961(LOC125252961),LOC125265856(LOC125265856),mafa(mafa),map2k2a(map2k2a),mapk8b(mapk8b),mia3(mia3),myoc(myoc),nexn(nexn),nr1h3(nr1h3),podn(podn),postna(postna),prkcq(prkcq),prkg1b…	abhd6a(abhd6a),adam8a(adam8a),adipoqa(adipoqa),adipoqb(adipoqb),agtr1a(agtr1a),angpt1(angpt1),ano6(ano6),aplnra(aplnra),apoeb(apoeb),arhgef1a(arhgef1a),asap3(asap3),atp1b1a(atp1b1a),cblb(cblb),ccdc88ab(ccdc88ab),ccn2a(ccn2a),cd63(cd63),cdh13(cdh13),ch25h(ch25h),cxcl8a(cxcl8a),cxcr3.3(cxcr3.3),dachc(dachc),dclk1a(dclk1a),ddr1(ddr1),dlc1(dlc1),ednraa(ednraa),efhc1(efhc1),efna1b(efna1b),egfra(egfra)…
CC	GO:0031430	M band	5	9	14	0.00130855	0.0168525	aldoaa(aldoaa),ank1a(ank1a),capn3b(capn3b),cmya5(cmya5),mybpc2b(mybpc2b)	gpd1a(gpd1a),itga5(itga5),klhl41a(klhl41a),mybpc3(mybpc3),myom3(myom3),nuak1a(nuak1a),nuak2(nuak2),obscna(obscna),tpi1a(tpi1a)
BP	GO:0022603	regulation of anatomical structure morphogenesis	33	90	123	0.00134821	0.0223161	aldoaa(aldoaa),atl3(atl3),bcl6aa(bcl6aa),cap2(cap2),cpe(cpe),cxcl12b(cxcl12b),ehd2a(ehd2a),ezrb(ezrb),fgf13a(fgf13a),fhod3b(fhod3b),gpc6a(gpc6a),LOC125252961(LOC125252961),LOC125261424(LOC125261424),LOC125265856(LOC125265856),map2k2a(map2k2a),mkln1(mkln1),myoc(myoc),nras(nras),palm1a(palm1a),postna(postna),rgma(rgma),rnf6(rnf6),rps6kb1b(rps6kb1b),sapcd2(sapcd2),sfrp1a(sfrp1a),sfrp1b(sfrp1b),smad3…	adipoqa(adipoqa),adipoqb(adipoqb),agtr1a(agtr1a),aplnra(aplnra),apoeb(apoeb),arhgap44b(arhgap44b),atp1a3b(atp1a3b),atp6v1ba(atp6v1ba),bcor(bcor),bnip3(bnip3),cdh5(cdh5),cxcl8a(cxcl8a),cxcr3.3(cxcr3.3),ddhd2(ddhd2),dkk1b(dkk1b),dlc1(dlc1),ednraa(ednraa),efna1b(efna1b),egfra(egfra),egln1a(egln1a),ehd1a(ehd1a),epha2a(epha2a),epha4a(epha4a),erbb3b(erbb3b),ets1(ets1),fbln1(fbln1),fgfr1b(fgfr1b),fgfr4(…
BP	GO:0002040	sprouting angiogenesis	1	17	18	0.00138712	0.0229165	LOC125261424(LOC125261424)	agtr1a(agtr1a),angpt1(angpt1),aplnra(aplnra),cdh13(cdh13),epha2a(epha2a),esm1(esm1),gata2a(gata2a),itga5(itga5),klf2b(klf2b),LOC125254674(LOC125254674),mt2(mt2),ppp1r16b(ppp1r16b),ptgs2a(ptgs2a),ptgs2b(ptgs2b),ramp2(ramp2),s1pr1(s1pr1),thbs1a(thbs1a)
BP	GO:1903672	positive regulation of sprouting angiogenesis	0	9	9	0.00139874	0.0230647	-	agtr1a(agtr1a),aplnra(aplnra),gata2a(gata2a),itga5(itga5),LOC125254674(LOC125254674),mt2(mt2),ppp1r16b(ppp1r16b),ptgs2a(ptgs2a),ptgs2b(ptgs2b)
BP	GO:0009968	negative regulation of signal transduction	43	90	133	0.00140876	0.0231664	actn3b(actn3b),bcl6aa(bcl6aa),bmp5(bmp5),calcr(calcr),capn3b(capn3b),ccnd1(ccnd1),cmya5(cmya5),cxcl12b(cxcl12b),ddx3xb(ddx3xb),deptor(deptor),dnajb5(dnajb5),dyrk2(dyrk2),e2f4(e2f4),ezrb(ezrb),gstp1.2(gstp1.2),igf1(igf1),LOC125256874(LOC125256874),LOC125265856(LOC125265856),lrrc4.1(lrrc4.1),mapk8b(mapk8b),mstnb(mstnb),myoc(myoc),nbeab(nbeab),nr1h3(nr1h3),nrg1(nrg1),palm1a(palm1a),podn(podn),ppp2r5…	acsl4b(acsl4b),adamtsl2(adamtsl2),adipoqa(adipoqa),adipoqb(adipoqb),agap2(agap2),aplnra(aplnra),apoeb(apoeb),arhgap44b(arhgap44b),arhgef1a(arhgef1a),arrdc3b(arrdc3b),casq2(casq2),cblb(cblb),cxcl8a(cxcl8a),dkk1b(dkk1b),dlc1(dlc1),dtx1(dtx1),dusp4(dusp4),dusp5(dusp5),efna1b(efna1b),egfra(egfra),egln1a(egln1a),elf1(elf1),epha2a(epha2a),erbb3b(erbb3b),ets1(ets1),ets2(ets2),fbln1(fbln1),flcn(flcn),fst…
BP	GO:0006883	cellular sodium ion homeostasis	0	6	6	0.00141777	0.0231664	-	atp1a3b(atp1a3b),atp1b1a(atp1b1a),LOC125272946(LOC125272946),sgk1(sgk1),slc9a1a(slc9a1a),tesca(tesca)
BP	GO:0034368	protein-lipid complex remodeling	0	6	6	0.00141777	0.0231664	-	agtr1a(agtr1a),apoeb(apoeb),lcat(lcat),lipg(lipg),LOC125251306(LOC125251306),lpl(lpl)
BP	GO:0034369	plasma lipoprotein particle remodeling	0	6	6	0.00141777	0.0231664	-	agtr1a(agtr1a),apoeb(apoeb),lcat(lcat),lipg(lipg),LOC125251306(LOC125251306),lpl(lpl)
BP	GO:0014904	myotube cell development	3	9	12	0.00142091	0.0231664	actn3b(actn3b),igf1(igf1),myorg(myorg)	actb1(actb1),actc2(actc2),cacna1sa(cacna1sa),klhl41a(klhl41a),LOC125273425(LOC125273425),nfatc2a(nfatc2a),rcan1b(rcan1b),ripor1(ripor1),ryr1a(ryr1a)
BP	GO:0051496	positive regulation of stress fiber assembly	8	4	12	0.00142091	0.0231664	arhgef15b(arhgef15b),fhod3b(fhod3b),LOC125252961(LOC125252961),myoc(myoc),prkcq(prkcq),sfrp1a(sfrp1a),sfrp1b(sfrp1b),smad3b(smad3b)	ccn2a(ccn2a),LOC125248593(LOC125248593),LOC125275928(LOC125275928),sdc4(sdc4)
BP	GO:0016999	antibiotic metabolic process	1	18	19	0.00143374	0.0233318	mthfs(mthfs)	aco2(aco2),COX2(COX2),gpd1a(gpd1a),idh3g(idh3g),LOC125247607(LOC125247607),LOC125247704(LOC125247704),LOC125251082(LOC125251082),LOC125259949(LOC125259949),LOC125260426(LOC125260426),LOC125263652(LOC125263652),LOC125280214(LOC125280214),mdh1aa(mdh1aa),mmp13a(mmp13a),nnt(nnt),ogdhb(ogdhb),pck1(pck1),pdha1a(pdha1a),pdhb(pdhb)
BP	GO:0001894	tissue homeostasis	7	30	37	0.0014654	0.0236072	bbs1(bbs1),LOC125252961(LOC125252961),LOC125253079(LOC125253079),LOC125259655(LOC125259655),LOC125265856(LOC125265856),map1ab(map1ab),wwtr1(wwtr1)	adam8a(adam8a),aipl1(aipl1),atp1a3b(atp1a3b),ccn2a(ccn2a),dlc1(dlc1),egfra(egfra),epb41l4b(epb41l4b),erbb3b(erbb3b),f2r(f2r),gata2a(gata2a),itga5(itga5),LOC125248593(LOC125248593),LOC125250269(LOC125250269),LOC125258282(LOC125258282),LOC125258283(LOC125258283),LOC125258285(LOC125258285),LOC125258286(LOC125258286),LOC125258287(LOC125258287),LOC125258289(LOC125258289),LOC125258290(LOC125258290),LOC…
BP	GO:0070885	negative regulation of calcineurin-NFAT signaling cascade	3	2	5	0.00146591	0.0236072	actn3b(actn3b),cmya5(cmya5),dyrk2(dyrk2)	homer3b(homer3b),rcan1b(rcan1b)
BP	GO:0090270	regulation of fibroblast growth factor production	0	5	5	0.00146591	0.0236072	-	fgfr1b(fgfr1b),fgfr4(fgfr4),ptgs2a(ptgs2a),ptgs2b(ptgs2b),wnt2bb(wnt2bb)
BP	GO:0106057	negative regulation of calcineurin-mediated signaling	3	2	5	0.00146591	0.0236072	actn3b(actn3b),cmya5(cmya5),dyrk2(dyrk2)	homer3b(homer3b),rcan1b(rcan1b)
BP	GO:1990822	basic amino acid transmembrane transport	1	4	5	0.00146591	0.0236072	slc7a2(slc7a2)	slc38a7(slc38a7),slc3a1(slc3a1),slc7a3a(slc7a3a),slc7a3b(slc7a3b)
BP	GO:0042593	glucose homeostasis	5	30	35	0.00146696	0.0236072	c2cd2l(c2cd2l),gpib(gpib),igf1(igf1),LOC125271766(LOC125271766),nudt3b(nudt3b)	adipoqa(adipoqa),adipoqb(adipoqb),fgfr4(fgfr4),gk(gk),hif1aa(hif1aa),hk2(hk2),LOC125247704(LOC125247704),LOC125248593(LOC125248593),LOC125262403(LOC125262403),LOC125262404(LOC125262404),LOC125263652(LOC125263652),LOC125265600(LOC125265600),LOC125277427(LOC125277427),mpc2b(mpc2b),pck1(pck1),pdk2b(pdk2b),pfkla(pfkla),pfklb(pfklb),pfkpa(pfkpa),pfkpb(pfkpb),pgd(pgd),pim3(pim3),pkma(pkma),plaub(plaub)…
BP	GO:0045598	regulation of fat cell differentiation	7	11	18	0.00148578	0.0238329	asxl2(asxl2),igf1(igf1),sfrp1a(sfrp1a),sfrp1b(sfrp1b),smad3b(smad3b),stk3(stk3),wwtr1(wwtr1)	adipoqa(adipoqa),adipoqb(adipoqb),cebpb(cebpb),gata2a(gata2a),insig1(insig1),jdp2b(jdp2b),LOC125261312(LOC125261312),mecom(mecom),metrnla(metrnla),ptgs2a(ptgs2a),ptgs2b(ptgs2b)
BP	GO:0034370	triglyceride-rich lipoprotein particle remodeling	0	4	4	0.00148647	0.0238329	-	apoeb(apoeb),lcat(lcat),LOC125251306(LOC125251306),lpl(lpl)
BP	GO:0030279	negative regulation of ossification	5	9	14	0.00149526	0.0239297	calcr(calcr),sfrp1a(sfrp1a),sfrp1b(sfrp1b),smad3b(smad3b),sufu(sufu)	bcor(bcor),dkk1b(dkk1b),fgfr1b(fgfr1b),hif1aa(hif1aa),LOC125273425(LOC125273425),pth1b(pth1b),smurf1(smurf1),sox9a(sox9a),tnn(tnn)
BP	GO:0051348	negative regulation of transferase activity	12	27	39	0.00150496	0.0240406	cep85(cep85),deptor(deptor),gstp1.2(gstp1.2),lrrc4.1(lrrc4.1),mapk8b(mapk8b),midn(midn),mstnb(mstnb),podn(podn),sfrp1a(sfrp1a),sfrp1b(sfrp1b),wwtr1(wwtr1),ywhag2(ywhag2)	acap3a(acap3a),adipoqa(adipoqa),adipoqb(adipoqb),adora2ab(adora2ab),apoeb(apoeb),cblb(cblb),dusp4(dusp4),dusp5(dusp5),gadd45aa(gadd45aa),gadd45bb(gadd45bb),gadd45ga(gadd45ga),LOC125250888(LOC125250888),LOC125259911(LOC125259911),LOC125262403(LOC125262403),LOC125262404(LOC125262404),LOC125279079(LOC125279079),lrtm2a(lrtm2a),pard6b(pard6b),prkag2a(prkag2a),prkag2b(prkag2b),rgs14b(rgs14b),rgs4(rgs4)…
CC	GO:0098533	ATPase dependent transmembrane transport complex	0	6	6	0.00151902	0.0192711	-	atp1a3b(atp1a3b),atp1b1a(atp1b1a),atp2a2a(atp2a2a),atp2a2b(atp2a2b),LOC125272946(LOC125272946),slc9a1a(slc9a1a)
BP	GO:0065008	regulation of biological quality	92	251	343	0.00152493	0.0243149	adgrl2a(adgrl2a),aldoaa(aldoaa),ank1a(ank1a),arhgef15b(arhgef15b),atl3(atl3),bbs1(bbs1),bcl6aa(bcl6aa),bdh2(bdh2),bmp5(bmp5),brdt(brdt),c2cd2l(c2cd2l),calcr(calcr),cap2(cap2),capn3b(capn3b),ccnd1(ccnd1),cpe(cpe),cxcl12b(cxcl12b),deptor(deptor),dgkaa(dgkaa),dnajb5(dnajb5),e2f4(e2f4),ensab(ensab),exosc8(exosc8),ezrb(ezrb),f13a1b(f13a1b),fgf13a(fgf13a),fhod3b(fhod3b),fitm1l(fitm1l),gpib(gpib),gstp1.…	abat(abat),abca1a(abca1a),abca7(abca7),abhd6a(abhd6a),acsl4b(acsl4b),actb1(actb1),adam8a(adam8a),adipoqa(adipoqa),adipoqb(adipoqb),adora2ab(adora2ab),agtr1a(agtr1a),aifm1(aifm1),aipl1(aipl1),aldh9a1a.1(aldh9a1a.1),ampd3a(ampd3a),angpt1(angpt1),ano6(ano6),aplnra(aplnra),apoeb(apoeb),aqp3a(aqp3a),aqp7(aqp7),arhgap44b(arhgap44b),arrdc3b(arrdc3b),atp1a3b(atp1a3b),atp1b1a(atp1b1a),atp2a2a(atp2a2a),atp…
BP	GO:1901654	response to ketone	15	26	41	0.00152838	0.0243253	abhd2a(abhd2a),ccnd1(ccnd1),ddx3xb(ddx3xb),gpib(gpib),igf1(igf1),klf6b(klf6b),mstnb(mstnb),nr1h3(nr1h3),nrg1(nrg1),rps6kb1b(rps6kb1b),rwdd1(rwdd1),rxrga(rxrga),sfrp1a(sfrp1a),sfrp1b(sfrp1b),tgfbr3(tgfbr3)	agtr1a(agtr1a),aifm1(aifm1),fosab(fosab),fosl1a(fosl1a),fosl2(fosl2),junba(junba),junbb(junbb),klf2b(klf2b),l1camb(l1camb),LOC125247607(LOC125247607),LOC125247704(LOC125247704),LOC125259911(LOC125259911),LOC125262403(LOC125262403),LOC125262404(LOC125262404),LOC125263652(LOC125263652),LOC125275928(LOC125275928),pck1(pck1),phc2a(phc2a),plat(plat),ramp2(ramp2),rxrgb(rxrgb),serpine1(serpine1),slc2a1b…
BP	GO:0045444	fat cell differentiation	9	19	28	0.00154496	0.0245148	asxl2(asxl2),bbs1(bbs1),ccnd1(ccnd1),igf1(igf1),sfrp1a(sfrp1a),sfrp1b(sfrp1b),smad3b(smad3b),stk3(stk3),wwtr1(wwtr1)	adipoqa(adipoqa),adipoqb(adipoqb),bnip3(bnip3),cebpb(cebpb),ero1a(ero1a),gata2a(gata2a),insig1(insig1),jdp2b(jdp2b),LOC125261312(LOC125261312),LOC125263652(LOC125263652),LOC125265600(LOC125265600),mb(mb),mecom(mecom),metrnla(metrnla),per2(per2),ptgs2a(ptgs2a),ptgs2b(ptgs2b),socs1a(socs1a),tmem120aa(tmem120aa)
BP	GO:0009743	response to carbohydrate	8	30	38	0.00154593	0.0245148	c2cd2l(c2cd2l),ensab(ensab),gstp1.2(gstp1.2),igf1(igf1),ldha(ldha),mafaa(mafaa),prkcq(prkcq),rps6kb1b(rps6kb1b)	adipoqa(adipoqa),adipoqb(adipoqb),ccn2a(ccn2a),ctsba(ctsba),got1(got1),hif1aa(hif1aa),LOC125247704(LOC125247704),LOC125248593(LOC125248593),LOC125251306(LOC125251306),LOC125262403(LOC125262403),LOC125262404(LOC125262404),LOC125263652(LOC125263652),LOC125263945(LOC125263945),LOC125275928(LOC125275928),lpl(lpl),mpc2b(mpc2b),pck1(pck1),pfkla(pfkla),pfklb(pfklb),pfkpa(pfkpa),pfkpb(pfkpb),pim3(pim3),p…
BP	GO:0007455	eye-antennal disc morphogenesis	0	13	13	0.00154966	0.0245293	-	egfra(egfra),erbb3b(erbb3b),ets1(ets1),ets2(ets2),LOC125250269(LOC125250269),LOC125258282(LOC125258282),LOC125258283(LOC125258283),LOC125258285(LOC125258285),LOC125258286(LOC125258286),LOC125258287(LOC125258287),LOC125258289(LOC125258289),LOC125258290(LOC125258290),myh7bb(myh7bb)
CC	GO:0045239	tricarboxylic acid cycle enzyme complex	0	5	5	0.00155627	0.0194534	-	bckdhb(bckdhb),idh3g(idh3g),LOC125251082(LOC125251082),LOC125260426(LOC125260426),ogdhb(ogdhb)
BP	GO:0008284	positive regulation of cell population proliferation	23	67	90	0.00159281	0.0251664	bcl6aa(bcl6aa),bmp5(bmp5),ccnd1(ccnd1),cxcl12b(cxcl12b),efemp1(efemp1),ezrb(ezrb),igf1(igf1),LOC125265856(LOC125265856),mapk8b(mapk8b),mark4a(mark4a),nras(nras),nrg1(nrg1),pitx3(pitx3),prkcq(prkcq),purab(purab),rps6kb1b(rps6kb1b),sapcd2(sapcd2),sfrp1a(sfrp1a),sfrp1b(sfrp1b),tgfbr3(tgfbr3),thrb(thrb),ube2a(ube2a),wwtr1(wwtr1)	adkb(adkb),agap2(agap2),agtr1a(agtr1a),ankrd1a(ankrd1a),aplnra(aplnra),ccn2a(ccn2a),cdh13(cdh13),crlf1a(crlf1a),cxcl8a(cxcl8a),cxcr3.3(cxcr3.3),ednraa(ednraa),egfra(egfra),erbb3b(erbb3b),esm1(esm1),ets1(ets1),ets2(ets2),f2r(f2r),fbln1(fbln1),fgfr1b(fgfr1b),fgfr4(fgfr4),fosl1a(fosl1a),fosl2(fosl2),gata2a(gata2a),gnai2a(gnai2a),gpr37l1a(gpr37l1a),hif1aa(hif1aa),il6r(il6r),itga4(itga4),lamb1a(lamb1a…
BP	GO:0060438	trachea development	2	8	10	0.00160041	0.0252375	fhod3b(fhod3b),map2k2a(map2k2a)	atp1a3b(atp1a3b),edaradd(edaradd),ets1(ets1),ets2(ets2),hif1aa(hif1aa),LOC125272946(LOC125272946),LOC125275928(LOC125275928),sox9a(sox9a)
BP	GO:0009991	response to extracellular stimulus	15	59	74	0.00160312	0.0252375	ccnd1(ccnd1),cpeb4b(cpeb4b),ensab(ensab),gstp1.2(gstp1.2),hsd11b2(hsd11b2),igf1(igf1),ldha(ldha),mapk8b(mapk8b),nudt3b(nudt3b),pcmt(pcmt),postna(postna),rps6kb1b(rps6kb1b),rxrga(rxrga),sfrp1a(sfrp1a),sfrp1b(sfrp1b)	acsl1a(acsl1a),acsl1b(acsl1b),acsl4b(acsl4b),agtr1a(agtr1a),aifm1(aifm1),angpt1(angpt1),apoeb(apoeb),aqp3a(aqp3a),bckdhb(bckdhb),cpt1ab(cpt1ab),cpt2(cpt2),CYTB(CYTB),dgat2(dgat2),fgfr1b(fgfr1b),fosab(fosab),fosl1a(fosl1a),fstl1a(fstl1a),gnai2a(gnai2a),hif1aa(hif1aa),hmgcl(hmgcl),hspd1(hspd1),junba(junba),junbb(junbb),kcna4(kcna4),lipg(lipg),LOC125243714(LOC125243714),LOC125246170(LOC125246170),LO…
BP	GO:0030335	positive regulation of cell migration	13	42	55	0.001623	0.0255044	aldoaa(aldoaa),cxcl12b(cxcl12b),fhod3b(fhod3b),glipr2l(glipr2l),gpib(gpib),igf1(igf1),LOC125252961(LOC125252961),mapk8b(mapk8b),mia3(mia3),myoc(myoc),postna(postna),rps6kb1b(rps6kb1b),smad3b(smad3b)	adam8a(adam8a),angpt1(angpt1),ano6(ano6),arhgef1a(arhgef1a),cdh13(cdh13),cxcl8a(cxcl8a),ednraa(ednraa),egfra(egfra),epb41l4b(epb41l4b),ets1(ets1),f2r(f2r),fbln1(fbln1),fgfr1b(fgfr1b),gata2a(gata2a),gnai2a(gnai2a),grb7(grb7),hif1aa(hif1aa),il6r(il6r),itga4(itga4),itga5(itga5),lamb1a(lamb1a),LOC125248238(LOC125248238),LOC125248593(LOC125248593),LOC125254674(LOC125254674),LOC125262403(LOC125262403),…
BP	GO:2001234	negative regulation of apoptotic signaling pathway	8	25	33	0.00164766	0.025845	bmp5(bmp5),cxcl12b(cxcl12b),ddx3xb(ddx3xb),gstp1.2(gstp1.2),igf1(igf1),nrg1(nrg1),rps6kb1b(rps6kb1b),ube2a(ube2a)	agap2(agap2),arhgef1a(arhgef1a),egfra(egfra),erbb3b(erbb3b),ets1(ets1),ets2(ets2),gnai2a(gnai2a),hif1aa(hif1aa),ier3(ier3),ivns1abpb(ivns1abpb),LOC125262403(LOC125262403),LOC125262404(LOC125262404),LOC125276591(LOC125276591),LOC125279699(LOC125279699),ndufs3(ndufs3),ptgs2a(ptgs2a),ptgs2b(ptgs2b),serpine1(serpine1),sgms1b(sgms1b),si:ch211-204c21.1(si:ch211-204c21.1),slc25a5(slc25a5),slc35f6(slc35f…
BP	GO:0001944	vasculature development	14	57	71	0.00165754	0.0259254	arhgef15b(arhgef15b),calcr(calcr),col4a1(col4a1),cxcl12b(cxcl12b),igf1(igf1),LOC125261424(LOC125261424),loxa(loxa),nras(nras),sfrp1a(sfrp1a),sfrp1b(sfrp1b),sufu(sufu),tgfbr3(tgfbr3),thbs2a(thbs2a),thbs2b(thbs2b)	adam8a(adam8a),agtr1a(agtr1a),angpt1(angpt1),aplnra(aplnra),apoeb(apoeb),ccn2a(ccn2a),cdh13(cdh13),cdh5(cdh5),cxcl8a(cxcl8a),cxcr3.3(cxcr3.3),ednraa(ednraa),efna1b(efna1b),egln1a(egln1a),epha2a(epha2a),esm1(esm1),ets1(ets1),ets2(ets2),fgfr1b(fgfr1b),flcn(flcn),fosl1a(fosl1a),gata2a(gata2a),hif1aa(hif1aa),hk2(hk2),itga5(itga5),junba(junba),junbb(junbb),klf2b(klf2b),lama1(lama1),LOC125254674(LOC125…
BP	GO:0042067	establishment of ommatidial planar polarity	0	15	15	0.00166133	0.0259254	-	egfra(egfra),erbb3b(erbb3b),ets1(ets1),ets2(ets2),LOC125250269(LOC125250269),LOC125258282(LOC125258282),LOC125258283(LOC125258283),LOC125258285(LOC125258285),LOC125258286(LOC125258286),LOC125258287(LOC125258287),LOC125258289(LOC125258289),LOC125258290(LOC125258290),LOC125264078(LOC125264078),myh7bb(myh7bb),prickle1b(prickle1b)
BP	GO:1900542	regulation of purine nucleotide metabolic process	3	13	16	0.00166173	0.0259254	actn3b(actn3b),igf1(igf1),pfkfb4b(pfkfb4b)	COX2(COX2),flcn(flcn),gpd1a(gpd1a),hif1aa(hif1aa),ier3(ier3),LOC125263652(LOC125263652),LOC125273425(LOC125273425),lrpprc(lrpprc),pdk2b(pdk2b),pgam1a(pgam1a),pparaa(pparaa),prkag2a(prkag2a),prkag2b(prkag2b)
BP	GO:0007611	learning or memory	14	41	55	0.00167224	0.0260426	cpeb4b(cpeb4b),fgf13a(fgf13a),gpib(gpib),igf1(igf1),LOC125252961(LOC125252961),map1ab(map1ab),mapk8b(mapk8b),nbeab(nbeab),nr1h3(nr1h3),nras(nras),nrg1(nrg1),phex(phex),rps6kb1b(rps6kb1b),tob1a(tob1a)	abca7(abca7),adcy1a(adcy1a),agap2(agap2),apoeb(apoeb),atp1a3b(atp1a3b),atp6ap2(atp6ap2),btg2(btg2),cebpb(cebpb),cldn5a(cldn5a),cldn5b(cldn5b),ddhd2(ddhd2),dkk1b(dkk1b),egfra(egfra),en1b(en1b),erbb3b(erbb3b),fosab(fosab),fosl1a(fosl1a),fosl2(fosl2),gpr88(gpr88),hif1aa(hif1aa),itga4(itga4),itga5(itga5),kcna4(kcna4),kcnab1a(kcnab1a),lamb1a(lamb1a),LOC125248065(LOC125248065),LOC125262403(LOC125262403…
BP	GO:1901018	positive regulation of potassium ion transmembrane transporter activity	2	5	7	0.00168207	0.0261488	igf1(igf1),prkg1b(prkg1b)	atp1b1a(atp1b1a),LOC125255566(LOC125255566),lrrc38a(lrrc38a),rnf207a(rnf207a),rnf207b(rnf207b)
BP	GO:0042326	negative regulation of phosphorylation	17	42	59	0.00169421	0.0262905	actn3b(actn3b),cep85(cep85),deptor(deptor),ezrb(ezrb),gstp1.2(gstp1.2),igf1(igf1),LOC125256874(LOC125256874),lrrc4.1(lrrc4.1),mapk8b(mapk8b),midn(midn),mstnb(mstnb),podn(podn),ppp2r5eb(ppp2r5eb),sfrp1a(sfrp1a),sfrp1b(sfrp1b),wwtr1(wwtr1),ywhag2(ywhag2)	acap3a(acap3a),adipoqa(adipoqa),adipoqb(adipoqb),adora2ab(adora2ab),angpt1(angpt1),apoeb(apoeb),cblb(cblb),dkk1b(dkk1b),dusp4(dusp4),dusp5(dusp5),efna1b(efna1b),fbln1(fbln1),flcn(flcn),gadd45aa(gadd45aa),gadd45bb(gadd45bb),gadd45ga(gadd45ga),ier3(ier3),inhbaa(inhbaa),LOC125246170(LOC125246170),LOC125250888(LOC125250888),LOC125254801(LOC125254801),LOC125259911(LOC125259911),LOC125262403(LOC1252624…
BP	GO:0045600	positive regulation of fat cell differentiation	5	6	11	0.00170167	0.0263591	asxl2(asxl2),igf1(igf1),sfrp1a(sfrp1a),sfrp1b(sfrp1b),stk3(stk3)	cebpb(cebpb),LOC125261312(LOC125261312),mecom(mecom),metrnla(metrnla),ptgs2a(ptgs2a),ptgs2b(ptgs2b)
BP	GO:0007167	enzyme linked receptor protein signaling pathway	26	90	116	0.0017197	0.026591	bmp5(bmp5),capn3b(capn3b),col4a1(col4a1),efemp1(efemp1),igf1(igf1),LOC125252961(LOC125252961),LOC125265856(LOC125265856),map2k2a(map2k2a),mstnb(mstnb),myoc(myoc),myorg(myorg),nr1h3(nr1h3),nras(nras),nrg1(nrg1),ppp2r5eb(ppp2r5eb),prkcq(prkcq),ptbp1a(ptbp1a),rgma(rgma),rps6kb1b(rps6kb1b),sfrp1a(sfrp1a),sfrp1b(sfrp1b),smad3b(smad3b),tesk2(tesk2),tgfbr3(tgfbr3),vasna(vasna),wwtr1(wwtr1)	acsl4b(acsl4b),adamtsl2(adamtsl2),adipoqa(adipoqa),adipoqb(adipoqb),angpt1(angpt1),aplnra(aplnra),arhgef1a(arhgef1a),atp6v1ba(atp6v1ba),atp6v1c1b(atp6v1c1b),atp6v1e1b(atp6v1e1b),cblb(cblb),ccn2a(ccn2a),cd63(cd63),cdh13(cdh13),cdh5(cdh5),cldn5a(cldn5a),cldn5b(cldn5b),ddr1(ddr1),dkk1b(dkk1b),dlc1(dlc1),efna1b(efna1b),egfra(egfra),epha2a(epha2a),epha4a(epha4a),erbb3b(erbb3b),esm1(esm1),ets1(ets1),et…
BP	GO:0031214	biomineral tissue development	6	13	19	0.00174108	0.026735	actn3b(actn3b),asxl2(asxl2),igf1(igf1),mia3(mia3),phex(phex),smad3b(smad3b)	ano6(ano6),bcor(bcor),cebpb(cebpb),hif1aa(hif1aa),pparaa(pparaa),ptgs2a(ptgs2a),ptgs2b(ptgs2b),pth1b(pth1b),s1pr1(s1pr1),slc20a1a(slc20a1a),slc20a1b(slc20a1b),sox9a(sox9a),tuft1a(tuft1a)
BP	GO:0110148	biomineralization	6	13	19	0.00174108	0.026735	actn3b(actn3b),asxl2(asxl2),igf1(igf1),mia3(mia3),phex(phex),smad3b(smad3b)	ano6(ano6),bcor(bcor),cebpb(cebpb),hif1aa(hif1aa),pparaa(pparaa),ptgs2a(ptgs2a),ptgs2b(ptgs2b),pth1b(pth1b),s1pr1(s1pr1),slc20a1a(slc20a1a),slc20a1b(slc20a1b),sox9a(sox9a),tuft1a(tuft1a)
BP	GO:0070977	bone maturation	3	3	6	0.00174747	0.026735	actn3b(actn3b),asxl2(asxl2),igf1(igf1)	ano6(ano6),pth1b(pth1b),ryr1a(ryr1a)
BP	GO:0071605	monocyte chemotactic protein-1 production	1	5	6	0.00174747	0.026735	gstp1.2(gstp1.2)	adipoqa(adipoqa),adipoqb(adipoqb),LOC125248238(LOC125248238),LOC125262403(LOC125262403),LOC125262404(LOC125262404)
BP	GO:0071636	positive regulation of transforming growth factor beta production	1	5	6	0.00174747	0.026735	smad3b(smad3b)	atp6ap2(atp6ap2),LOC125248238(LOC125248238),ptgs2a(ptgs2a),ptgs2b(ptgs2b),thbs1a(thbs1a)
BP	GO:0071637	regulation of monocyte chemotactic protein-1 production	1	5	6	0.00174747	0.026735	gstp1.2(gstp1.2)	adipoqa(adipoqa),adipoqb(adipoqb),LOC125248238(LOC125248238),LOC125262403(LOC125262403),LOC125262404(LOC125262404)
CC	GO:0030315	T-tubule	3	9	12	0.00175419	0.0216095	capn3b(capn3b),ezrb(ezrb),stbd1(stbd1)	cacna1sa(cacna1sa),ednraa(ednraa),got2b(got2b),kcnj2a(kcnj2a),LOC125265600(LOC125265600),LOC125272946(LOC125272946),ryr1a(ryr1a),scn5lab(scn5lab),slc9a1a(slc9a1a)
BP	GO:0033993	response to lipid	22	85	107	0.00175438	0.0267936	abhd2a(abhd2a),aldoaa(aldoaa),calcr(calcr),ccnd1(ccnd1),ddx3xb(ddx3xb),gpib(gpib),gstp1.2(gstp1.2),hsd11b2(hsd11b2),igf1(igf1),LOC125271766(LOC125271766),loxa(loxa),mapk8b(mapk8b),mstnb(mstnb),nr1h3(nr1h3),nrg1(nrg1),rnf6(rnf6),rps6kb1b(rps6kb1b),rwdd1(rwdd1),rxrga(rxrga),sfrp1a(sfrp1a),sfrp1b(sfrp1b),tgfbr3(tgfbr3)	abca1a(abca1a),acsl1a(acsl1a),acsl1b(acsl1b),agtr1a(agtr1a),aifm1(aifm1),ankrd1a(ankrd1a),apoeb(apoeb),aqp3a(aqp3a),atp1a3b(atp1a3b),atp2a2a(atp2a2a),atp2a2b(atp2a2b),bckdhb(bckdhb),ca4a(ca4a),ccn2a(ccn2a),cebpb(cebpb),cpn1(cpn1),cpt1ab(cpt1ab),cxcl8a(cxcl8a),dgat2(dgat2),dkk1b(dkk1b),ednraa(ednraa),egfra(egfra),ets1(ets1),f2r(f2r),fosab(fosab),fosl1a(fosl1a),fosl2(fosl2),gata2a(gata2a),gjb3(gjb3…
BP	GO:1904062	regulation of cation transmembrane transport	6	29	35	0.0017969	0.0273806	calcr(calcr),capn3b(capn3b),igf1(igf1),prkg1b(prkg1b),rgs7b(rgs7b),trdn(trdn)	ano6(ano6),aplnra(aplnra),atp1b1a(atp1b1a),atp2a2a(atp2a2a),atp2a2b(atp2a2b),cacna1sa(cacna1sa),casq2(casq2),cd63(cd63),cxcl8a(cxcl8a),cxcr3.3(cxcr3.3),ednraa(ednraa),f2r(f2r),kcnab1a(kcnab1a),kcnab2b(kcnab2b),kcnj2a(kcnj2a),LOC125243266(LOC125243266),LOC125247704(LOC125247704),LOC125255566(LOC125255566),LOC125255968(LOC125255968),lrrc38a(lrrc38a),ptpn3(ptpn3),rgs4(rgs4),rnf207a(rnf207a),rnf207b(…
BP	GO:0009611	response to wounding	25	64	89	0.00179912	0.0273806	abhd2a(abhd2a),atl3(atl3),capn3b(capn3b),col4a1(col4a1),creb3l2(creb3l2),dgkaa(dgkaa),f13a1b(f13a1b),fhod3b(fhod3b),igf1(igf1),klf6b(klf6b),LOC125252961(LOC125252961),loxa(loxa),map2k2a(map2k2a),mapk8b(mapk8b),mapre3a(mapre3a),mia3(mia3),mstnb(mstnb),nrg1(nrg1),p2rx5(p2rx5),prkcq(prkcq),prkg1b(prkg1b),prr33(prr33),rgma(rgma),rps6kb1b(rps6kb1b),smad3b(smad3b)	abat(abat),adora2ab(adora2ab),ano6(ano6),apoeb(apoeb),arhgef1a(arhgef1a),c1qtnf1(c1qtnf1),ccn2a(ccn2a),coq3(coq3),ctsba(ctsba),cxcl8a(cxcl8a),ddr1(ddr1),dgke(dgke),egfra(egfra),ehd1a(ehd1a),epb41l4b(epb41l4b),epha4a(epha4a),erbb3b(erbb3b),ets1(ets1),f2r(f2r),fbln1(fbln1),fgfr1b(fgfr1b),fgfr4(fgfr4),gata2a(gata2a),hif1aa(hif1aa),hopx(hopx),irf1b(irf1b),itga4(itga4),itga5(itga5),l1camb(l1camb),LOC1…
BP	GO:0045466	R7 cell differentiation	2	11	13	0.00185152	0.0281289	ehd4(ehd4),tesk2(tesk2)	cblb(cblb),egfra(egfra),ehd1a(ehd1a),erbb3b(erbb3b),ets1(ets1),ets2(ets2),hsp90aa1.2(hsp90aa1.2),nfya(nfya),rasa3(rasa3),sall1a(sall1a),si:ch211-204c21.1(si:ch211-204c21.1)
BP	GO:0070373	negative regulation of ERK1 and ERK2 cascade	3	9	12	0.00189749	0.028777	ezrb(ezrb),gstp1.2(gstp1.2),igf1(igf1)	adipoqa(adipoqa),adipoqb(adipoqb),dusp4(dusp4),fbln1(fbln1),flcn(flcn),LOC125246170(LOC125246170),LOC125259911(LOC125259911),rgs14b(rgs14b),si:ch211-204c21.1(si:ch211-204c21.1)
BP	GO:0071639	positive regulation of monocyte chemotactic protein-1 production	0	5	5	0.00190915	0.028853	-	adipoqa(adipoqa),adipoqb(adipoqb),LOC125248238(LOC125248238),LOC125262403(LOC125262403),LOC125262404(LOC125262404)
BP	GO:1902224	ketone body metabolic process	1	4	5	0.00190915	0.028853	bdh2(bdh2)	cpt2(cpt2),dgat1a(dgat1a),hmgcl(hmgcl),tyrp1b(tyrp1b)
BP	GO:0006520	cellular amino acid metabolic process	7	28	35	0.00194587	0.029357	ckmt1(ckmt1),mthfs(mthfs),pcmt(pcmt),si:ch211-217a12.1(si:ch211-217a12.1),slc6a6b(slc6a6b),slc6a8(slc6a8),slc7a2(slc7a2)	abat(abat),acad8(acad8),auh(auh),bcat2(bcat2),bckdhb(bckdhb),ckmt2b(ckmt2b),egln1a(egln1a),ero1a(ero1a),gcat(gcat),gcdha(gcdha),gfpt2(gfpt2),gldc(gldc),got1(got1),got2b(got2b),hibadha(hibadha),hmgcl(hmgcl),ivd(ivd),LOC125248593(LOC125248593),mccc2(mccc2),msra(msra),nars2(nars2),odc1(odc1),pcca(pcca),pccb(pccb),pck1(pck1),rimkla(rimkla),slc3a1(slc3a1),tyrp1b(tyrp1b)
BP	GO:0007266	Rho protein signal transduction	6	16	22	0.00195298	0.0294131	abrab(abrab),arhgef15b(arhgef15b),bcl6aa(bcl6aa),cavin4b(cavin4b),LOC125252961(LOC125252961),myoc(myoc)	abca1a(abca1a),agtr1a(agtr1a),apoeb(apoeb),arhgap42a(arhgap42a),arhgef1a(arhgef1a),cdh13(cdh13),dlc1(dlc1),ednraa(ednraa),f2r(f2r),flcn(flcn),LOC125253335(LOC125253335),ntn1a(ntn1a),pth1b(pth1b),ripor1(ripor1),si:dkey-91m11.5(si:dkey-91m11.5),zgc:158766(zgc:158766)
BP	GO:0014850	response to muscle activity	5	3	8	0.00196725	0.0295768	capn3b(capn3b),LOC125263123(LOC125263123),LOC125263129(LOC125263129),mstnb(mstnb),prkag3b(prkag3b)	got2b(got2b),hif1aa(hif1aa),metrnla(metrnla)
BP	GO:0032891	negative regulation of organic acid transport	1	6	7	0.00198731	0.0298269	prkg1b(prkg1b)	abat(abat),acsl4b(acsl4b),LOC125262403(LOC125262403),LOC125262404(LOC125262404),rgs4(rgs4),thbs1a(thbs1a)
BP	GO:0014823	response to activity	6	11	17	0.00201498	0.03019	capn3b(capn3b),igf1(igf1),LOC125263123(LOC125263123),LOC125263129(LOC125263129),mstnb(mstnb),prkag3b(prkag3b)	agtr1a(agtr1a),got2b(got2b),hif1aa(hif1aa),hspd1(hspd1),l1camb(l1camb),LOC125247704(LOC125247704),LOC125263652(LOC125263652),mb(mb),metrnla(metrnla),pck1(pck1),plaub(plaub)
BP	GO:0050890	cognition	15	42	57	0.00203432	0.0304272	cpeb4b(cpeb4b),dgcr2(dgcr2),fgf13a(fgf13a),gpib(gpib),igf1(igf1),LOC125252961(LOC125252961),map1ab(map1ab),mapk8b(mapk8b),nbeab(nbeab),nr1h3(nr1h3),nras(nras),nrg1(nrg1),phex(phex),rps6kb1b(rps6kb1b),tob1a(tob1a)	abca7(abca7),adcy1a(adcy1a),agap2(agap2),apoeb(apoeb),atp1a3b(atp1a3b),atp6ap2(atp6ap2),btg2(btg2),cebpb(cebpb),cldn5a(cldn5a),cldn5b(cldn5b),ddhd2(ddhd2),dkk1b(dkk1b),egfra(egfra),en1b(en1b),erbb3b(erbb3b),fosab(fosab),fosl1a(fosl1a),fosl2(fosl2),gpr155b(gpr155b),gpr88(gpr88),hif1aa(hif1aa),itga4(itga4),itga5(itga5),kcna4(kcna4),kcnab1a(kcnab1a),lamb1a(lamb1a),LOC125248065(LOC125248065),LOC12526…
BP	GO:0034637	cellular carbohydrate biosynthetic process	6	8	14	0.00208076	0.0310684	dyrk2(dyrk2),igf1(igf1),LOC125250112(LOC125250112),ppp1r3ca(ppp1r3ca),ppp1r3cb(ppp1r3cb),prkag3b(prkag3b)	got1(got1),gyg2(gyg2),LOC125263652(LOC125263652),pck1(pck1),per2(per2),pth1b(pth1b),si:ch73-335l21.4(si:ch73-335l21.4),slc2a1b(slc2a1b)
BP	GO:0034612	response to tumor necrosis factor	4	26	30	0.00211921	0.0315663	gstp1.2(gstp1.2),rps6kb1b(rps6kb1b),sfrp1a(sfrp1a),sfrp1b(sfrp1b)	adipoqa(adipoqa),adipoqb(adipoqb),ankrd1a(ankrd1a),apoeb(apoeb),arhgef1a(arhgef1a),cxcl8a(cxcl8a),edaradd(edaradd),gpd1a(gpd1a),klf2b(klf2b),krt18a.1(krt18a.1),krt8(krt8),LOC125247704(LOC125247704),LOC125258494(LOC125258494),LOC125263652(LOC125263652),LOC125265600(LOC125265600),LOC125273425(LOC125273425),LOC125279699(LOC125279699),nfkbiaa(nfkbiaa),pck1(pck1),ptgs2a(ptgs2a),ptgs2b(ptgs2b),sgms1b(s…
BP	GO:0044248	cellular catabolic process	48	126	174	0.00212137	0.0315663	abhd2a(abhd2a),actn3b(actn3b),aldoaa(aldoaa),bdh2(bdh2),calcr(calcr),cnot4b(cnot4b),cpe(cpe),dlgap1b(dlgap1b),exosc8(exosc8),ezrb(ezrb),fundc2(fundc2),gpib(gpib),gtpbp1l(gtpbp1l),igf1(igf1),ldha(ldha),lnx1(lnx1),LOC125250112(LOC125250112),LOC125254055(LOC125254055),LOC125259655(LOC125259655),LOC125266278(LOC125266278),LOC125271740(LOC125271740),LOC125275030(LOC125275030),map1ab(map1ab),mapk8b(map…	abat(abat),abhd6a(abhd6a),acad8(acad8),acsl1a(acsl1a),acsl1b(acsl1b),adam8a(adam8a),adipoqa(adipoqa),adipoqb(adipoqb),aifm1(aifm1),ampd3a(ampd3a),apoeb(apoeb),atp2a2a(atp2a2a),atp2a2b(atp2a2b),atp6v1ba(atp6v1ba),atp6v1c1b(atp6v1c1b),atp6v1e1b(atp6v1e1b),auh(auh),bcat2(bcat2),bckdhb(bckdhb),bnip3(bnip3),btg2(btg2),cblb(cblb),cdadc1(cdadc1),clpxb(clpxb),cpn1(cpn1),cpt1ab(cpt1ab),cpt2(cpt2),crata(cr…
BP	GO:0002043	blood vessel endothelial cell proliferation involved in sprouting angiogenesis	0	6	6	0.00213217	0.031669	-	agtr1a(agtr1a),aplnra(aplnra),epha2a(epha2a),gata2a(gata2a),ppp1r16b(ppp1r16b),thbs1a(thbs1a)
BP	GO:0009169	purine ribonucleoside monophosphate catabolic process	3	1	4	0.00214285	0.031669	LOC125254055(LOC125254055),nudt3b(nudt3b),nudt4a(nudt4a)	ampd3a(ampd3a)
BP	GO:0010890	positive regulation of sequestering of triglyceride	1	3	4	0.00214285	0.031669	fitm1l(fitm1l)	acsl4b(acsl4b),LOC125251306(LOC125251306),lpl(lpl)
BP	GO:0033689	negative regulation of osteoblast proliferation	3	1	4	0.00214285	0.031669	sfrp1a(sfrp1a),sfrp1b(sfrp1b),smad3b(smad3b)	tnn(tnn)
CC	GO:0033017	sarcoplasmic reticulum membrane	1	6	7	0.00214484	0.025747	trdn(trdn)	atp2a2a(atp2a2a),atp2a2b(atp2a2b),casq2(casq2),klhl41a(klhl41a),LOC125262564(LOC125262564),ryr1a(ryr1a)
CC	GO:0030055	cell-substrate junction	6	17	23	0.00215063	0.025747	actn3b(actn3b),cspg4ba(cspg4ba),map2k2a(map2k2a),neurl2(neurl2),nexn(nexn),pdlim3b(pdlim3b)	actb1(actb1),asap3(asap3),ddr1(ddr1),dlc1(dlc1),epha2a(epha2a),grb7(grb7),itga4(itga4),itga5(itga5),itgb6(itgb6),lima1a(lima1a),LOC125247704(LOC125247704),LOC125248593(LOC125248593),LOC125255566(LOC125255566),sdc4(sdc4),si:dkey-71d15.2(si:dkey-71d15.2),thbs4b(thbs4b),zyx(zyx)
BP	GO:1901552	positive regulation of endothelial cell development	0	3	3	0.00215869	0.031795	-	cdh5(cdh5),cldn5a(cldn5a),cldn5b(cldn5b)
BP	GO:1903142	positive regulation of establishment of endothelial barrier	0	3	3	0.00215869	0.031795	-	cdh5(cdh5),cldn5a(cldn5a),cldn5b(cldn5b)
BP	GO:0031589	cell-substrate adhesion	12	24	36	0.00221653	0.0325916	actn3b(actn3b),bcl6aa(bcl6aa),col8a1b(col8a1b),fhod3b(fhod3b),LOC125252961(LOC125252961),mkln1(mkln1),myoc(myoc),postna(postna),sfrp1a(sfrp1a),sfrp1b(sfrp1b),smad3b(smad3b),tesk2(tesk2)	adam8a(adam8a),angpt1(angpt1),ccn2a(ccn2a),cd63(cd63),cdh13(cdh13),ddr1(ddr1),dlc1(dlc1),efna1b(efna1b),epha4a(epha4a),fbln1(fbln1),itga4(itga4),itga5(itga5),l1camb(l1camb),lamb1a(lamb1a),LOC125255566(LOC125255566),lyve1a(lyve1a),plaub(plaub),sdc4(sdc4),serpine1(serpine1),si:ch211-204c21.1(si:ch211-204c21.1),slc9a1a(slc9a1a),thbs1a(thbs1a),tnn(tnn),zyx(zyx)
BP	GO:0009792	embryo development ending in birth or egg hatching	35	75	110	0.00223144	0.0327554	asxl2(asxl2),bmp5(bmp5),calcr(calcr),col4a1(col4a1),gpc6a(gpc6a),gpib(gpib),hoxb2a(hoxb2a),igf1(igf1),kdm7aa(kdm7aa),lmo4b(lmo4b),LOC125252961(LOC125252961),LOC125262137(LOC125262137),LOC125265606(LOC125265606),LOC125265856(LOC125265856),mapk8b(mapk8b),mapre3a(mapre3a),mbnl1(mbnl1),meox1(meox1),mstnb(mstnb),naa50(naa50),nr1h3(nr1h3),pitx3(pitx3),rdh10a(rdh10a),rgma(rgma),sfrp1a(sfrp1a),sfrp1b(sfr…	acsl4b(acsl4b),actb1(actb1),angpt1(angpt1),atp1a3b(atp1a3b),atp2a2a(atp2a2a),atp2a2b(atp2a2b),atp5if1a(atp5if1a),atp6ap2(atp6ap2),bcat2(bcat2),cebpb(cebpb),dkk1b(dkk1b),dlc1(dlc1),ednraa(ednraa),egfra(egfra),egln1a(egln1a),en1b(en1b),epb41l4b(epb41l4b),epha2a(epha2a),epha4a(epha4a),erbb3b(erbb3b),etfa(etfa),fgfr1b(fgfr1b),flcn(flcn),fosl1a(fosl1a),fosl2(fosl2),gata2a(gata2a),gjb3(gjb3),hif1aa(hif…
BP	GO:0043268	positive regulation of potassium ion transport	3	7	10	0.00224089	0.0327892	igf1(igf1),prkg1b(prkg1b),rgs7b(rgs7b)	ano6(ano6),atp1b1a(atp1b1a),kcnj2a(kcnj2a),LOC125255566(LOC125255566),lrrc38a(lrrc38a),rnf207a(rnf207a),rnf207b(rnf207b)
BP	GO:0044238	primary metabolic process	171	454	625	0.00224129	0.0327892	abhd2a(abhd2a),abrab(abrab),actn3b(actn3b),aldoaa(aldoaa),alpk2(alpk2),asxl2(asxl2),bbs1(bbs1),bcl6aa(bcl6aa),bdh2(bdh2),bmp5(bmp5),brdt(brdt),c1qa(c1qa),c1qc(c1qc),calcr(calcr),calua(calua),capn3b(capn3b),cavin4b(cavin4b),ccnd1(ccnd1),cep85(cep85),chst7(chst7),ckmt1(ckmt1),cmya5(cmya5),cnot4b(cnot4b),cpe(cpe),cpeb4b(cpeb4b),cpz(cpz),creb3l2(creb3l2),crsp7(crsp7),ddx3xb(ddx3xb),deptor(deptor),dgk…	abat(abat),abca1a(abca1a),abca7(abca7),abhd6a(abhd6a),ablim2(ablim2),acad8(acad8),acap3a(acap3a),aco2(aco2),acsl1a(acsl1a),acsl1b(acsl1b),acsl4b(acsl4b),actb1(actb1),adam8a(adam8a),adcy1a(adcy1a),adipoqa(adipoqa),adipoqb(adipoqb),adkb(adkb),adora2ab(adora2ab),agap2(agap2),agpat9l(agpat9l),agtr1a(agtr1a),ahrra(ahrra),aifm1(aifm1),aipl1(aipl1),ampd3a(ampd3a),angpt1(angpt1),ankrd1a(ankrd1a),aplnra(a…
CC	GO:0033018	sarcoplasmic reticulum lumen	1	2	3	0.00224409	0.0261298	trdn(trdn)	casq2(casq2),LOC125255968(LOC125255968)
CC	GO:0035976	transcription factor AP-1 complex	0	3	3	0.00224409	0.0261298	-	fosab(fosab),junba(junba),junbb(junbb)
BP	GO:1903792	negative regulation of anion transport	1	7	8	0.00226018	0.03301	prkg1b(prkg1b)	abat(abat),acsl4b(acsl4b),apoeb(apoeb),LOC125262403(LOC125262403),LOC125262404(LOC125262404),rgs4(rgs4),thbs1a(thbs1a)
BP	GO:0051017	actin filament bundle assembly	11	13	24	0.002298	0.0335061	arhgef15b(arhgef15b),cald1b(cald1b),ezrb(ezrb),fhod3b(fhod3b),LOC125252961(LOC125252961),myoc(myoc),prkcq(prkcq),sfrp1a(sfrp1a),sfrp1b(sfrp1b),smad3b(smad3b),synpo2la(synpo2la)	actc2(actc2),asap3(asap3),ccn2a(ccn2a),dlc1(dlc1),itga5(itga5),lima1a(lima1a),LOC125248593(LOC125248593),LOC125249731(LOC125249731),LOC125275928(LOC125275928),s1pr1(s1pr1),sdc4(sdc4),slc9a1a(slc9a1a),zyx(zyx)
BP	GO:0051194	positive regulation of cofactor metabolic process	3	4	7	0.00233372	0.0339699	actn3b(actn3b),igf1(igf1),pfkfb4b(pfkfb4b)	COX2(COX2),gpd1a(gpd1a),hif1aa(hif1aa),LOC125263652(LOC125263652)
BP	GO:0110020	regulation of actomyosin structure organization	8	11	19	0.00237684	0.0341834	arhgef15b(arhgef15b),fhod3b(fhod3b),LOC125252961(LOC125252961),myoc(myoc),prkcq(prkcq),sfrp1a(sfrp1a),sfrp1b(sfrp1b),smad3b(smad3b)	asap3(asap3),ccn2a(ccn2a),dlc1(dlc1),itga5(itga5),LOC125248593(LOC125248593),LOC125249731(LOC125249731),LOC125275928(LOC125275928),mylk3(mylk3),s1pr1(s1pr1),sdc4(sdc4),slc9a1a(slc9a1a)
BP	GO:2001237	negative regulation of extrinsic apoptotic signaling pathway	5	11	16	0.00238241	0.0341834	bmp5(bmp5),gstp1.2(gstp1.2),igf1(igf1),nrg1(nrg1),rps6kb1b(rps6kb1b)	agap2(agap2),arhgef1a(arhgef1a),LOC125262403(LOC125262403),LOC125262404(LOC125262404),LOC125279699(LOC125279699),serpine1(serpine1),sgms1b(sgms1b),si:ch211-204c21.1(si:ch211-204c21.1),thbs1a(thbs1a),tnfaip3(tnfaip3),tnfrsfa(tnfrsfa)
BP	GO:1901342	regulation of vasculature development	6	31	37	0.00241011	0.0341834	LOC125261424(LOC125261424),nras(nras),sfrp1a(sfrp1a),sfrp1b(sfrp1b),thbs2a(thbs2a),thbs2b(thbs2b)	agtr1a(agtr1a),aplnra(aplnra),cdh5(cdh5),cxcl8a(cxcl8a),cxcr3.3(cxcr3.3),efna1b(efna1b),egln1a(egln1a),epha2a(epha2a),ets1(ets1),flcn(flcn),gata2a(gata2a),hif1aa(hif1aa),hk2(hk2),itga5(itga5),klf2b(klf2b),LOC125254674(LOC125254674),LOC125262403(LOC125262403),LOC125262404(LOC125262404),LOC125275928(LOC125275928),mt2(mt2),nfatc2a(nfatc2a),ppp1r15a(ppp1r15a),ppp1r16b(ppp1r16b),ptgs2a(ptgs2a),ptgs2b(…
BP	GO:0001660	fever generation	0	5	5	0.00244292	0.0341834	-	LOC125262403(LOC125262403),LOC125262404(LOC125262404),ptgs2a(ptgs2a),ptgs2b(ptgs2b),tnfrsf11a(tnfrsf11a)
BP	GO:0051956	negative regulation of amino acid transport	1	4	5	0.00244292	0.0341834	prkg1b(prkg1b)	abat(abat),LOC125262403(LOC125262403),LOC125262404(LOC125262404),rgs4(rgs4)
BP	GO:0090269	fibroblast growth factor production	0	5	5	0.00244292	0.0341834	-	fgfr1b(fgfr1b),fgfr4(fgfr4),ptgs2a(ptgs2a),ptgs2b(ptgs2b),wnt2bb(wnt2bb)
BP	GO:1903587	regulation of blood vessel endothelial cell proliferation involved in sprouting angiogenesis	0	5	5	0.00244292	0.0341834	-	agtr1a(agtr1a),aplnra(aplnra),gata2a(gata2a),ppp1r16b(ppp1r16b),thbs1a(thbs1a)
BP	GO:0002264	endothelial cell activation involved in immune response	0	2	2	0.00244659	0.0341834	-	LOC125259191(LOC125259191),tcima(tcima)
BP	GO:0010335	response to non-ionic osmotic stress	0	2	2	0.00244659	0.0341834	-	ptgs2a(ptgs2a),ptgs2b(ptgs2b)
BP	GO:0015728	mevalonate transport	0	2	2	0.00244659	0.0341834	-	slc16a1a(slc16a1a),slc16a1b(slc16a1b)
BP	GO:0035504	regulation of myosin light chain kinase activity	0	2	2	0.00244659	0.0341834	-	LOC125262403(LOC125262403),LOC125262404(LOC125262404)
BP	GO:0035505	positive regulation of myosin light chain kinase activity	0	2	2	0.00244659	0.0341834	-	LOC125262403(LOC125262403),LOC125262404(LOC125262404)
BP	GO:0044345	stromal-epithelial cell signaling involved in prostate gland development	2	0	2	0.00244659	0.0341834	sfrp1a(sfrp1a),sfrp1b(sfrp1b)	-
BP	GO:0070994	detection of oxidative stress	0	2	2	0.00244659	0.0341834	-	adipoqa(adipoqa),adipoqb(adipoqb)
BP	GO:0071471	cellular response to non-ionic osmotic stress	0	2	2	0.00244659	0.0341834	-	ptgs2a(ptgs2a),ptgs2b(ptgs2b)
BP	GO:0090246	convergent extension involved in somitogenesis	2	0	2	0.00244659	0.0341834	sfrp1a(sfrp1a),sfrp1b(sfrp1b)	-
BP	GO:0090362	positive regulation of platelet-derived growth factor production	0	2	2	0.00244659	0.0341834	-	ptgs2a(ptgs2a),ptgs2b(ptgs2b)
BP	GO:1903952	regulation of voltage-gated potassium channel activity involved in atrial cardiac muscle cell action potential repolarization	0	2	2	0.00244659	0.0341834	-	rnf207a(rnf207a),rnf207b(rnf207b)
BP	GO:1903954	positive regulation of voltage-gated potassium channel activity involved in atrial cardiac muscle cell action potential repolarization	0	2	2	0.00244659	0.0341834	-	rnf207a(rnf207a),rnf207b(rnf207b)
BP	GO:2000080	negative regulation of canonical Wnt signaling pathway involved in controlling type B pancreatic cell proliferation	2	0	2	0.00244659	0.0341834	sfrp1a(sfrp1a),sfrp1b(sfrp1b)	-
BP	GO:2000477	regulation of metanephric glomerular visceral epithelial cell development	0	2	2	0.00244659	0.0341834	-	adipoqa(adipoqa),adipoqb(adipoqb)
BP	GO:2000478	positive regulation of metanephric glomerular visceral epithelial cell development	0	2	2	0.00244659	0.0341834	-	adipoqa(adipoqa),adipoqb(adipoqb)
BP	GO:2000534	positive regulation of renal albumin absorption	0	2	2	0.00244659	0.0341834	-	adipoqa(adipoqa),adipoqb(adipoqb)
BP	GO:2000590	negative regulation of metanephric mesenchymal cell migration	0	2	2	0.00244659	0.0341834	-	adipoqa(adipoqa),adipoqb(adipoqb)
BP	GO:1902531	regulation of intracellular signal transduction	42	123	165	0.00244673	0.0341834	abrab(abrab),actn3b(actn3b),arhgef15b(arhgef15b),bcl6aa(bcl6aa),bmp5(bmp5),brdt(brdt),calcr(calcr),capn3b(capn3b),cmya5(cmya5),cnot4b(cnot4b),cxcl12b(cxcl12b),ddx3xb(ddx3xb),deptor(deptor),dyrk2(dyrk2),e2f4(e2f4),ezrb(ezrb),glipr2l(glipr2l),gstp1.2(gstp1.2),igf1(igf1),LOC125265606(LOC125265606),LOC125277040(LOC125277040),lrrc4.1(lrrc4.1),map2k2a(map2k2a),mapk8b(mapk8b),mstnb(mstnb),myoc(myoc),myo…	abca1a(abca1a),abca7(abca7),adam8a(adam8a),adcy1a(adcy1a),adipoqa(adipoqa),adipoqb(adipoqb),agap2(agap2),agpat9l(agpat9l),agtr1a(agtr1a),akap12b(akap12b),angpt1(angpt1),ankrd1a(ankrd1a),aplnra(aplnra),apoeb(apoeb),arhgap22(arhgap22),arhgap44b(arhgap44b),arhgap45b(arhgap45b),arhgef1a(arhgef1a),arrdc3b(arrdc3b),atp6ap2(atp6ap2),c1qtnf1(c1qtnf1),cacna1sa(cacna1sa),casq2(casq2),ccn2a(ccn2a),cdh13(cdh…
BP	GO:0051239	regulation of multicellular organismal process	82	218	300	0.00247131	0.0344714	actn3b(actn3b),adgrl2a(adgrl2a),arhgef15b(arhgef15b),asxl2(asxl2),atl3(atl3),bcl6aa(bcl6aa),bmp5(bmp5),brdt(brdt),c1qc(c1qc),calcr(calcr),capn3b(capn3b),ccnd1(ccnd1),cmya5(cmya5),cnot4b(cnot4b),col4a1(col4a1),cpe(cpe),creb3l2(creb3l2),cxcl12b(cxcl12b),ddx3xb(ddx3xb),dnajb5(dnajb5),e2f4(e2f4),efemp1(efemp1),ezrb(ezrb),fgf13a(fgf13a),glipr2l(glipr2l),gpc6a(gpc6a),gpib(gpib),gstp1.2(gstp1.2),igf1(ig…	abat(abat),abca1a(abca1a),abca7(abca7),acsl4b(acsl4b),adam8a(adam8a),adcy1a(adcy1a),adipoqa(adipoqa),adipoqb(adipoqb),adkb(adkb),adora2ab(adora2ab),agap2(agap2),agtr1a(agtr1a),angpt1(angpt1),ankrd1a(ankrd1a),ano6(ano6),aplnra(aplnra),apoeb(apoeb),aqp3a(aqp3a),arhgap44b(arhgap44b),arhgef1a(arhgef1a),arrdc3b(arrdc3b),atp1a3b(atp1a3b),atp1b1a(atp1b1a),atp2a2a(atp2a2a),atp2a2b(atp2a2b),atp6ap2(atp6ap…
BP	GO:0032350	regulation of hormone metabolic process	3	8	11	0.00254195	0.0353999	bmp5(bmp5),igf1(igf1),prkg1b(prkg1b)	cblb(cblb),hif1aa(hif1aa),LOC125262403(LOC125262403),LOC125262404(LOC125262404),LOC125272946(LOC125272946),pde8b(pde8b),si:ch211-204c21.1(si:ch211-204c21.1),tle3a(tle3a)
CC	GO:0070821	tertiary granule membrane	2	10	12	0.00254867	0.0292753	nras(nras),stbd1(stbd1)	adam8a(adam8a),ano6(ano6),atp6ap2(atp6ap2),gpr84(gpr84),kcnab2b(kcnab2b),LOC125247704(LOC125247704),LOC125263945(LOC125263945),plaub(plaub),rap2b(rap2b),slc2a3b(slc2a3b)
BP	GO:0009408	response to heat	8	21	29	0.00254918	0.0354438	aldoaa(aldoaa),dnajb5(dnajb5),igf1(igf1),mapk8b(mapk8b),mstnb(mstnb),ppp2r5eb(ppp2r5eb),prkcq(prkcq),rps6kb1b(rps6kb1b)	adcy1a(adcy1a),CYTB(CYTB),hif1aa(hif1aa),hsp90aa1.2(hsp90aa1.2),hspb7(hspb7),hspd1(hspd1),ier5(ier5),LOC125259191(LOC125259191),LOC125262403(LOC125262403),LOC125262404(LOC125262404),LOC125263652(LOC125263652),LOC125276591(LOC125276591),LOC125279699(LOC125279699),pkma(pkma),ptgs2a(ptgs2a),ptgs2b(ptgs2b),rasa3(rasa3),socs3b(socs3b),tcima(tcima),thbs1a(thbs1a),zgc:91890(zgc:91890)
BP	GO:0048514	blood vessel morphogenesis	11	49	60	0.00257704	0.0356172	calcr(calcr),col4a1(col4a1),cxcl12b(cxcl12b),LOC125261424(LOC125261424),loxa(loxa),nras(nras),sfrp1a(sfrp1a),sfrp1b(sfrp1b),tgfbr3(tgfbr3),thbs2a(thbs2a),thbs2b(thbs2b)	adam8a(adam8a),agtr1a(agtr1a),angpt1(angpt1),aplnra(aplnra),apoeb(apoeb),ccn2a(ccn2a),cdh13(cdh13),cdh5(cdh5),cxcl8a(cxcl8a),cxcr3.3(cxcr3.3),ednraa(ednraa),efna1b(efna1b),egln1a(egln1a),epha2a(epha2a),esm1(esm1),ets1(ets1),ets2(ets2),fgfr1b(fgfr1b),flcn(flcn),gata2a(gata2a),hif1aa(hif1aa),hk2(hk2),itga5(itga5),junba(junba),junbb(junbb),klf2b(klf2b),lama1(lama1),LOC125254674(LOC125254674),LOC1252…
BP	GO:0006103	2-oxoglutarate metabolic process	1	5	6	0.00257745	0.0356172	si:ch211-217a12.1(si:ch211-217a12.1)	got1(got1),got2b(got2b),idh3g(idh3g),LOC125260426(LOC125260426),ogdhb(ogdhb)
BP	GO:0035336	long-chain fatty-acyl-CoA metabolic process	0	6	6	0.00257745	0.0356172	-	acsl1a(acsl1a),acsl1b(acsl1b),acsl4b(acsl4b),dgat1a(dgat1a),dgat2(dgat2),si:dkey-97m3.1(si:dkey-97m3.1)
BP	GO:0061351	neural precursor cell proliferation	7	29	36	0.00257805	0.0356172	bbs1(bbs1),fgf13a(fgf13a),igf1(igf1),mapk8b(mapk8b),nr1h3(nr1h3),pitx3(pitx3),vbp1(vbp1)	agap2(agap2),arhgef1a(arhgef1a),btg2(btg2),etfb(etfb),ets1(ets1),ets2(ets2),fabp7a(fabp7a),fgfr1b(fgfr1b),fgfr4(fgfr4),gata2a(gata2a),gnai2a(gnai2a),gpr37l1a(gpr37l1a),hif1aa(hif1aa),kif1ab(kif1ab),LOC125250269(LOC125250269),LOC125258282(LOC125258282),LOC125258283(LOC125258283),LOC125258285(LOC125258285),LOC125258286(LOC125258286),LOC125258287(LOC125258287),LOC125258289(LOC125258289),LOC125258290…
CC	GO:0033178	proton-transporting two-sector ATPase complex, catalytic domain	0	5	5	0.00259062	0.0293604	-	atp5f1d(atp5f1d),atp5pf(atp5pf),atp6v1ba(atp6v1ba),atp6v1c1b(atp6v1c1b),atp6v1e1b(atp6v1e1b)
BP	GO:0035384	thioester biosynthetic process	0	9	9	0.00260979	0.0359414	-	acsl1a(acsl1a),acsl1b(acsl1b),acsl4b(acsl4b),bckdhb(bckdhb),gcdha(gcdha),mpc2b(mpc2b),pdha1a(pdha1a),pdhb(pdhb),pdk2b(pdk2b)
BP	GO:0071616	acyl-CoA biosynthetic process	0	9	9	0.00260979	0.0359414	-	acsl1a(acsl1a),acsl1b(acsl1b),acsl4b(acsl4b),bckdhb(bckdhb),gcdha(gcdha),mpc2b(mpc2b),pdha1a(pdha1a),pdhb(pdhb),pdk2b(pdk2b)
BP	GO:0043266	regulation of potassium ion transport	3	12	15	0.00261425	0.0359459	igf1(igf1),prkg1b(prkg1b),rgs7b(rgs7b)	ano6(ano6),atp1b1a(atp1b1a),casq2(casq2),cd63(cd63),kcnab1a(kcnab1a),kcnab2b(kcnab2b),kcnj2a(kcnj2a),LOC125255566(LOC125255566),lrrc38a(lrrc38a),rgs4(rgs4),rnf207a(rnf207a),rnf207b(rnf207b)
BP	GO:0019220	regulation of phosphate metabolic process	44	108	152	0.00263635	0.0361475	actn3b(actn3b),bmp5(bmp5),brdt(brdt),calcr(calcr),ccnd1(ccnd1),cep85(cep85),cmya5(cmya5),ddx3xb(ddx3xb),deptor(deptor),ehd4(ehd4),ensab(ensab),ezrb(ezrb),fndc1(fndc1),glipr2l(glipr2l),gstp1.2(gstp1.2),igf1(igf1),lmo4b(lmo4b),LOC125252961(LOC125252961),LOC125256874(LOC125256874),lrrc4.1(lrrc4.1),map2k2a(map2k2a),mapk8b(mapk8b),mapre3a(mapre3a),midn(midn),mstnb(mstnb),myoc(myoc),nras(nras),nrg1(nrg…	abca7(abca7),acap3a(acap3a),acsl1a(acsl1a),acsl1b(acsl1b),adam8a(adam8a),adipoqa(adipoqa),adipoqb(adipoqb),adora2ab(adora2ab),agap2(agap2),agtr1a(agtr1a),angpt1(angpt1),aplnra(aplnra),apoeb(apoeb),arhgef1a(arhgef1a),atp6ap2(atp6ap2),c1qtnf1(c1qtnf1),cblb(cblb),ccdc88ab(ccdc88ab),ccn2a(ccn2a),COX2(COX2),crlf1a(crlf1a),csrnp2(csrnp2),dkk1b(dkk1b),dlc1(dlc1),dusp4(dusp4),dusp5(dusp5),ednraa(ednraa),…
BP	GO:0050793	regulation of developmental process	78	186	264	0.00263723	0.0361475	actn3b(actn3b),adgrl2a(adgrl2a),aldoaa(aldoaa),arhgef15b(arhgef15b),asxl2(asxl2),atl3(atl3),bcl6aa(bcl6aa),bmp5(bmp5),brdt(brdt),c1qc(c1qc),cap2(cap2),capn3b(capn3b),ccnd1(ccnd1),cnot4b(cnot4b),col4a1(col4a1),cpe(cpe),creb3l2(creb3l2),cxcl12b(cxcl12b),ddx3xb(ddx3xb),dnajb5(dnajb5),e2f4(e2f4),efemp1(efemp1),ehd2a(ehd2a),ezrb(ezrb),fgf13a(fgf13a),fhod3b(fhod3b),glipr2l(glipr2l),gpc6a(gpc6a),igf1(ig…	abca1a(abca1a),acsl4b(acsl4b),adam8a(adam8a),adcy1a(adcy1a),adipoqa(adipoqa),adipoqb(adipoqb),agap2(agap2),agtr1a(agtr1a),ankrd1a(ankrd1a),ano6(ano6),aplnra(aplnra),apoeb(apoeb),aqp3a(aqp3a),arhgap44b(arhgap44b),arhgef1a(arhgef1a),atp1a3b(atp1a3b),atp6v1ba(atp6v1ba),bckdhb(bckdhb),bcor(bcor),bnip3(bnip3),cblb(cblb),ccdc88ab(ccdc88ab),ccn2a(ccn2a),cdc14ab(cdc14ab),cdh5(cdh5),cebpb(cebpb),cldn5a(cl…
BP	GO:0033500	carbohydrate homeostasis	5	30	35	0.0026537	0.036316	c2cd2l(c2cd2l),gpib(gpib),igf1(igf1),LOC125271766(LOC125271766),nudt3b(nudt3b)	adipoqa(adipoqa),adipoqb(adipoqb),fgfr4(fgfr4),gk(gk),hif1aa(hif1aa),hk2(hk2),LOC125247704(LOC125247704),LOC125248593(LOC125248593),LOC125262403(LOC125262403),LOC125262404(LOC125262404),LOC125263652(LOC125263652),LOC125265600(LOC125265600),LOC125277427(LOC125277427),mpc2b(mpc2b),pck1(pck1),pdk2b(pdk2b),pfkla(pfkla),pfklb(pfklb),pfkpa(pfkpa),pfkpb(pfkpb),pgd(pgd),pim3(pim3),pkma(pkma),plaub(plaub)…
BP	GO:0001738	morphogenesis of a polarized epithelium	6	23	29	0.0026624	0.0363778	gpc6a(gpc6a),LOC125252961(LOC125252961),mapk8b(mapk8b),sapcd2(sapcd2),sfrp1a(sfrp1a),sfrp1b(sfrp1b)	atp6ap2(atp6ap2),dkk1b(dkk1b),egfra(egfra),epb41l4b(epb41l4b),erbb3b(erbb3b),ets1(ets1),ets2(ets2),lama1(lama1),LOC125250269(LOC125250269),LOC125258282(LOC125258282),LOC125258283(LOC125258283),LOC125258285(LOC125258285),LOC125258286(LOC125258286),LOC125258287(LOC125258287),LOC125258289(LOC125258289),LOC125258290(LOC125258290),LOC125264078(LOC125264078),myh7bb(myh7bb),myo9ab(myo9ab),pard6b(pard6b)…
BP	GO:0044270	cellular nitrogen compound catabolic process	19	34	53	0.00269112	0.0367124	actn3b(actn3b),aldoaa(aldoaa),calcr(calcr),cnot4b(cnot4b),exosc8(exosc8),gpib(gpib),gtpbp1l(gtpbp1l),igf1(igf1),ldha(ldha),LOC125250112(LOC125250112),LOC125254055(LOC125254055),LOC125271740(LOC125271740),mthfs(mthfs),nudt3b(nudt3b),nudt4a(nudt4a),pfkfb4b(pfkfb4b),prkag3b(prkag3b),ptbp1a(ptbp1a),tet2(tet2)	aifm1(aifm1),ampd3a(ampd3a),auh(auh),btg2(btg2),cdadc1(cdadc1),exosc7(exosc7),gda(gda),gpd1a(gpd1a),hif1aa(hif1aa),hk2(hk2),ier3(ier3),lin28b(lin28b),LOC125248065(LOC125248065),LOC125263652(LOC125263652),LOC125273425(LOC125273425),LOC125279699(LOC125279699),lrpprc(lrpprc),myd88(myd88),pfkla(pfkla),pfklb(pfklb),pfkpa(pfkpa),pfkpb(pfkpb),pgam1a(pgam1a),pkma(pkma),pnp5b(pnp5b),pparaa(pparaa),prkag2a…
BP	GO:0051174	regulation of phosphorus metabolic process	44	108	152	0.00272059	0.0370563	actn3b(actn3b),bmp5(bmp5),brdt(brdt),calcr(calcr),ccnd1(ccnd1),cep85(cep85),cmya5(cmya5),ddx3xb(ddx3xb),deptor(deptor),ehd4(ehd4),ensab(ensab),ezrb(ezrb),fndc1(fndc1),glipr2l(glipr2l),gstp1.2(gstp1.2),igf1(igf1),lmo4b(lmo4b),LOC125252961(LOC125252961),LOC125256874(LOC125256874),lrrc4.1(lrrc4.1),map2k2a(map2k2a),mapk8b(mapk8b),mapre3a(mapre3a),midn(midn),mstnb(mstnb),myoc(myoc),nras(nras),nrg1(nrg…	abca7(abca7),acap3a(acap3a),acsl1a(acsl1a),acsl1b(acsl1b),adam8a(adam8a),adipoqa(adipoqa),adipoqb(adipoqb),adora2ab(adora2ab),agap2(agap2),agtr1a(agtr1a),angpt1(angpt1),aplnra(aplnra),apoeb(apoeb),arhgef1a(arhgef1a),atp6ap2(atp6ap2),c1qtnf1(c1qtnf1),cblb(cblb),ccdc88ab(ccdc88ab),ccn2a(ccn2a),COX2(COX2),crlf1a(crlf1a),csrnp2(csrnp2),dkk1b(dkk1b),dlc1(dlc1),dusp4(dusp4),dusp5(dusp5),ednraa(ednraa),…
BP	GO:1903670	regulation of sprouting angiogenesis	1	11	12	0.00272931	0.0371169	LOC125261424(LOC125261424)	agtr1a(agtr1a),aplnra(aplnra),gata2a(gata2a),itga5(itga5),klf2b(klf2b),LOC125254674(LOC125254674),mt2(mt2),ppp1r16b(ppp1r16b),ptgs2a(ptgs2a),ptgs2b(ptgs2b),thbs1a(thbs1a)
BP	GO:0051385	response to mineralocorticoid	1	9	10	0.00277195	0.0375207	ccnd1(ccnd1)	agtr1a(agtr1a),aifm1(aifm1),ccn2a(ccn2a),fosab(fosab),fosl1a(fosl1a),junba(junba),junbb(junbb),LOC125247704(LOC125247704),serpine1(serpine1)
BP	GO:0055078	sodium ion homeostasis	0	10	10	0.00277195	0.0375207	-	adora2ab(adora2ab),agtr1a(agtr1a),atp1a3b(atp1a3b),atp1b1a(atp1b1a),corin(corin),gnai2a(gnai2a),LOC125272946(LOC125272946),sgk1(sgk1),slc9a1a(slc9a1a),tesca(tesca)
BP	GO:0070986	left/right axis specification	1	9	10	0.00277195	0.0375207	LOC125252961(LOC125252961)	LOC125250269(LOC125250269),LOC125258282(LOC125258282),LOC125258283(LOC125258283),LOC125258285(LOC125258285),LOC125258286(LOC125258286),LOC125258287(LOC125258287),LOC125258289(LOC125258289),LOC125258290(LOC125258290),myh7bb(myh7bb)
BP	GO:0002027	regulation of heart rate	0	17	17	0.00280959	0.037971	-	atp2a2a(atp2a2a),atp2a2b(atp2a2b),casq2(casq2),kcnj2a(kcnj2a),LOC125250269(LOC125250269),LOC125255968(LOC125255968),LOC125258282(LOC125258282),LOC125258283(LOC125258283),LOC125258285(LOC125258285),LOC125258286(LOC125258286),LOC125258287(LOC125258287),LOC125258289(LOC125258289),LOC125258290(LOC125258290),mybpc3(mybpc3),rgs4(rgs4),scn3b(scn3b),scn5lab(scn5lab)
BP	GO:0042632	cholesterol homeostasis	1	12	13	0.00282334	0.0380384	nr1h3(nr1h3)	abca1a(abca1a),apoeb(apoeb),dgat2(dgat2),ehd1a(ehd1a),fgfr4(fgfr4),insig1(insig1),lcat(lcat),lipg(lipg),LOC125251306(LOC125251306),lpl(lpl),prkag2a(prkag2a),prkag2b(prkag2b)
BP	GO:0055092	sterol homeostasis	1	12	13	0.00282334	0.0380384	nr1h3(nr1h3)	abca1a(abca1a),apoeb(apoeb),dgat2(dgat2),ehd1a(ehd1a),fgfr4(fgfr4),insig1(insig1),lcat(lcat),lipg(lipg),LOC125251306(LOC125251306),lpl(lpl),prkag2a(prkag2a),prkag2b(prkag2b)
BP	GO:0071805	potassium ion transmembrane transport	6	21	27	0.00282951	0.0380626	igf1(igf1),kcnb2b(kcnb2b),kcnc3b(kcnc3b),LOC125278170(LOC125278170),prkg1b(prkg1b),rgs7b(rgs7b)	ano6(ano6),atp1a3b(atp1a3b),atp1b1a(atp1b1a),casq2(casq2),cd63(cd63),cpox(cpox),kcna4(kcna4),kcnab1a(kcnab1a),kcnab2b(kcnab2b),kcnc4(kcnc4),kcnj2a(kcnj2a),kcnmb2(kcnmb2),LOC125255566(LOC125255566),LOC125272946(LOC125272946),lrrc38a(lrrc38a),rgs4(rgs4),rnf207a(rnf207a),rnf207b(rnf207b),slc12a7a(slc12a7a),slc9a1a(slc9a1a),slc9a5(slc9a5)
BP	GO:0001525	angiogenesis	9	41	50	0.00284331	0.0381628	calcr(calcr),col4a1(col4a1),cxcl12b(cxcl12b),LOC125261424(LOC125261424),nras(nras),sfrp1a(sfrp1a),sfrp1b(sfrp1b),thbs2a(thbs2a),thbs2b(thbs2b)	adam8a(adam8a),agtr1a(agtr1a),angpt1(angpt1),aplnra(aplnra),ccn2a(ccn2a),cdh13(cdh13),cdh5(cdh5),cxcl8a(cxcl8a),cxcr3.3(cxcr3.3),ednraa(ednraa),efna1b(efna1b),egln1a(egln1a),epha2a(epha2a),esm1(esm1),ets1(ets1),ets2(ets2),fgfr1b(fgfr1b),flcn(flcn),gata2a(gata2a),hif1aa(hif1aa),hk2(hk2),itga5(itga5),klf2b(klf2b),LOC125254674(LOC125254674),LOC125262403(LOC125262403),LOC125262404(LOC125262404),LOC12…
BP	GO:0042060	wound healing	17	54	71	0.00285013	0.0381628	capn3b(capn3b),dgkaa(dgkaa),f13a1b(f13a1b),fhod3b(fhod3b),igf1(igf1),klf6b(klf6b),LOC125252961(LOC125252961),loxa(loxa),mapk8b(mapk8b),mapre3a(mapre3a),mia3(mia3),mstnb(mstnb),nrg1(nrg1),p2rx5(p2rx5),prkcq(prkcq),prkg1b(prkg1b),smad3b(smad3b)	abat(abat),adora2ab(adora2ab),ano6(ano6),apoeb(apoeb),arhgef1a(arhgef1a),c1qtnf1(c1qtnf1),coq3(coq3),cxcl8a(cxcl8a),ddr1(ddr1),dgke(dgke),egfra(egfra),ehd1a(ehd1a),epb41l4b(epb41l4b),erbb3b(erbb3b),ets1(ets1),f2r(f2r),fbln1(fbln1),fgfr1b(fgfr1b),fgfr4(fgfr4),gata2a(gata2a),hif1aa(hif1aa),hopx(hopx),irf1b(irf1b),itga4(itga4),itga5(itga5),LOC125246170(LOC125246170),LOC125250269(LOC125250269),LOC125…
BP	GO:0072358	cardiovascular system development	14	57	71	0.00285013	0.0381628	arhgef15b(arhgef15b),calcr(calcr),col4a1(col4a1),cxcl12b(cxcl12b),igf1(igf1),LOC125261424(LOC125261424),loxa(loxa),nras(nras),sfrp1a(sfrp1a),sfrp1b(sfrp1b),sufu(sufu),tgfbr3(tgfbr3),thbs2a(thbs2a),thbs2b(thbs2b)	adam8a(adam8a),agtr1a(agtr1a),angpt1(angpt1),aplnra(aplnra),apoeb(apoeb),ccn2a(ccn2a),cdh13(cdh13),cdh5(cdh5),cxcl8a(cxcl8a),cxcr3.3(cxcr3.3),ednraa(ednraa),efna1b(efna1b),egln1a(egln1a),epha2a(epha2a),esm1(esm1),ets1(ets1),ets2(ets2),fgfr1b(fgfr1b),flcn(flcn),fosl1a(fosl1a),gata2a(gata2a),hif1aa(hif1aa),hk2(hk2),itga5(itga5),junba(junba),junbb(junbb),klf2b(klf2b),lama1(lama1),LOC125254674(LOC125…
BP	GO:0032496	response to lipopolysaccharide	6	34	40	0.00289026	0.0386406	aldoaa(aldoaa),gstp1.2(gstp1.2),igf1(igf1),mapk8b(mapk8b),nr1h3(nr1h3),rps6kb1b(rps6kb1b)	abca1a(abca1a),ankrd1a(ankrd1a),atp2a2a(atp2a2a),atp2a2b(atp2a2b),cebpb(cebpb),cxcl8a(cxcl8a),ednraa(ednraa),f2r(f2r),fosab(fosab),hif1aa(hif1aa),hspd1(hspd1),il6r(il6r),irf8(irf8),junba(junba),junbb(junbb),LOC125247607(LOC125247607),LOC125248238(LOC125248238),LOC125262403(LOC125262403),LOC125262404(LOC125262404),myd88(myd88),nfkbiaa(nfkbiaa),pck1(pck1),plaub(plaub),ptgs2a(ptgs2a),ptgs2b(ptgs2b),…
BP	GO:0006140	regulation of nucleotide metabolic process	3	13	16	0.00292788	0.0390234	actn3b(actn3b),igf1(igf1),pfkfb4b(pfkfb4b)	COX2(COX2),flcn(flcn),gpd1a(gpd1a),hif1aa(hif1aa),ier3(ier3),LOC125263652(LOC125263652),LOC125273425(LOC125273425),lrpprc(lrpprc),pdk2b(pdk2b),pgam1a(pgam1a),pparaa(pparaa),prkag2a(prkag2a),prkag2b(prkag2b)
BP	GO:1903524	positive regulation of blood circulation	0	16	16	0.00292788	0.0390234	-	atp2a2a(atp2a2a),atp2a2b(atp2a2b),ccn2a(ccn2a),egfra(egfra),f2r(f2r),hsp90aa1.2(hsp90aa1.2),LOC125255968(LOC125255968),LOC125272946(LOC125272946),nfil3(nfil3),ptgs2a(ptgs2a),ptgs2b(ptgs2b),rgs4(rgs4),rnf207a(rnf207a),rnf207b(rnf207b),scn3b(scn3b),scn5lab(scn5lab)
BP	GO:0071634	regulation of transforming growth factor beta production	2	6	8	0.00294797	0.0391808	LOC125265856(LOC125265856),smad3b(smad3b)	atp6ap2(atp6ap2),hif1aa(hif1aa),LOC125248238(LOC125248238),ptgs2a(ptgs2a),ptgs2b(ptgs2b),thbs1a(thbs1a)
BP	GO:0030855	epithelial cell differentiation	25	72	97	0.0029487	0.0391808	bdh2(bdh2),bmp5(bmp5),capn3b(capn3b),ccnd1(ccnd1),e2f4(e2f4),ezrb(ezrb),igf1(igf1),LOC125252961(LOC125252961),LOC125265856(LOC125265856),LOC125266920(LOC125266920),mafa(mafa),map2k2a(map2k2a),mapk8b(mapk8b),nr1h3(nr1h3),nrg1(nrg1),pitx3(pitx3),pou3f1(pou3f1),rxrga(rxrga),smad3b(smad3b),tfdp2(tfdp2),thbs2a(thbs2a),thbs2b(thbs2b),thrb(thrb),traf4a(traf4a),wwtr1(wwtr1)	adipoqa(adipoqa),adipoqb(adipoqb),aqp3a(aqp3a),atp2a2a(atp2a2a),atp2a2b(atp2a2b),atp6ap2(atp6ap2),cblb(cblb),cd63(cd63),cdh5(cdh5),cebpb(cebpb),cldn5a(cldn5a),cldn5b(cldn5b),cnn3a(cnn3a),coq8ab(coq8ab),cpt1ab(cpt1ab),ctsba(ctsba),egfra(egfra),en1b(en1b),epb41l4b(epb41l4b),epha2a(epha2a),erbb3b(erbb3b),ets1(ets1),ets2(ets2),fgfr1b(fgfr1b),fosl2(fosl2),gata2a(gata2a),hif1aa(hif1aa),itga5(itga5),klf…
BP	GO:1901575	organic substance catabolic process	43	121	164	0.00295933	0.0392287	abhd2a(abhd2a),actn3b(actn3b),aldoaa(aldoaa),bdh2(bdh2),calcr(calcr),cnot4b(cnot4b),cpe(cpe),dlgap1b(dlgap1b),exosc8(exosc8),ezrb(ezrb),gpc6a(gpc6a),gpib(gpib),gtpbp1l(gtpbp1l),igf1(igf1),ldha(ldha),lnx1(lnx1),LOC125250112(LOC125250112),LOC125254055(LOC125254055),LOC125259655(LOC125259655),LOC125266278(LOC125266278),LOC125271740(LOC125271740),LOC125275030(LOC125275030),map1ab(map1ab),mapk8b(mapk8…	abat(abat),abhd6a(abhd6a),acad8(acad8),adam8a(adam8a),adipoqa(adipoqa),adipoqb(adipoqb),agap2(agap2),aifm1(aifm1),ampd3a(ampd3a),apoeb(apoeb),atp2a2a(atp2a2a),atp2a2b(atp2a2b),auh(auh),bcat2(bcat2),bckdhb(bckdhb),bnip3(bnip3),btg2(btg2),cblb(cblb),cdadc1(cdadc1),clpxb(clpxb),cpn1(cpn1),cpt1ab(cpt1ab),cpt2(cpt2),crata(crata),ctsba(ctsba),ddhd2(ddhd2),decr1(decr1),ech1(ech1),eci2(eci2),edem1(edem1)…
BP	GO:0030278	regulation of ossification	11	15	26	0.00297151	0.0392287	actn3b(actn3b),asxl2(asxl2),calcr(calcr),igf1(igf1),LOC125262645(LOC125262645),mia3(mia3),sfrp1a(sfrp1a),sfrp1b(sfrp1b),smad3b(smad3b),sufu(sufu),thrb(thrb)	ano6(ano6),bcor(bcor),cebpb(cebpb),dkk1b(dkk1b),fgfr1b(fgfr1b),hif1aa(hif1aa),ifitm1(ifitm1),il6r(il6r),LOC125273425(LOC125273425),pth1b(pth1b),s1pr1(s1pr1),smurf1(smurf1),sox9a(sox9a),suco(suco),tnn(tnn)
BP	GO:0043416	regulation of skeletal muscle tissue regeneration	2	2	4	0.00297488	0.0392287	capn3b(capn3b),p2rx5(p2rx5)	hopx(hopx),LOC125275928(LOC125275928)
BP	GO:0046898	response to cycloheximide	1	3	4	0.00297488	0.0392287	klf6b(klf6b)	klf2b(klf2b),pck1(pck1),serpine1(serpine1)
BP	GO:1903589	positive regulation of blood vessel endothelial cell proliferation involved in sprouting angiogenesis	0	4	4	0.00297488	0.0392287	-	agtr1a(agtr1a),aplnra(aplnra),gata2a(gata2a),ppp1r16b(ppp1r16b)
BP	GO:0010959	regulation of metal ion transport	8	39	47	0.00298152	0.0392566	calcr(calcr),capn3b(capn3b),cxcl12b(cxcl12b),igf1(igf1),p2rx5(p2rx5),prkg1b(prkg1b),rgs7b(rgs7b),trdn(trdn)	adora2ab(adora2ab),ano6(ano6),aplnra(aplnra),atp1b1a(atp1b1a),atp2a2a(atp2a2a),atp2a2b(atp2a2b),cacna1sa(cacna1sa),casq2(casq2),cd63(cd63),cxcl8a(cxcl8a),cxcr3.3(cxcr3.3),ednraa(ednraa),f2r(f2r),gnai2a(gnai2a),kcnab1a(kcnab1a),kcnab2b(kcnab2b),kcnj2a(kcnj2a),LOC125243266(LOC125243266),LOC125247704(LOC125247704),LOC125255566(LOC125255566),LOC125255968(LOC125255968),LOC125262564(LOC125262564),LOC12…
BP	GO:0034765	regulation of ion transmembrane transport	6	32	38	0.00300295	0.039479	calcr(calcr),capn3b(capn3b),igf1(igf1),prkg1b(prkg1b),rgs7b(rgs7b),trdn(trdn)	ano6(ano6),aplnra(aplnra),atp1b1a(atp1b1a),atp2a2a(atp2a2a),atp2a2b(atp2a2b),cacna1sa(cacna1sa),casq2(casq2),cd63(cd63),cxcl8a(cxcl8a),cxcr3.3(cxcr3.3),ednraa(ednraa),f2r(f2r),kcnab1a(kcnab1a),kcnab2b(kcnab2b),kcnj2a(kcnj2a),LOC125243266(LOC125243266),LOC125247704(LOC125247704),LOC125255566(LOC125255566),LOC125255968(LOC125255968),lrrc38a(lrrc38a),per2(per2),ptpn3(ptpn3),rgs4(rgs4),rnf207a(rnf207…
BP	GO:0046700	heterocycle catabolic process	19	34	53	0.00301684	0.0396017	actn3b(actn3b),aldoaa(aldoaa),calcr(calcr),cnot4b(cnot4b),exosc8(exosc8),gpib(gpib),gtpbp1l(gtpbp1l),igf1(igf1),ldha(ldha),LOC125250112(LOC125250112),LOC125254055(LOC125254055),LOC125271740(LOC125271740),mthfs(mthfs),nudt3b(nudt3b),nudt4a(nudt4a),pfkfb4b(pfkfb4b),prkag3b(prkag3b),ptbp1a(ptbp1a),tet2(tet2)	aifm1(aifm1),ampd3a(ampd3a),auh(auh),btg2(btg2),cdadc1(cdadc1),exosc7(exosc7),gda(gda),gpd1a(gpd1a),hif1aa(hif1aa),hk2(hk2),ier3(ier3),lin28b(lin28b),LOC125248065(LOC125248065),LOC125263652(LOC125263652),LOC125273425(LOC125273425),LOC125279699(LOC125279699),lrpprc(lrpprc),myd88(myd88),pfkla(pfkla),pfklb(pfklb),pfkpa(pfkpa),pfkpb(pfkpb),pgam1a(pgam1a),pkma(pkma),pnp5b(pnp5b),pparaa(pparaa),prkag2a…
BP	GO:0014874	response to stimulus involved in regulation of muscle adaptation	3	2	5	0.00307727	0.0402734	actn3b(actn3b),prkag3b(prkag3b),rps6kb1b(rps6kb1b)	LOC125273425(LOC125273425),scn5lab(scn5lab)
BP	GO:0015802	basic amino acid transport	1	4	5	0.00307727	0.0402734	slc7a2(slc7a2)	slc38a7(slc38a7),slc3a1(slc3a1),slc7a3a(slc7a3a),slc7a3b(slc7a3b)
BP	GO:0009749	response to glucose	7	23	30	0.00310654	0.0405669	c2cd2l(c2cd2l),ensab(ensab),igf1(igf1),ldha(ldha),mafaa(mafaa),prkcq(prkcq),rps6kb1b(rps6kb1b)	adipoqa(adipoqa),adipoqb(adipoqb),ccn2a(ccn2a),ctsba(ctsba),hif1aa(hif1aa),LOC125247704(LOC125247704),LOC125248593(LOC125248593),LOC125251306(LOC125251306),LOC125262403(LOC125262403),LOC125262404(LOC125262404),LOC125263652(LOC125263652),LOC125275928(LOC125275928),lpl(lpl),mpc2b(mpc2b),pck1(pck1),pfkla(pfkla),pfklb(pfklb),pim3(pim3),pkma(pkma),plaub(plaub),serpine1(serpine1),slc2a3b(slc2a3b),thbs1…
BP	GO:0007162	negative regulation of cell adhesion	8	29	37	0.00310904	0.0405669	bcl6aa(bcl6aa),cxcl12b(cxcl12b),gstp1.2(gstp1.2),LOC125265856(LOC125265856),mia3(mia3),myoc(myoc),postna(postna),prkg1b(prkg1b)	abat(abat),adam8a(adam8a),adipoqa(adipoqa),adipoqb(adipoqb),adora2ab(adora2ab),angpt1(angpt1),c1qtnf1(c1qtnf1),cblb(cblb),cdh13(cdh13),cebpb(cebpb),dlc1(dlc1),dtx1(dtx1),erbb3b(erbb3b),fbln1(fbln1),irf1b(irf1b),lamb1a(lamb1a),LOC125246170(LOC125246170),LOC125248238(LOC125248238),pparaa(pparaa),ripor1(ripor1),rnd1b(rnd1b),sdc4(sdc4),serpine1(serpine1),smad7(smad7),socs1a(socs1a),sox9a(sox9a),thbs1…
BP	GO:0030316	osteoclast differentiation	6	10	16	0.00313118	0.0407945	asxl2(asxl2),calcr(calcr),LOC125262645(LOC125262645),sfrp1a(sfrp1a),sfrp1b(sfrp1b),tfe3a(tfe3a)	adam8a(adam8a),cebpb(cebpb),epha2a(epha2a),fosab(fosab),fstl3(fstl3),junba(junba),junbb(junbb),mafbb(mafbb),selenou1b(selenou1b),tnfrsf11a(tnfrsf11a)
BP	GO:0043062	extracellular structure organization	13	34	47	0.00316931	0.0412295	col4a1(col4a1),col6a4a(col6a4a),col8a1b(col8a1b),creb3l2(creb3l2),LOC125265856(LOC125265856),loxa(loxa),mia3(mia3),nktr(nktr),olfml2ba(olfml2ba),postna(postna),serpinh1b(serpinh1b),smad3b(smad3b),zgc:123217(zgc:123217)	abca1a(abca1a),abca7(abca7),adam8a(adam8a),adamtsl2(adamtsl2),agtr1a(agtr1a),apoeb(apoeb),ccn2a(ccn2a),coq8ab(coq8ab),ddr1(ddr1),dgat1a(dgat1a),ero1a(ero1a),ets1(ets1),fbln1(fbln1),fgfr4(fgfr4),itga4(itga4),itga5(itga5),itgb6(itgb6),lama1(lama1),lamb1a(lamb1a),lcat(lcat),lipg(lipg),LOC125246170(LOC125246170),LOC125251306(LOC125251306),LOC125272978(LOC125272978),LOC125276407(LOC125276407),lpl(lpl)…
BP	GO:0044264	cellular polysaccharide metabolic process	7	11	18	0.0032125	0.0417288	dyrk2(dyrk2),igf1(igf1),LOC125250112(LOC125250112),ppp1r3ca(ppp1r3ca),ppp1r3cb(ppp1r3cb),prkag3b(prkag3b),stbd1(stbd1)	gyg2(gyg2),LOC125263652(LOC125263652),LOC125263945(LOC125263945),pcdh12(pcdh12),per2(per2),prkag2a(prkag2a),prkag2b(prkag2b),pth1b(pth1b),pygb(pygb),pygmb(pygmb),si:ch73-335l21.4(si:ch73-335l21.4)
CC	GO:1904813	ficolin-1-rich granule lumen	6	11	17	0.00322019	0.0360153	aldoaa(aldoaa),ddx3xb(ddx3xb),gpib(gpib),gstp1.2(gstp1.2),LOC125250112(LOC125250112),LOC125254055(LOC125254055)	ampd3a(ampd3a),ctsba(ctsba),fth1a(fth1a),hsp90aa1.2(hsp90aa1.2),LOC125279079(LOC125279079),LOC125279699(LOC125279699),pfkla(pfkla),pfklb(pfklb),pgam1a(pgam1a),pkma(pkma),pnp5b(pnp5b)
BP	GO:0048585	negative regulation of response to stimulus	46	110	156	0.00322146	0.0417828	actn3b(actn3b),bcl6aa(bcl6aa),bmp5(bmp5),calcr(calcr),capn3b(capn3b),ccnd1(ccnd1),cmya5(cmya5),cxcl12b(cxcl12b),ddx3xb(ddx3xb),deptor(deptor),dnajb5(dnajb5),dyrk2(dyrk2),e2f4(e2f4),ezrb(ezrb),gstp1.2(gstp1.2),igf1(igf1),LOC125256874(LOC125256874),LOC125265856(LOC125265856),lrrc4.1(lrrc4.1),mapk8b(mapk8b),mstnb(mstnb),myoc(myoc),nbeab(nbeab),nr1h3(nr1h3),nrg1(nrg1),palm1a(palm1a),podn(podn),ppp2r5…	abat(abat),acsl4b(acsl4b),adamtsl2(adamtsl2),adipoqa(adipoqa),adipoqb(adipoqb),adora2ab(adora2ab),agap2(agap2),angpt1(angpt1),aplnra(aplnra),apoeb(apoeb),arhgap44b(arhgap44b),arhgef1a(arhgef1a),arrdc3b(arrdc3b),c1qtnf1(c1qtnf1),casq2(casq2),cblb(cblb),cdh5(cdh5),cxcl8a(cxcl8a),dkk1b(dkk1b),dlc1(dlc1),dtx1(dtx1),dusp4(dusp4),dusp5(dusp5),efna1b(efna1b),egfra(egfra),egln1a(egln1a),elf1(elf1),epha2a…
BP	GO:0009063	cellular amino acid catabolic process	0	15	15	0.0032383	0.0419386	-	abat(abat),acad8(acad8),auh(auh),bcat2(bcat2),bckdhb(bckdhb),gcdha(gcdha),gldc(gldc),got1(got1),got2b(got2b),hibadha(hibadha),hmgcl(hmgcl),ivd(ivd),mccc2(mccc2),pcca(pcca),pccb(pccb)
BP	GO:0001890	placenta development	4	17	21	0.00325907	0.0421448	bmp5(bmp5),LOC125265856(LOC125265856),stk3(stk3),tfeb(tfeb)	cebpb(cebpb),ctsba(ctsba),egfra(egfra),egln1a(egln1a),fosl1a(fosl1a),gata2a(gata2a),gjb3(gjb3),hif1aa(hif1aa),itga4(itga4),junba(junba),junbb(junbb),krt8(krt8),pcdh12(pcdh12),ptgs2a(ptgs2a),ptgs2b(ptgs2b),serpine1(serpine1),socs3b(socs3b)
BP	GO:1901617	organic hydroxy compound biosynthetic process	5	23	28	0.00334399	0.0431787	bmp5(bmp5),ldha(ldha),LOC125265856(LOC125265856),prkg1b(prkg1b),rxrga(rxrga)	agtr1a(agtr1a),apoeb(apoeb),ch25h(ch25h),dhdds(dhdds),fgfr4(fgfr4),got1(got1),insig1(insig1),itpkcb(itpkcb),ldhba(ldhba),LOC125262403(LOC125262403),LOC125262404(LOC125262404),nfya(nfya),osbpl1a(osbpl1a),pck1(pck1),per2(per2),pmela(pmela),prkag2a(prkag2a),prkag2b(prkag2b),pth1b(pth1b),rxrgb(rxrgb),si:ch211-204c21.1(si:ch211-204c21.1),sptlc2b(sptlc2b),tyrp1b(tyrp1b)
BP	GO:0005976	polysaccharide metabolic process	8	11	19	0.00338674	0.0436658	chst7(chst7),dyrk2(dyrk2),igf1(igf1),LOC125250112(LOC125250112),ppp1r3ca(ppp1r3ca),ppp1r3cb(ppp1r3cb),prkag3b(prkag3b),stbd1(stbd1)	gyg2(gyg2),LOC125263652(LOC125263652),LOC125263945(LOC125263945),pcdh12(pcdh12),per2(per2),prkag2a(prkag2a),prkag2b(prkag2b),pth1b(pth1b),pygb(pygb),pygmb(pygmb),si:ch73-335l21.4(si:ch73-335l21.4)
BP	GO:0050850	positive regulation of calcium-mediated signaling	5	5	10	0.00339906	0.0436951	igf1(igf1),LOC125277040(LOC125277040),p2rx5(p2rx5),ptbp1a(ptbp1a),trdn(trdn)	cdh13(cdh13),erbb3b(erbb3b),l1camb(l1camb),orai2(orai2),slc9a1a(slc9a1a)
BP	GO:0061614	pri-miRNA transcription by RNA polymerase II	1	9	10	0.00339906	0.0436951	smad3b(smad3b)	ets1(ets1),fosab(fosab),fosl1a(fosl1a),gata2a(gata2a),hif1aa(hif1aa),LOC125273425(LOC125273425),per2(per2),pparaa(pparaa),sox9a(sox9a)
BP	GO:0007492	endoderm development	3	15	18	0.00341136	0.0437884	col8a1b(col8a1b),pitx3(pitx3),smad3b(smad3b)	angpt1(angpt1),aplnra(aplnra),dkk1b(dkk1b),dusp4(dusp4),dusp5(dusp5),fgfr1b(fgfr1b),fgfr4(fgfr4),inhbaa(inhbaa),itga4(itga4),itga5(itga5),lamb1a(lamb1a),mmp13a(mmp13a),rasl11b(rasl11b),sgk1(sgk1),si:ch211-204c21.1(si:ch211-204c21.1)
BP	GO:0007155	cell adhesion	28	85	113	0.00347041	0.0444807	actn3b(actn3b),bcl6aa(bcl6aa),bmp5(bmp5),col8a1b(col8a1b),cxcl12b(cxcl12b),ezrb(ezrb),fhod3b(fhod3b),gstp1.2(gstp1.2),igf1(igf1),LOC125252961(LOC125252961),LOC125262226(LOC125262226),LOC125265856(LOC125265856),mia3(mia3),mkln1(mkln1),mpzl2b(mpzl2b),myoc(myoc),nr1h3(nr1h3),nrg1(nrg1),pcdh10a(pcdh10a),postna(postna),prkcq(prkcq),prkg1b(prkg1b),sfrp1a(sfrp1a),sfrp1b(sfrp1b),smad3b(smad3b),tesk2(tesk…	abat(abat),adam8a(adam8a),adipoqa(adipoqa),adipoqb(adipoqb),adkb(adkb),adora2ab(adora2ab),angpt1(angpt1),atp2a2a(atp2a2a),atp2a2b(atp2a2b),atp6v1ba(atp6v1ba),c1qtnf1(c1qtnf1),cblb(cblb),ccdc88ab(ccdc88ab),ccn2a(ccn2a),cd63(cd63),cdh13(cdh13),cdh5(cdh5),cebpb(cebpb),cldn5a(cldn5a),cldn5b(cldn5b),cxcl8a(cxcl8a),cxcr3.3(cxcr3.3),ddr1(ddr1),dlc1(dlc1),dtx1(dtx1),efna1b(efna1b),egfra(egfra),epb41l4b(e…
BP	GO:0002237	response to molecule of bacterial origin	7	34	41	0.00351322	0.044963	aldoaa(aldoaa),gstp1.2(gstp1.2),igf1(igf1),mapk8b(mapk8b),mstnb(mstnb),nr1h3(nr1h3),rps6kb1b(rps6kb1b)	abca1a(abca1a),ankrd1a(ankrd1a),atp2a2a(atp2a2a),atp2a2b(atp2a2b),cebpb(cebpb),cxcl8a(cxcl8a),ednraa(ednraa),f2r(f2r),fosab(fosab),hif1aa(hif1aa),hspd1(hspd1),il6r(il6r),irf8(irf8),junba(junba),junbb(junbb),LOC125247607(LOC125247607),LOC125248238(LOC125248238),LOC125262403(LOC125262403),LOC125262404(LOC125262404),myd88(myd88),nfkbiaa(nfkbiaa),pck1(pck1),plaub(plaub),ptgs2a(ptgs2a),ptgs2b(ptgs2b),…
BP	GO:0048870	cell motility	37	120	157	0.00354989	0.0453655	abhd2a(abhd2a),aldoaa(aldoaa),bbs1(bbs1),bmp5(bmp5),capn3b(capn3b),cpeb4b(cpeb4b),cxcl12b(cxcl12b),efemp1(efemp1),fgf13a(fgf13a),fhod3b(fhod3b),glipr2l(glipr2l),gpc6a(gpc6a),gpib(gpib),gstp1.2(gstp1.2),igf1(igf1),lmo4b(lmo4b),LOC125252961(LOC125252961),LOC125265856(LOC125265856),mafa(mafa),map2k2a(map2k2a),mapk8b(mapk8b),mia3(mia3),myoc(myoc),nexn(nexn),nr1h3(nr1h3),nrg1(nrg1),podn(podn),postna(p…	abhd6a(abhd6a),adam8a(adam8a),adipoqa(adipoqa),adipoqb(adipoqb),agtr1a(agtr1a),angpt1(angpt1),ano6(ano6),aplnra(aplnra),apoeb(apoeb),arhgef1a(arhgef1a),asap3(asap3),atp1b1a(atp1b1a),cblb(cblb),ccdc88ab(ccdc88ab),ccn2a(ccn2a),cd63(cd63),cdh13(cdh13),ch25h(ch25h),cxcl8a(cxcl8a),cxcr3.3(cxcr3.3),dachc(dachc),dclk1a(dclk1a),ddr1(ddr1),dlc1(dlc1),ednraa(ednraa),efhc1(efhc1),efna1b(efna1b),egfra(egfra)…
BP	GO:0015908	fatty acid transport	1	13	14	0.00355661	0.0453846	rps6kb1b(rps6kb1b)	acsl1a(acsl1a),acsl1b(acsl1b),acsl4b(acsl4b),apoeb(apoeb),cpt1ab(cpt1ab),cpt2(cpt2),got2b(got2b),LOC125262403(LOC125262403),LOC125262404(LOC125262404),pparaa(pparaa),slc27a1b(slc27a1b),thbs1a(thbs1a),tnfrsf11a(tnfrsf11a)
BP	GO:0001667	ameboidal-type cell migration	13	52	65	0.00357072	0.0454579	capn3b(capn3b),cxcl12b(cxcl12b),glipr2l(glipr2l),gpib(gpib),igf1(igf1),LOC125252961(LOC125252961),mafa(mafa),map2k2a(map2k2a),mapk8b(mapk8b),nr1h3(nr1h3),rxrga(rxrga),tgfbr3(tgfbr3),unc5ca(unc5ca)	adam8a(adam8a),angpt1(angpt1),aplnra(aplnra),apoeb(apoeb),cblb(cblb),cd63(cd63),cdh13(cdh13),dlc1(dlc1),efna1b(efna1b),egfra(egfra),epb41l4b(epb41l4b),epha2a(epha2a),erbb3b(erbb3b),ets1(ets1),ets2(ets2),fgfr1b(fgfr1b),gata2a(gata2a),hif1aa(hif1aa),itga4(itga4),itga5(itga5),krt91(krt91),l1camb(l1camb),LOC125243922(LOC125243922),LOC125250269(LOC125250269),LOC125254674(LOC125254674),LOC125256185(LOC…
BP	GO:0044070	regulation of anion transport	1	15	16	0.00357281	0.0454579	prkg1b(prkg1b)	abat(abat),abca7(abca7),acsl4b(acsl4b),adora2ab(adora2ab),aifm1(aifm1),apoeb(apoeb),cebpb(cebpb),fgfr1b(fgfr1b),fgfr4(fgfr4),LOC125262403(LOC125262403),LOC125262404(LOC125262404),per2(per2),rgs4(rgs4),thbs1a(thbs1a),tnfrsf11a(tnfrsf11a)
BP	GO:0006102	isocitrate metabolic process	0	3	3	0.00363901	0.045632	-	aco2(aco2),idh3g(idh3g),LOC125260426(LOC125260426)
BP	GO:0010887	negative regulation of cholesterol storage	1	2	3	0.00363901	0.045632	nr1h3(nr1h3)	abca1a(abca1a),pparaa(pparaa)
BP	GO:0015822	ornithine transport	1	2	3	0.00363901	0.045632	slc7a2(slc7a2)	slc7a3a(slc7a3a),slc7a3b(slc7a3b)
BP	GO:0033211	adiponectin-activated signaling pathway	0	3	3	0.00363901	0.045632	-	acsl1a(acsl1a),acsl1b(acsl1b),slc27a1b(slc27a1b)
BP	GO:0061743	motor learning	0	3	3	0.00363901	0.045632	-	dkk1b(dkk1b),en1b(en1b),gpr88(gpr88)
BP	GO:0071409	cellular response to cycloheximide	1	2	3	0.00363901	0.045632	klf6b(klf6b)	klf2b(klf2b),serpine1(serpine1)
BP	GO:1902022	L-lysine transport	1	2	3	0.00363901	0.045632	slc7a2(slc7a2)	slc7a3a(slc7a3a),slc7a3b(slc7a3b)
BP	GO:1903352	L-ornithine transmembrane transport	1	2	3	0.00363901	0.045632	slc7a2(slc7a2)	slc7a3a(slc7a3a),slc7a3b(slc7a3b)
BP	GO:1903401	L-lysine transmembrane transport	1	2	3	0.00363901	0.045632	slc7a2(slc7a2)	slc7a3a(slc7a3a),slc7a3b(slc7a3b)
BP	GO:2000173	negative regulation of branching morphogenesis of a nerve	1	2	3	0.00363901	0.045632	cpe(cpe)	LOC125262403(LOC125262403),LOC125262404(LOC125262404)
BP	GO:0065005	protein-lipid complex assembly	1	6	7	0.00365589	0.0456461	ehd4(ehd4)	abca1a(abca1a),abca7(abca7),apoeb(apoeb),dgat1a(dgat1a),ehd1a(ehd1a),lcat(lcat)
BP	GO:0071624	positive regulation of granulocyte chemotaxis	1	6	7	0.00365589	0.0456461	LOC125252961(LOC125252961)	cxcl8a(cxcl8a),ednraa(ednraa),LOC125262403(LOC125262403),LOC125262404(LOC125262404),ripor1(ripor1),thbs4b(thbs4b)
BP	GO:0090023	positive regulation of neutrophil chemotaxis	1	6	7	0.00365589	0.0456461	LOC125252961(LOC125252961)	cxcl8a(cxcl8a),ednraa(ednraa),LOC125262403(LOC125262403),LOC125262404(LOC125262404),ripor1(ripor1),thbs4b(thbs4b)
BP	GO:1902622	regulation of neutrophil migration	1	8	9	0.00366278	0.0456665	LOC125252961(LOC125252961)	adam8a(adam8a),cxcl8a(cxcl8a),ednraa(ednraa),LOC125262403(LOC125262403),LOC125262404(LOC125262404),myd88(myd88),ripor1(ripor1),thbs4b(thbs4b)
BP	GO:0015988	energy coupled proton transmembrane transport, against electrochemical gradient	0	6	6	0.00367264	0.0457239	-	atp6ap2(atp6ap2),atp6v1ba(atp6v1ba),atp6v1c1b(atp6v1c1b),atp6v1e1b(atp6v1e1b),CYTB(CYTB),LOC125272946(LOC125272946)
BP	GO:0043536	positive regulation of blood vessel endothelial cell migration	1	10	11	0.00368952	0.0458683	igf1(igf1)	angpt1(angpt1),ets1(ets1),fgfr1b(fgfr1b),gata2a(gata2a),hif1aa(hif1aa),LOC125254674(LOC125254674),mt2(mt2),ptgs2a(ptgs2a),ptgs2b(ptgs2b),thbs1a(thbs1a)
BP	GO:0007298	border follicle cell migration	7	17	24	0.00375169	0.0465152	capn3b(capn3b),LOC125252961(LOC125252961),mafa(mafa),map2k2a(map2k2a),mapk8b(mapk8b),nr1h3(nr1h3),rxrga(rxrga)	cblb(cblb),egfra(egfra),erbb3b(erbb3b),itga5(itga5),LOC125250269(LOC125250269),LOC125258282(LOC125258282),LOC125258283(LOC125258283),LOC125258285(LOC125258285),LOC125258286(LOC125258286),LOC125258287(LOC125258287),LOC125258289(LOC125258289),LOC125258290(LOC125258290),mafbb(mafbb),myh7bb(myh7bb),pard6b(pard6b),rxrgb(rxrgb),tanc2a(tanc2a)
BP	GO:0035017	cuticle pattern formation	1	9	10	0.00375227	0.0465152	creb3l2(creb3l2)	LOC125250269(LOC125250269),LOC125258282(LOC125258282),LOC125258283(LOC125258283),LOC125258285(LOC125258285),LOC125258286(LOC125258286),LOC125258287(LOC125258287),LOC125258289(LOC125258289),LOC125258290(LOC125258290),myh7bb(myh7bb)
CC	GO:0008232	activator ecdysone receptor complex	2	1	3	0.00378103	0.0415109	nr1h3(nr1h3),rxrga(rxrga)	rxrgb(rxrgb)
BP	GO:0032371	regulation of sterol transport	1	7	8	0.00378861	0.0468321	nr1h3(nr1h3)	abca1a(abca1a),abca7(abca7),adipoqa(adipoqa),adipoqb(adipoqb),apoeb(apoeb),lipg(lipg),nfkbiaa(nfkbiaa)
BP	GO:0032374	regulation of cholesterol transport	1	7	8	0.00378861	0.0468321	nr1h3(nr1h3)	abca1a(abca1a),abca7(abca7),adipoqa(adipoqa),adipoqb(adipoqb),apoeb(apoeb),lipg(lipg),nfkbiaa(nfkbiaa)
CC	GO:0030863	cortical cytoskeleton	3	13	16	0.00380923	0.0415109	ank1a(ank1a),cap2(cap2),ezrb(ezrb)	dlc1(dlc1),LOC125250269(LOC125250269),LOC125258282(LOC125258282),LOC125258283(LOC125258283),LOC125258285(LOC125258285),LOC125258286(LOC125258286),LOC125258287(LOC125258287),LOC125258289(LOC125258289),LOC125258290(LOC125258290),myh7bb(myh7bb),slc2a1b(slc2a1b),tmod1(tmod1),tpm3(tpm3)
BP	GO:0006122	mitochondrial electron transport, ubiquinol to cytochrome c	0	5	5	0.00382227	0.0470778	-	coq8ab(coq8ab),CYTB(CYTB),LOC125250534(LOC125250534),LOC125254801(LOC125254801),LOC125273572(LOC125273572)
BP	GO:0001892	embryonic placenta development	3	11	14	0.00382406	0.0470778	bmp5(bmp5),stk3(stk3),tfeb(tfeb)	cebpb(cebpb),egfra(egfra),egln1a(egln1a),gata2a(gata2a),hif1aa(hif1aa),itga4(itga4),junba(junba),junbb(junbb),krt8(krt8),pcdh12(pcdh12),socs3b(socs3b)
BP	GO:0051674	localization of cell	37	120	157	0.00382474	0.0470778	abhd2a(abhd2a),aldoaa(aldoaa),bbs1(bbs1),bmp5(bmp5),capn3b(capn3b),cpeb4b(cpeb4b),cxcl12b(cxcl12b),efemp1(efemp1),fgf13a(fgf13a),fhod3b(fhod3b),glipr2l(glipr2l),gpc6a(gpc6a),gpib(gpib),gstp1.2(gstp1.2),igf1(igf1),lmo4b(lmo4b),LOC125252961(LOC125252961),LOC125265856(LOC125265856),mafa(mafa),map2k2a(map2k2a),mapk8b(mapk8b),mia3(mia3),myoc(myoc),nexn(nexn),nr1h3(nr1h3),nrg1(nrg1),podn(podn),postna(p…	abhd6a(abhd6a),adam8a(adam8a),adipoqa(adipoqa),adipoqb(adipoqb),agtr1a(agtr1a),angpt1(angpt1),ano6(ano6),aplnra(aplnra),apoeb(apoeb),arhgef1a(arhgef1a),asap3(asap3),atp1b1a(atp1b1a),cblb(cblb),ccdc88ab(ccdc88ab),ccn2a(ccn2a),cd63(cd63),cdh13(cdh13),ch25h(ch25h),cxcl8a(cxcl8a),cxcr3.3(cxcr3.3),dachc(dachc),dclk1a(dclk1a),ddr1(ddr1),dlc1(dlc1),ednraa(ednraa),efhc1(efhc1),efna1b(efna1b),egfra(egfra)…
BP	GO:0043491	protein kinase B signaling	9	18	27	0.0038543	0.0473746	calcr(calcr),igf1(igf1),mstnb(mstnb),myoc(myoc),myorg(myorg),nrg1(nrg1),ppp2r5eb(ppp2r5eb),rps6kb1b(rps6kb1b),stk3(stk3)	adam8a(adam8a),angpt1(angpt1),c1qtnf1(c1qtnf1),egfra(egfra),epha2a(epha2a),erbb3b(erbb3b),fgfr1b(fgfr1b),fgfr4(fgfr4),flcn(flcn),hsp90aa1.2(hsp90aa1.2),LOC125248593(LOC125248593),LOC125262403(LOC125262403),LOC125262404(LOC125262404),LOC125263652(LOC125263652),mmp13a(mmp13a),plk3(plk3),sox9a(sox9a),thbs1a(thbs1a)
BP	GO:0071560	cellular response to transforming growth factor beta stimulus	8	23	31	0.00386783	0.0474738	bmp5(bmp5),mstnb(mstnb),rgma(rgma),sfrp1a(sfrp1a),sfrp1b(sfrp1b),smad3b(smad3b),tgfbr3(tgfbr3),vasna(vasna)	adamtsl2(adamtsl2),ankrd1a(ankrd1a),cdh5(cdh5),cldn5a(cldn5a),cldn5b(cldn5b),flcn(flcn),fosab(fosab),got1(got1),l1camb(l1camb),LOC125248593(LOC125248593),LOC125249731(LOC125249731),LOC125275928(LOC125275928),LOC125279699(LOC125279699),rasl11b(rasl11b),scxa(scxa),serpine1(serpine1),si:ch211-204c21.1(si:ch211-204c21.1),smad7(smad7),smurf1(smurf1),sox9a(sox9a),thbs1a(thbs1a),tll1(tll1),zyx(zyx)
BP	GO:0051147	regulation of muscle cell differentiation	6	19	25	0.00392353	0.0480895	actn3b(actn3b),cxcl12b(cxcl12b),ehd2a(ehd2a),igf1(igf1),nrg1(nrg1),ptbp1a(ptbp1a)	dkk1b(dkk1b),ehd1a(ehd1a),hopx(hopx),LOC125250269(LOC125250269),LOC125258282(LOC125258282),LOC125258283(LOC125258283),LOC125258285(LOC125258285),LOC125258286(LOC125258286),LOC125258287(LOC125258287),LOC125258289(LOC125258289),LOC125258290(LOC125258290),LOC125262564(LOC125262564),LOC125273425(LOC125273425),myh7bb(myh7bb),mylk3(mylk3),nfatc2a(nfatc2a),rcan1b(rcan1b),rgs4(rgs4),ripor1(ripor1)
BP	GO:0046889	positive regulation of lipid biosynthetic process	2	13	15	0.00397982	0.0487108	igf1(igf1),nr1h3(nr1h3)	abhd6a(abhd6a),agap2(agap2),apoeb(apoeb),bckdhb(bckdhb),dgat1a(dgat1a),dgat2(dgat2),LOC125251082(LOC125251082),LOC125262403(LOC125262403),LOC125262404(LOC125262404),ptgs2a(ptgs2a),ptgs2b(ptgs2b),si:ch211-204c21.1(si:ch211-204c21.1),slc27a1b(slc27a1b)
BP	GO:0034380	high-density lipoprotein particle assembly	0	4	4	0.00400319	0.0489279	-	abca1a(abca1a),abca7(abca7),apoeb(apoeb),lcat(lcat)
BP	GO:0008152	metabolic process	180	493	673	0.00401789	0.0490385	abhd2a(abhd2a),abrab(abrab),actn3b(actn3b),aldoaa(aldoaa),alpk2(alpk2),ank1a(ank1a),arhgef15b(arhgef15b),asxl2(asxl2),bbs1(bbs1),bcl6aa(bcl6aa),bdh2(bdh2),bmp5(bmp5),brdt(brdt),c1qa(c1qa),c1qc(c1qc),ca2(ca2),calcr(calcr),calua(calua),capn3b(capn3b),cavin4b(cavin4b),ccnd1(ccnd1),cep85(cep85),chst7(chst7),ckmt1(ckmt1),cmya5(cmya5),cnot4b(cnot4b),coq10a(coq10a),cpe(cpe),cpeb4b(cpeb4b),cpz(cpz),creb3…	abat(abat),abca1a(abca1a),abca7(abca7),abhd6a(abhd6a),ablim2(ablim2),acad8(acad8),acap3a(acap3a),aco2(aco2),acsl1a(acsl1a),acsl1b(acsl1b),acsl4b(acsl4b),actb1(actb1),actc2(actc2),adam8a(adam8a),adcy1a(adcy1a),adipoqa(adipoqa),adipoqb(adipoqb),adkb(adkb),adora2ab(adora2ab),agap2(agap2),agpat9l(agpat9l),agtr1a(agtr1a),ahrra(ahrra),aifm1(aifm1),aipl1(aipl1),aldh9a1a.1(aldh9a1a.1),ampd3a(ampd3a),angp…
BP	GO:0045670	regulation of osteoclast differentiation	5	6	11	0.00403289	0.0490837	asxl2(asxl2),LOC125262645(LOC125262645),sfrp1a(sfrp1a),sfrp1b(sfrp1b),tfe3a(tfe3a)	adam8a(adam8a),cebpb(cebpb),fosab(fosab),fstl3(fstl3),mafbb(mafbb),selenou1b(selenou1b)
BP	GO:0060972	left/right pattern formation	2	9	11	0.00403289	0.0490837	LOC125252961(LOC125252961),pitx3(pitx3)	LOC125250269(LOC125250269),LOC125258282(LOC125258282),LOC125258283(LOC125258283),LOC125258285(LOC125258285),LOC125258286(LOC125258286),LOC125258287(LOC125258287),LOC125258289(LOC125258289),LOC125258290(LOC125258290),myh7bb(myh7bb)
BP	GO:0009791	post-embryonic development	31	69	100	0.00403987	0.0490999	arhgef15b(arhgef15b),asxl2(asxl2),bmp5(bmp5),brdt(brdt),col4a1(col4a1),creb3l2(creb3l2),ddx3xb(ddx3xb),e2f4(e2f4),efemp1(efemp1),ehd4(ehd4),ezrb(ezrb),fhod3b(fhod3b),gpc6a(gpc6a),LOC125252961(LOC125252961),map2k2a(map2k2a),mapk8b(mapk8b),mstnb(mstnb),naa30(naa30),nbeab(nbeab),nr1h3(nr1h3),nras(nras),ppp2r5eb(ppp2r5eb),ptbp1a(ptbp1a),rgma(rgma),rhoub(rhoub),rps6kb1b(rps6kb1b),rxrga(rxrga),smad3b(s…	ankrd1a(ankrd1a),arhgap44b(arhgap44b),atp2a2a(atp2a2a),atp2a2b(atp2a2b),atp6ap2(atp6ap2),bcat2(bcat2),bckdhb(bckdhb),cblb(cblb),coq3(coq3),dachc(dachc),dlc1(dlc1),dtx1(dtx1),egfra(egfra),ehd1a(ehd1a),en1b(en1b),erbb3b(erbb3b),ets1(ets1),ets2(ets2),fgfr1b(fgfr1b),fgfr4(fgfr4),hspd1(hspd1),itga4(itga4),itga5(itga5),itpkcb(itpkcb),l1camb(l1camb),LOC125246170(LOC125246170),LOC125247219(LOC125247219),…
[truncated: 10 more rows]
