# Supplementary material for: Muscle Fiber Characteristics and Transcriptome Analysis in Slow- and Fast-Growing Megalobrama amblycephala
Source: Genes (Basel). 2024 Jan 29;15(2):179. doi: 10.3390/genes15020179 (PMC10888202; doi:10.3390/genes15020179)
Supplement: Supplementary file 1 [file genes-15-00179-s001.zip › Table S4.xlsx]

## Sheet: Sheet1
Table S4. The GO enrichment results of down-regulated DEGs in M. amblycephala at 4 mo.
Category	GO.ID	Term	list	Pvalue	Padjust	Gene
BP	GO:0046034	ATP metabolic process	69	4.12004e-31	3.18438e-27	aifm1(aifm1),ampd3a(ampd3a),atp1b1a(atp1b1a),atp5f1d(atp5f1d),atp5l(atp5l),atp5mc1(atp5mc1),atp5pf(atp5pf),ATP6(ATP6),clpxb(clpxb),coq8ab(coq8ab),COX2(COX2),CYTB(CYTB),etfa(etfa),etfb(etfb),etfdh(etfdh),flcn(flcn),gpd1a(gpd1a),hif1aa(hif1aa),hk2(hk2),ier3(ier3),LOC125247779(LOC125247779),LOC125250269(LOC125250269),LOC125250534(LOC125250534),LOC125254801(LOC125254801),LOC125258282(LOC125258282),LO…
BP	GO:0009150	purine ribonucleotide metabolic process	93	5.02634e-30	1.94243e-26	acsl1a(acsl1a),acsl1b(acsl1b),acsl4b(acsl4b),adcy1a(adcy1a),adkb(adkb),adora2ab(adora2ab),aifm1(aifm1),ampd3a(ampd3a),atp1b1a(atp1b1a),atp5f1d(atp5f1d),atp5l(atp5l),atp5mc1(atp5mc1),atp5pf(atp5pf),ATP6(ATP6),bckdhb(bckdhb),clpxb(clpxb),coq8ab(coq8ab),COX2(COX2),CYTB(CYTB),dgat1a(dgat1a),dgat2(dgat2),epha2a(epha2a),etfa(etfa),etfb(etfb),etfdh(etfdh),flcn(flcn),gcdha(gcdha),gpd1a(gpd1a),hif1aa(hif1…
BP	GO:0009117	nucleotide metabolic process	108	1.7878e-29	4.60596e-26	acsl1a(acsl1a),acsl1b(acsl1b),acsl4b(acsl4b),adcy1a(adcy1a),adkb(adkb),adora2ab(adora2ab),aifm1(aifm1),ampd3a(ampd3a),atp1b1a(atp1b1a),atp5f1d(atp5f1d),atp5l(atp5l),atp5mc1(atp5mc1),atp5pf(atp5pf),ATP6(ATP6),bckdhb(bckdhb),clpxb(clpxb),coq8ab(coq8ab),COX2(COX2),CYTB(CYTB),dgat1a(dgat1a),dgat2(dgat2),epha2a(epha2a),etfa(etfa),etfb(etfb),etfdh(etfdh),flcn(flcn),gcdha(gcdha),gda(gda),gpd1a(gpd1a),hi…
BP	GO:0009259	ribonucleotide metabolic process	93	5.00198e-29	7.84271e-26	acsl1a(acsl1a),acsl1b(acsl1b),acsl4b(acsl4b),adcy1a(adcy1a),adkb(adkb),adora2ab(adora2ab),aifm1(aifm1),ampd3a(ampd3a),atp1b1a(atp1b1a),atp5f1d(atp5f1d),atp5l(atp5l),atp5mc1(atp5mc1),atp5pf(atp5pf),ATP6(ATP6),bckdhb(bckdhb),clpxb(clpxb),coq8ab(coq8ab),COX2(COX2),CYTB(CYTB),dgat1a(dgat1a),dgat2(dgat2),epha2a(epha2a),etfa(etfa),etfb(etfb),etfdh(etfdh),flcn(flcn),gcdha(gcdha),gpd1a(gpd1a),hif1aa(hif1…
BP	GO:0019693	ribose phosphate metabolic process	94	5.07356e-29	7.84271e-26	acsl1a(acsl1a),acsl1b(acsl1b),acsl4b(acsl4b),adcy1a(adcy1a),adkb(adkb),adora2ab(adora2ab),aifm1(aifm1),ampd3a(ampd3a),atp1b1a(atp1b1a),atp5f1d(atp5f1d),atp5l(atp5l),atp5mc1(atp5mc1),atp5pf(atp5pf),ATP6(ATP6),bckdhb(bckdhb),clpxb(clpxb),coq8ab(coq8ab),COX2(COX2),CYTB(CYTB),dgat1a(dgat1a),dgat2(dgat2),epha2a(epha2a),etfa(etfa),etfb(etfb),etfdh(etfdh),flcn(flcn),gcdha(gcdha),gpd1a(gpd1a),hif1aa(hif1…
BP	GO:0006753	nucleoside phosphate metabolic process	108	6.20556e-29	7.99379e-26	acsl1a(acsl1a),acsl1b(acsl1b),acsl4b(acsl4b),adcy1a(adcy1a),adkb(adkb),adora2ab(adora2ab),aifm1(aifm1),ampd3a(ampd3a),atp1b1a(atp1b1a),atp5f1d(atp5f1d),atp5l(atp5l),atp5mc1(atp5mc1),atp5pf(atp5pf),ATP6(ATP6),bckdhb(bckdhb),clpxb(clpxb),coq8ab(coq8ab),COX2(COX2),CYTB(CYTB),dgat1a(dgat1a),dgat2(dgat2),epha2a(epha2a),etfa(etfa),etfb(etfb),etfdh(etfdh),flcn(flcn),gcdha(gcdha),gda(gda),gpd1a(gpd1a),hi…
BP	GO:0009167	purine ribonucleoside monophosphate metabolic process	63	1.89267e-28	2.08978e-25	adkb(adkb),aifm1(aifm1),ampd3a(ampd3a),atp1b1a(atp1b1a),atp5f1d(atp5f1d),atp5l(atp5l),atp5mc1(atp5mc1),atp5pf(atp5pf),ATP6(ATP6),clpxb(clpxb),coq8ab(coq8ab),COX2(COX2),CYTB(CYTB),etfa(etfa),etfb(etfb),etfdh(etfdh),hk2(hk2),LOC125247779(LOC125247779),LOC125250269(LOC125250269),LOC125250534(LOC125250534),LOC125254801(LOC125254801),LOC125258282(LOC125258282),LOC125258283(LOC125258283),LOC125258285(L…
BP	GO:0006163	purine nucleotide metabolic process	95	2.5828e-28	2.49531e-25	acsl1a(acsl1a),acsl1b(acsl1b),acsl4b(acsl4b),adcy1a(adcy1a),adkb(adkb),adora2ab(adora2ab),aifm1(aifm1),ampd3a(ampd3a),atp1b1a(atp1b1a),atp5f1d(atp5f1d),atp5l(atp5l),atp5mc1(atp5mc1),atp5pf(atp5pf),ATP6(ATP6),bckdhb(bckdhb),clpxb(clpxb),coq8ab(coq8ab),COX2(COX2),CYTB(CYTB),dgat1a(dgat1a),dgat2(dgat2),epha2a(epha2a),etfa(etfa),etfb(etfb),etfdh(etfdh),flcn(flcn),gcdha(gcdha),gda(gda),gpd1a(gpd1a),hi…
BP	GO:0009126	purine nucleoside monophosphate metabolic process	63	3.2437e-28	2.78561e-25	adkb(adkb),aifm1(aifm1),ampd3a(ampd3a),atp1b1a(atp1b1a),atp5f1d(atp5f1d),atp5l(atp5l),atp5mc1(atp5mc1),atp5pf(atp5pf),ATP6(ATP6),clpxb(clpxb),coq8ab(coq8ab),COX2(COX2),CYTB(CYTB),etfa(etfa),etfb(etfb),etfdh(etfdh),hk2(hk2),LOC125247779(LOC125247779),LOC125250269(LOC125250269),LOC125250534(LOC125250534),LOC125254801(LOC125254801),LOC125258282(LOC125258282),LOC125258283(LOC125258283),LOC125258285(L…
BP	GO:0044281	small molecule metabolic process	200	7.35801e-28	5.687e-25	abat(abat),abca1a(abca1a),acad8(acad8),aco2(aco2),acsl1a(acsl1a),acsl1b(acsl1b),acsl4b(acsl4b),adcy1a(adcy1a),adipoqa(adipoqa),adipoqb(adipoqb),adkb(adkb),adora2ab(adora2ab),aifm1(aifm1),ampd3a(ampd3a),angpt1(angpt1),apoeb(apoeb),atp1b1a(atp1b1a),atp2a2a(atp2a2a),atp2a2b(atp2a2b),atp5f1d(atp5f1d),atp5l(atp5l),atp5mc1(atp5mc1),atp5pf(atp5pf),ATP6(ATP6),auh(auh),bcat2(bcat2),bckdhb(bckdhb),c1qtnf1(…
BP	GO:0006091	generation of precursor metabolites and energy	87	8.99517e-28	6.32033e-25	aco2(aco2),adipoqa(adipoqa),adipoqb(adipoqb),aifm1(aifm1),aqp7(aqp7),atp5f1d(atp5f1d),atp5l(atp5l),atp5pf(atp5pf),ATP6(ATP6),bnip3(bnip3),coq8ab(coq8ab),COX2(COX2),cpt2(cpt2),CYTB(CYTB),dgat1a(dgat1a),etfa(etfa),etfb(etfb),etfdh(etfdh),flcn(flcn),gfpt2(gfpt2),gldc(gldc),gpd1a(gpd1a),gyg2(gyg2),hif1aa(hif1aa),hk2(hk2),hmgcl(hmgcl),idh3g(idh3g),ier3(ier3),LOC125247704(LOC125247704),LOC125247779(LOC…
BP	GO:0009205	purine ribonucleoside triphosphate metabolic process	69	1.04294e-27	6.71743e-25	aifm1(aifm1),ampd3a(ampd3a),atp1b1a(atp1b1a),atp5f1d(atp5f1d),atp5l(atp5l),atp5mc1(atp5mc1),atp5pf(atp5pf),ATP6(ATP6),clpxb(clpxb),coq8ab(coq8ab),COX2(COX2),CYTB(CYTB),etfa(etfa),etfb(etfb),etfdh(etfdh),flcn(flcn),gpd1a(gpd1a),hif1aa(hif1aa),hk2(hk2),ier3(ier3),LOC125247779(LOC125247779),LOC125250269(LOC125250269),LOC125250534(LOC125250534),LOC125254801(LOC125254801),LOC125258282(LOC125258282),LO…
BP	GO:0009144	purine nucleoside triphosphate metabolic process	70	1.68077e-27	9.44307e-25	adkb(adkb),aifm1(aifm1),ampd3a(ampd3a),atp1b1a(atp1b1a),atp5f1d(atp5f1d),atp5l(atp5l),atp5mc1(atp5mc1),atp5pf(atp5pf),ATP6(ATP6),clpxb(clpxb),coq8ab(coq8ab),COX2(COX2),CYTB(CYTB),etfa(etfa),etfb(etfb),etfdh(etfdh),flcn(flcn),gpd1a(gpd1a),hif1aa(hif1aa),hk2(hk2),ier3(ier3),LOC125247779(LOC125247779),LOC125250269(LOC125250269),LOC125250534(LOC125250534),LOC125254801(LOC125254801),LOC125258282(LOC12…
BP	GO:0072521	purine-containing compound metabolic process	97	1.71048e-27	9.44307e-25	acsl1a(acsl1a),acsl1b(acsl1b),acsl4b(acsl4b),adcy1a(adcy1a),adkb(adkb),adora2ab(adora2ab),aifm1(aifm1),ampd3a(ampd3a),atp1b1a(atp1b1a),atp5f1d(atp5f1d),atp5l(atp5l),atp5mc1(atp5mc1),atp5pf(atp5pf),ATP6(ATP6),bckdhb(bckdhb),clpxb(clpxb),coq8ab(coq8ab),COX2(COX2),CYTB(CYTB),dgat1a(dgat1a),dgat2(dgat2),epha2a(epha2a),etfa(etfa),etfb(etfb),etfdh(etfdh),flcn(flcn),gcdha(gcdha),gda(gda),gpd1a(gpd1a),hi…
BP	GO:0009161	ribonucleoside monophosphate metabolic process	63	2.21538e-27	1.14151e-24	adkb(adkb),aifm1(aifm1),ampd3a(ampd3a),atp1b1a(atp1b1a),atp5f1d(atp5f1d),atp5l(atp5l),atp5mc1(atp5mc1),atp5pf(atp5pf),ATP6(ATP6),clpxb(clpxb),coq8ab(coq8ab),COX2(COX2),CYTB(CYTB),etfa(etfa),etfb(etfb),etfdh(etfdh),hk2(hk2),LOC125247779(LOC125247779),LOC125250269(LOC125250269),LOC125250534(LOC125250534),LOC125254801(LOC125254801),LOC125258282(LOC125258282),LOC125258283(LOC125258283),LOC125258285(L…
BP	GO:0009199	ribonucleoside triphosphate metabolic process	69	3.02116e-27	1.45941e-24	aifm1(aifm1),ampd3a(ampd3a),atp1b1a(atp1b1a),atp5f1d(atp5f1d),atp5l(atp5l),atp5mc1(atp5mc1),atp5pf(atp5pf),ATP6(ATP6),clpxb(clpxb),coq8ab(coq8ab),COX2(COX2),CYTB(CYTB),etfa(etfa),etfb(etfb),etfdh(etfdh),flcn(flcn),gpd1a(gpd1a),hif1aa(hif1aa),hk2(hk2),ier3(ier3),LOC125247779(LOC125247779),LOC125250269(LOC125250269),LOC125250534(LOC125250534),LOC125254801(LOC125254801),LOC125258282(LOC125258282),LO…
BP	GO:0009141	nucleoside triphosphate metabolic process	70	4.61309e-26	2.09733e-23	adkb(adkb),aifm1(aifm1),ampd3a(ampd3a),atp1b1a(atp1b1a),atp5f1d(atp5f1d),atp5l(atp5l),atp5mc1(atp5mc1),atp5pf(atp5pf),ATP6(ATP6),clpxb(clpxb),coq8ab(coq8ab),COX2(COX2),CYTB(CYTB),etfa(etfa),etfb(etfb),etfdh(etfdh),flcn(flcn),gpd1a(gpd1a),hif1aa(hif1aa),hk2(hk2),ier3(ier3),LOC125247779(LOC125247779),LOC125250269(LOC125250269),LOC125250534(LOC125250534),LOC125254801(LOC125254801),LOC125258282(LOC12…
CC	GO:1990204	oxidoreductase complex	40	4.83932e-26	3.62949e-23	bckdhb(bckdhb),CYTB(CYTB),etfa(etfa),etfb(etfb),etfdh(etfdh),gldc(gldc),gpd1a(gpd1a),idh3g(idh3g),LOC125247704(LOC125247704),LOC125248593(LOC125248593),LOC125250534(LOC125250534),LOC125251082(LOC125251082),LOC125254801(LOC125254801),LOC125259949(LOC125259949),LOC125260426(LOC125260426),LOC125273572(LOC125273572),ND1(ND1),ND2(ND2),ND3(ND3),ND4(ND4),ND5(ND5),ndufa10(ndufa10),ndufa2(ndufa2),ndufa3(n…
BP	GO:0009123	nucleoside monophosphate metabolic process	63	1.77975e-25	7.64204e-23	adkb(adkb),aifm1(aifm1),ampd3a(ampd3a),atp1b1a(atp1b1a),atp5f1d(atp5f1d),atp5l(atp5l),atp5mc1(atp5mc1),atp5pf(atp5pf),ATP6(ATP6),clpxb(clpxb),coq8ab(coq8ab),COX2(COX2),CYTB(CYTB),etfa(etfa),etfb(etfb),etfdh(etfdh),hk2(hk2),LOC125247779(LOC125247779),LOC125250269(LOC125250269),LOC125250534(LOC125250534),LOC125254801(LOC125254801),LOC125258282(LOC125258282),LOC125258283(LOC125258283),LOC125258285(L…
BP	GO:0055086	nucleobase-containing small molecule metabolic process	112	5.21638e-25	2.12197e-22	acsl1a(acsl1a),acsl1b(acsl1b),acsl4b(acsl4b),adcy1a(adcy1a),adkb(adkb),adora2ab(adora2ab),aifm1(aifm1),ampd3a(ampd3a),atp1b1a(atp1b1a),atp5f1d(atp5f1d),atp5l(atp5l),atp5mc1(atp5mc1),atp5pf(atp5pf),ATP6(ATP6),bckdhb(bckdhb),cdadc1(cdadc1),clpxb(clpxb),coq8ab(coq8ab),COX2(COX2),CYTB(CYTB),dgat1a(dgat1a),dgat2(dgat2),epha2a(epha2a),etfa(etfa),etfb(etfb),etfdh(etfdh),flcn(flcn),gcdha(gcdha),gda(gda),…
CC	GO:0070469	respirasome	33	4.49497e-24	1.59061e-21	COX2(COX2),COX3(COX3),CYTB(CYTB),lg19h15orf48(lg19h15orf48),LOC125247779(LOC125247779),LOC125250534(LOC125250534),LOC125254801(LOC125254801),LOC125257492(LOC125257492),LOC125259949(LOC125259949),LOC125261102(LOC125261102),LOC125273572(LOC125273572),LOC125276491(LOC125276491),ND1(ND1),ND2(ND2),ND3(ND3),ND4(ND4),ND5(ND5),ndufa10(ndufa10),ndufa2(ndufa2),ndufa3(ndufa3),ndufa7(ndufa7),ndufa8(ndufa8),n…
CC	GO:0098803	respiratory chain complex	32	6.36244e-24	1.59061e-21	COX2(COX2),COX3(COX3),CYTB(CYTB),lg19h15orf48(lg19h15orf48),LOC125247779(LOC125247779),LOC125250534(LOC125250534),LOC125254801(LOC125254801),LOC125257492(LOC125257492),LOC125259949(LOC125259949),LOC125261102(LOC125261102),LOC125273572(LOC125273572),LOC125276491(LOC125276491),ND1(ND1),ND2(ND2),ND3(ND3),ND4(ND4),ND5(ND5),ndufa10(ndufa10),ndufa2(ndufa2),ndufa3(ndufa3),ndufa7(ndufa7),ndufa8(ndufa8),n…
CC	GO:0005746	mitochondrial respirasome	32	1.42327e-23	2.66864e-21	COX2(COX2),CYTB(CYTB),lg19h15orf48(lg19h15orf48),LOC125247779(LOC125247779),LOC125250534(LOC125250534),LOC125254801(LOC125254801),LOC125257492(LOC125257492),LOC125259949(LOC125259949),LOC125261102(LOC125261102),LOC125273572(LOC125273572),LOC125276491(LOC125276491),ND1(ND1),ND2(ND2),ND3(ND3),ND4(ND4),ND5(ND5),ndufa10(ndufa10),ndufa2(ndufa2),ndufa3(ndufa3),ndufa7(ndufa7),ndufa8(ndufa8),ndufab1a(ndu…
BP	GO:0019637	organophosphate metabolic process	138	2.11034e-23	8.1554e-21	abhd6a(abhd6a),acap3a(acap3a),acsl1a(acsl1a),acsl1b(acsl1b),acsl4b(acsl4b),adcy1a(adcy1a),adkb(adkb),adora2ab(adora2ab),agap2(agap2),agpat9l(agpat9l),aifm1(aifm1),ampd3a(ampd3a),atp1b1a(atp1b1a),atp5f1d(atp5f1d),atp5l(atp5l),atp5mc1(atp5mc1),atp5pf(atp5pf),ATP6(ATP6),bckdhb(bckdhb),chka(chka),ckmt2b(ckmt2b),clpxb(clpxb),coq8ab(coq8ab),COX2(COX2),CYTB(CYTB),dgat1a(dgat1a),dgat2(dgat2),dgke(dgke),e…
CC	GO:0098800	inner mitochondrial membrane protein complex	38	6.67609e-23	1.00141e-20	apooa(apooa),atp5f1d(atp5f1d),atp5l(atp5l),atp5mc1(atp5mc1),atp5pf(atp5pf),ATP6(ATP6),chchd6b(chchd6b),COX2(COX2),CYTB(CYTB),lg19h15orf48(lg19h15orf48),LOC125247779(LOC125247779),LOC125250534(LOC125250534),LOC125254801(LOC125254801),LOC125257492(LOC125257492),LOC125259949(LOC125259949),LOC125261102(LOC125261102),LOC125273572(LOC125273572),LOC125276491(LOC125276491),ND1(ND1),ND2(ND2),ND3(ND3),ND4(…
CC	GO:0098798	mitochondrial protein complex	52	8.65104e-23	1.08138e-20	apooa(apooa),atp5f1d(atp5f1d),atp5l(atp5l),atp5mc1(atp5mc1),atp5pf(atp5pf),ATP6(ATP6),bckdhb(bckdhb),chchd6b(chchd6b),clpxb(clpxb),COX2(COX2),CYTB(CYTB),etfa(etfa),etfb(etfb),etfdh(etfdh),idh3g(idh3g),lg19h15orf48(lg19h15orf48),LOC125247779(LOC125247779),LOC125250534(LOC125250534),LOC125251082(LOC125251082),LOC125254801(LOC125254801),LOC125257492(LOC125257492),LOC125259949(LOC125259949),LOC125260…
BP	GO:0017144	drug metabolic process	108	3.09736e-22	1.13998e-19	abat(abat),aco2(aco2),acsl1a(acsl1a),acsl1b(acsl1b),adkb(adkb),agtr1a(agtr1a),aifm1(aifm1),ampd3a(ampd3a),atp1b1a(atp1b1a),atp5f1d(atp5f1d),atp5l(atp5l),atp5mc1(atp5mc1),atp5pf(atp5pf),ATP6(ATP6),ckmt2b(ckmt2b),clpxb(clpxb),coq8ab(coq8ab),COX2(COX2),cpn1(cpn1),cpt2(cpt2),CYTB(CYTB),dgat1a(dgat1a),etfa(etfa),etfb(etfb),etfdh(etfdh),flcn(flcn),gldc(gldc),gpd1a(gpd1a),hif1aa(hif1aa),hk2(hk2),hmgcl(h…
BP	GO:0006119	oxidative phosphorylation	39	4.45844e-22	1.56633e-19	aifm1(aifm1),atp5f1d(atp5f1d),atp5l(atp5l),atp5pf(atp5pf),ATP6(ATP6),coq8ab(coq8ab),COX2(COX2),CYTB(CYTB),etfa(etfa),etfb(etfb),etfdh(etfdh),LOC125247779(LOC125247779),LOC125250534(LOC125250534),LOC125254801(LOC125254801),LOC125259949(LOC125259949),LOC125261102(LOC125261102),LOC125273572(LOC125273572),LOC125276491(LOC125276491),lrpprc(lrpprc),ND1(ND1),ND2(ND2),ND3(ND3),ND4(ND4),ND5(ND5),ndufa10(n…
BP	GO:0055114	oxidation-reduction process	110	4.78486e-22	1.60792e-19	acad8(acad8),aco2(aco2),adipoqa(adipoqa),adipoqb(adipoqb),aifm1(aifm1),aldh9a1a.1(aldh9a1a.1),atp2a2a(atp2a2a),atp2a2b(atp2a2b),auh(auh),bckdhb(bckdhb),bnip3(bnip3),ch25h(ch25h),coq8ab(coq8ab),COX2(COX2),cpox(cpox),cpt1ab(cpt1ab),cpt2(cpt2),crata(crata),CYTB(CYTB),decr1(decr1),dgat1a(dgat1a),dgat2(dgat2),ech1(ech1),eci2(eci2),egln1a(egln1a),ero1a(ero1a),etfa(etfa),etfb(etfb),etfdh(etfdh),flcn(flc…
BP	GO:0045333	cellular respiration	46	2.52359e-21	8.12702e-19	aco2(aco2),aifm1(aifm1),bnip3(bnip3),coq8ab(coq8ab),COX2(COX2),CYTB(CYTB),etfdh(etfdh),flcn(flcn),gpd1a(gpd1a),hif1aa(hif1aa),idh3g(idh3g),LOC125247779(LOC125247779),LOC125250534(LOC125250534),LOC125251082(LOC125251082),LOC125254801(LOC125254801),LOC125259949(LOC125259949),LOC125260426(LOC125260426),LOC125261102(LOC125261102),LOC125273572(LOC125273572),LOC125276491(LOC125276491),mdh1aa(mdh1aa),ND…
BP	GO:0042775	mitochondrial ATP synthesis coupled electron transport	31	1.94878e-20	6.02485e-18	aifm1(aifm1),coq8ab(coq8ab),COX2(COX2),CYTB(CYTB),LOC125247779(LOC125247779),LOC125250534(LOC125250534),LOC125254801(LOC125254801),LOC125259949(LOC125259949),LOC125261102(LOC125261102),LOC125273572(LOC125273572),LOC125276491(LOC125276491),ND1(ND1),ND2(ND2),ND3(ND3),ND4(ND4),ND5(ND5),ndufa10(ndufa10),ndufa2(ndufa2),ndufa3(ndufa3),ndufa7(ndufa7),ndufa8(ndufa8),ndufab1a(ndufab1a),ndufb10(ndufb10),nd…
BP	GO:0042773	ATP synthesis coupled electron transport	31	2.67323e-20	7.94668e-18	aifm1(aifm1),coq8ab(coq8ab),COX2(COX2),CYTB(CYTB),LOC125247779(LOC125247779),LOC125250534(LOC125250534),LOC125254801(LOC125254801),LOC125259949(LOC125259949),LOC125261102(LOC125261102),LOC125273572(LOC125273572),LOC125276491(LOC125276491),ND1(ND1),ND2(ND2),ND3(ND3),ND4(ND4),ND5(ND5),ndufa10(ndufa10),ndufa2(ndufa2),ndufa3(ndufa3),ndufa7(ndufa7),ndufa8(ndufa8),ndufab1a(ndufab1a),ndufb10(ndufb10),nd…
CC	GO:0005743	mitochondrial inner membrane	64	7.93818e-20	8.5052e-18	aifm1(aifm1),apooa(apooa),atp5f1d(atp5f1d),atp5l(atp5l),atp5mc1(atp5mc1),atp5pf(atp5pf),ATP6(ATP6),bckdhb(bckdhb),chchd6b(chchd6b),ckmt2b(ckmt2b),clpxb(clpxb),coq3(coq3),COX2(COX2),COX3(COX3),cpox(cpox),cpt2(cpt2),crata(crata),CYTB(CYTB),etfdh(etfdh),gcat(gcat),got2b(got2b),hspd1(hspd1),lg19h15orf48(lg19h15orf48),LOC125247779(LOC125247779),LOC125250534(LOC125250534),LOC125254801(LOC125254801),LOC…
BP	GO:0022904	respiratory electron transport chain	33	1.67242e-19	4.78747e-17	aifm1(aifm1),coq8ab(coq8ab),COX2(COX2),CYTB(CYTB),etfdh(etfdh),gpd1a(gpd1a),LOC125247779(LOC125247779),LOC125250534(LOC125250534),LOC125254801(LOC125254801),LOC125259949(LOC125259949),LOC125261102(LOC125261102),LOC125273572(LOC125273572),LOC125276491(LOC125276491),ND1(ND1),ND2(ND2),ND3(ND3),ND4(ND4),ND5(ND5),ndufa10(ndufa10),ndufa2(ndufa2),ndufa3(ndufa3),ndufa7(ndufa7),ndufa8(ndufa8),ndufab1a(ndu…
BP	GO:0015980	energy derivation by oxidation of organic compounds	57	2.23399e-19	6.1666e-17	aco2(aco2),aifm1(aifm1),bnip3(bnip3),coq8ab(coq8ab),COX2(COX2),CYTB(CYTB),etfdh(etfdh),flcn(flcn),gfpt2(gfpt2),gpd1a(gpd1a),gyg2(gyg2),hif1aa(hif1aa),idh3g(idh3g),LOC125247779(LOC125247779),LOC125250534(LOC125250534),LOC125251082(LOC125251082),LOC125254801(LOC125254801),LOC125259949(LOC125259949),LOC125260426(LOC125260426),LOC125261102(LOC125261102),LOC125263652(LOC125263652),LOC125273572(LOC1252…
CC	GO:0019866	organelle inner membrane	65	6.31061e-18	5.91619e-16	aifm1(aifm1),apooa(apooa),atp5f1d(atp5f1d),atp5l(atp5l),atp5mc1(atp5mc1),atp5pf(atp5pf),ATP6(ATP6),bckdhb(bckdhb),chchd6b(chchd6b),ckmt2b(ckmt2b),clpxb(clpxb),coq3(coq3),COX2(COX2),COX3(COX3),cpox(cpox),cpt2(cpt2),crata(crata),CYTB(CYTB),etfdh(etfdh),gcat(gcat),got2b(got2b),hspd1(hspd1),lg19h15orf48(lg19h15orf48),LOC125247779(LOC125247779),LOC125250534(LOC125250534),LOC125254801(LOC125254801),LOC…
BP	GO:0022900	electron transport chain	39	2.34232e-18	6.24268e-16	aifm1(aifm1),coq8ab(coq8ab),COX2(COX2),CYTB(CYTB),etfa(etfa),etfb(etfb),etfdh(etfdh),gldc(gldc),gpd1a(gpd1a),LOC125247704(LOC125247704),LOC125247779(LOC125247779),LOC125248593(LOC125248593),LOC125250534(LOC125250534),LOC125254801(LOC125254801),LOC125257492(LOC125257492),LOC125259949(LOC125259949),LOC125261102(LOC125261102),LOC125273572(LOC125273572),LOC125276491(LOC125276491),ND1(ND1),ND2(ND2),ND…
BP	GO:0019752	carboxylic acid metabolic process	105	3.16621e-17	8.00085e-15	abat(abat),acad8(acad8),aco2(aco2),acsl1a(acsl1a),acsl1b(acsl1b),acsl4b(acsl4b),adipoqa(adipoqa),adipoqb(adipoqb),atp2a2a(atp2a2a),atp2a2b(atp2a2b),auh(auh),bcat2(bcat2),bckdhb(bckdhb),ch25h(ch25h),ckmt2b(ckmt2b),cpt1ab(cpt1ab),cpt2(cpt2),crata(crata),decr1(decr1),dgat1a(dgat1a),dgat2(dgat2),ech1(ech1),eci2(eci2),egln1a(egln1a),ero1a(ero1a),etfa(etfa),etfb(etfb),etfdh(etfdh),fgfr4(fgfr4),gcat(gca…
BP	GO:0010257	NADH dehydrogenase complex assembly	23	3.31255e-17	8.00085e-15	aifm1(aifm1),lrpprc(lrpprc),ND1(ND1),ND2(ND2),ND3(ND3),ND4(ND4),ND5(ND5),ndufa10(ndufa10),ndufa2(ndufa2),ndufa3(ndufa3),ndufa7(ndufa7),ndufa8(ndufa8),ndufab1a(ndufab1a),ndufaf5(ndufaf5),ndufb10(ndufb10),ndufc1(ndufc1),ndufs2(ndufs2),ndufs3(ndufs3),ndufs4(ndufs4),ndufs7(ndufs7),ndufs8a(ndufs8a),ndufv2(ndufv2),ndufv3(ndufv3)
BP	GO:0032981	mitochondrial respiratory chain complex I assembly	23	3.31255e-17	8.00085e-15	aifm1(aifm1),lrpprc(lrpprc),ND1(ND1),ND2(ND2),ND3(ND3),ND4(ND4),ND5(ND5),ndufa10(ndufa10),ndufa2(ndufa2),ndufa3(ndufa3),ndufa7(ndufa7),ndufa8(ndufa8),ndufab1a(ndufab1a),ndufaf5(ndufaf5),ndufb10(ndufb10),ndufc1(ndufc1),ndufs2(ndufs2),ndufs3(ndufs3),ndufs4(ndufs4),ndufs7(ndufs7),ndufs8a(ndufs8a),ndufv2(ndufv2),ndufv3(ndufv3)
CC	GO:0005747	mitochondrial respiratory chain complex I	20	1.6594e-16	1.13141e-14	ND1(ND1),ND2(ND2),ND3(ND3),ND4(ND4),ND5(ND5),ndufa10(ndufa10),ndufa2(ndufa2),ndufa3(ndufa3),ndufa7(ndufa7),ndufa8(ndufa8),ndufab1a(ndufab1a),ndufb10(ndufb10),ndufc1(ndufc1),ndufs2(ndufs2),ndufs3(ndufs3),ndufs4(ndufs4),ndufs7(ndufs7),ndufs8a(ndufs8a),ndufv2(ndufv2),ndufv3(ndufv3)
CC	GO:0030964	NADH dehydrogenase complex	20	1.6594e-16	1.13141e-14	ND1(ND1),ND2(ND2),ND3(ND3),ND4(ND4),ND5(ND5),ndufa10(ndufa10),ndufa2(ndufa2),ndufa3(ndufa3),ndufa7(ndufa7),ndufa8(ndufa8),ndufab1a(ndufab1a),ndufb10(ndufb10),ndufc1(ndufc1),ndufs2(ndufs2),ndufs3(ndufs3),ndufs4(ndufs4),ndufs7(ndufs7),ndufs8a(ndufs8a),ndufv2(ndufv2),ndufv3(ndufv3)
CC	GO:0045271	respiratory chain complex I	20	1.6594e-16	1.13141e-14	ND1(ND1),ND2(ND2),ND3(ND3),ND4(ND4),ND5(ND5),ndufa10(ndufa10),ndufa2(ndufa2),ndufa3(ndufa3),ndufa7(ndufa7),ndufa8(ndufa8),ndufab1a(ndufab1a),ndufb10(ndufb10),ndufc1(ndufc1),ndufs2(ndufs2),ndufs3(ndufs3),ndufs4(ndufs4),ndufs7(ndufs7),ndufs8a(ndufs8a),ndufv2(ndufv2),ndufv3(ndufv3)
CC	GO:0030016	myofibril	55	4.77548e-16	2.98467e-14	ablim2(ablim2),actb1(actb1),actc2(actc2),ankrd1a(ankrd1a),arhgef25a(arhgef25a),cacna1sa(cacna1sa),casq2(casq2),gpd1a(gpd1a),itga5(itga5),klhl41a(klhl41a),krt8(krt8),l1camb(l1camb),LOC125247219(LOC125247219),LOC125250269(LOC125250269),LOC125255566(LOC125255566),LOC125255968(LOC125255968),LOC125258282(LOC125258282),LOC125258283(LOC125258283),LOC125258285(LOC125258285),LOC125258286(LOC125258286),LOC…
BP	GO:0006796	phosphate-containing compound metabolic process	247	1.3852e-16	3.2443e-14	abca7(abca7),abhd6a(abhd6a),acap3a(acap3a),acsl1a(acsl1a),acsl1b(acsl1b),acsl4b(acsl4b),adam8a(adam8a),adcy1a(adcy1a),adipoqa(adipoqa),adipoqb(adipoqb),adkb(adkb),adora2ab(adora2ab),agap2(agap2),agpat9l(agpat9l),agtr1a(agtr1a),aifm1(aifm1),ampd3a(ampd3a),angpt1(angpt1),aplnra(aplnra),apoeb(apoeb),arhgef1a(arhgef1a),atp1b1a(atp1b1a),atp5f1d(atp5f1d),atp5l(atp5l),atp5mc1(atp5mc1),atp5pf(atp5pf),ATP…
MF	GO:0008137	NADH dehydrogenase (ubiquinone) activity	20	5.04971e-17	3.26969e-14	ND1(ND1),ND2(ND2),ND3(ND3),ND4(ND4),ND5(ND5),ndufa10(ndufa10),ndufa2(ndufa2),ndufa3(ndufa3),ndufa7(ndufa7),ndufa8(ndufa8),ndufab1a(ndufab1a),ndufb10(ndufb10),ndufc1(ndufc1),ndufs2(ndufs2),ndufs3(ndufs3),ndufs4(ndufs4),ndufs7(ndufs7),ndufs8a(ndufs8a),ndufv2(ndufv2),ndufv3(ndufv3)
MF	GO:0050136	NADH dehydrogenase (quinone) activity	20	5.04971e-17	3.26969e-14	ND1(ND1),ND2(ND2),ND3(ND3),ND4(ND4),ND5(ND5),ndufa10(ndufa10),ndufa2(ndufa2),ndufa3(ndufa3),ndufa7(ndufa7),ndufa8(ndufa8),ndufab1a(ndufab1a),ndufb10(ndufb10),ndufc1(ndufc1),ndufs2(ndufs2),ndufs3(ndufs3),ndufs4(ndufs4),ndufs7(ndufs7),ndufs8a(ndufs8a),ndufv2(ndufv2),ndufv3(ndufv3)
BP	GO:0032787	monocarboxylic acid metabolic process	75	1.55225e-16	3.52863e-14	abat(abat),acsl1a(acsl1a),acsl1b(acsl1b),acsl4b(acsl4b),adipoqa(adipoqa),adipoqb(adipoqb),atp2a2a(atp2a2a),atp2a2b(atp2a2b),auh(auh),bckdhb(bckdhb),ch25h(ch25h),ckmt2b(ckmt2b),cpt1ab(cpt1ab),cpt2(cpt2),crata(crata),decr1(decr1),dgat1a(dgat1a),dgat2(dgat2),ech1(ech1),eci2(eci2),etfa(etfa),etfb(etfb),etfdh(etfdh),fgfr4(fgfr4),gcdha(gcdha),gk(gk),got2b(got2b),gpd1a(gpd1a),hif1aa(hif1aa),hk2(hk2),ier…
CC	GO:0030017	sarcomere	52	7.33204e-16	4.23002e-14	actb1(actb1),actc2(actc2),ankrd1a(ankrd1a),cacna1sa(cacna1sa),casq2(casq2),gpd1a(gpd1a),itga5(itga5),klhl41a(klhl41a),krt8(krt8),l1camb(l1camb),LOC125247219(LOC125247219),LOC125250269(LOC125250269),LOC125255566(LOC125255566),LOC125255968(LOC125255968),LOC125258282(LOC125258282),LOC125258283(LOC125258283),LOC125258285(LOC125258285),LOC125258286(LOC125258286),LOC125258287(LOC125258287),LOC125258289…
BP	GO:0006120	mitochondrial electron transport, NADH to ubiquinone	20	2.62698e-16	5.80112e-14	ND1(ND1),ND2(ND2),ND3(ND3),ND4(ND4),ND5(ND5),ndufa10(ndufa10),ndufa2(ndufa2),ndufa3(ndufa3),ndufa7(ndufa7),ndufa8(ndufa8),ndufab1a(ndufab1a),ndufb10(ndufb10),ndufc1(ndufc1),ndufs2(ndufs2),ndufs3(ndufs3),ndufs4(ndufs4),ndufs7(ndufs7),ndufs8a(ndufs8a),ndufv2(ndufv2),ndufv3(ndufv3)
BP	GO:0006082	organic acid metabolic process	110	2.7547e-16	5.9142e-14	abat(abat),acad8(acad8),aco2(aco2),acsl1a(acsl1a),acsl1b(acsl1b),acsl4b(acsl4b),adipoqa(adipoqa),adipoqb(adipoqb),angpt1(angpt1),atp2a2a(atp2a2a),atp2a2b(atp2a2b),auh(auh),bcat2(bcat2),bckdhb(bckdhb),ch25h(ch25h),ckmt2b(ckmt2b),cpt1ab(cpt1ab),cpt2(cpt2),crata(crata),decr1(decr1),dgat1a(dgat1a),dgat2(dgat2),ech1(ech1),eci2(eci2),egln1a(egln1a),ero1a(ero1a),etfa(etfa),etfb(etfb),etfdh(etfdh),fgfr4(…
MF	GO:0003954	NADH dehydrogenase activity	20	1.40451e-16	6.06282e-14	ND1(ND1),ND2(ND2),ND3(ND3),ND4(ND4),ND5(ND5),ndufa10(ndufa10),ndufa2(ndufa2),ndufa3(ndufa3),ndufa7(ndufa7),ndufa8(ndufa8),ndufab1a(ndufab1a),ndufb10(ndufb10),ndufc1(ndufc1),ndufs2(ndufs2),ndufs3(ndufs3),ndufs4(ndufs4),ndufs7(ndufs7),ndufs8a(ndufs8a),ndufv2(ndufv2),ndufv3(ndufv3)
BP	GO:0006942	regulation of striated muscle contraction	31	3.57688e-16	7.4718e-14	atp1b1a(atp1b1a),atp2a2a(atp2a2a),atp2a2b(atp2a2b),casq2(casq2),ccn2a(ccn2a),hsp90aa1.2(hsp90aa1.2),kcnj2a(kcnj2a),LOC125250269(LOC125250269),LOC125255968(LOC125255968),LOC125258282(LOC125258282),LOC125258283(LOC125258283),LOC125258285(LOC125258285),LOC125258286(LOC125258286),LOC125258287(LOC125258287),LOC125258289(LOC125258289),LOC125258290(LOC125258290),LOC125262564(LOC125262564),LOC125272946(L…
BP	GO:0006793	phosphorus metabolic process	249	4.1018e-16	8.34284e-14	abca7(abca7),abhd6a(abhd6a),acap3a(acap3a),acsl1a(acsl1a),acsl1b(acsl1b),acsl4b(acsl4b),adam8a(adam8a),adcy1a(adcy1a),adipoqa(adipoqa),adipoqb(adipoqb),adkb(adkb),adora2ab(adora2ab),agap2(agap2),agpat9l(agpat9l),agtr1a(agtr1a),aifm1(aifm1),ampd3a(ampd3a),angpt1(angpt1),aplnra(aplnra),apoeb(apoeb),arhgef1a(arhgef1a),atp1b1a(atp1b1a),atp5f1d(atp5f1d),atp5l(atp5l),atp5mc1(atp5mc1),atp5pf(atp5pf),ATP…
CC	GO:0031966	mitochondrial membrane	77	2.02146e-15	1.08293e-13	acsl1a(acsl1a),acsl1b(acsl1b),acsl4b(acsl4b),aifm1(aifm1),apooa(apooa),atp5f1d(atp5f1d),atp5l(atp5l),atp5mc1(atp5mc1),atp5pf(atp5pf),ATP6(ATP6),bckdhb(bckdhb),bnip3(bnip3),chchd6b(chchd6b),ckmt2b(ckmt2b),clpxb(clpxb),coq3(coq3),COX2(COX2),COX3(COX3),cpox(cpox),cpt1ab(cpt1ab),cpt2(cpt2),crata(crata),CYTB(CYTB),epha4a(epha4a),etfdh(etfdh),gcat(gcat),gk(gk),got2b(got2b),hk2(hk2),hspd1(hspd1),ivd(ivd…
BP	GO:0043436	oxoacid metabolic process	107	2.02211e-15	4.00741e-13	abat(abat),acad8(acad8),aco2(aco2),acsl1a(acsl1a),acsl1b(acsl1b),acsl4b(acsl4b),adipoqa(adipoqa),adipoqb(adipoqb),angpt1(angpt1),atp2a2a(atp2a2a),atp2a2b(atp2a2b),auh(auh),bcat2(bcat2),bckdhb(bckdhb),ch25h(ch25h),ckmt2b(ckmt2b),cpt1ab(cpt1ab),cpt2(cpt2),crata(crata),decr1(decr1),dgat1a(dgat1a),dgat2(dgat2),ech1(ech1),eci2(eci2),egln1a(egln1a),ero1a(ero1a),etfa(etfa),etfb(etfb),etfdh(etfdh),fgfr4(…
CC	GO:0005739	mitochondrion	133	1.24865e-14	6.24323e-13	abat(abat),abhd6a(abhd6a),acad8(acad8),aco2(aco2),acsl1a(acsl1a),acsl1b(acsl1b),acsl4b(acsl4b),agap2(agap2),aifm1(aifm1),ankrd37(ankrd37),apooa(apooa),atp5f1d(atp5f1d),atp5if1a(atp5if1a),atp5l(atp5l),atp5mc1(atp5mc1),atp5pf(atp5pf),ATP6(ATP6),auh(auh),bcat2(bcat2),bckdhb(bckdhb),bnip3(bnip3),chchd6b(chchd6b),ckmt2b(ckmt2b),clpxb(clpxb),coq3(coq3),coq8ab(coq8ab),COX2(COX2),COX3(COX3),cpox(cpox),cp…
CC	GO:0043292	contractile fiber	55	1.74512e-14	8.18025e-13	ablim2(ablim2),actb1(actb1),actc2(actc2),ankrd1a(ankrd1a),arhgef25a(arhgef25a),cacna1sa(cacna1sa),casq2(casq2),gpd1a(gpd1a),itga5(itga5),klhl41a(klhl41a),krt8(krt8),l1camb(l1camb),LOC125247219(LOC125247219),LOC125250269(LOC125250269),LOC125255566(LOC125255566),LOC125255968(LOC125255968),LOC125258282(LOC125258282),LOC125258283(LOC125258283),LOC125258285(LOC125258285),LOC125258286(LOC125258286),LOC…
CC	GO:0005740	mitochondrial envelope	78	2.2655e-14	9.99484e-13	acsl1a(acsl1a),acsl1b(acsl1b),acsl4b(acsl4b),aifm1(aifm1),apooa(apooa),atp5f1d(atp5f1d),atp5l(atp5l),atp5mc1(atp5mc1),atp5pf(atp5pf),ATP6(ATP6),bckdhb(bckdhb),bnip3(bnip3),chchd6b(chchd6b),ckmt2b(ckmt2b),clpxb(clpxb),coq3(coq3),COX2(COX2),COX3(COX3),cpox(cpox),cpt1ab(cpt1ab),cpt2(cpt2),crata(crata),CYTB(CYTB),epha4a(epha4a),etfdh(etfdh),gcat(gcat),gk(gk),got2b(got2b),hk2(hk2),hspd1(hspd1),ivd(ivd…
BP	GO:0033275	actin-myosin filament sliding	22	1.00791e-14	1.94753e-12	actc2(actc2),LOC125250269(LOC125250269),LOC125255566(LOC125255566),LOC125258282(LOC125258282),LOC125258283(LOC125258283),LOC125258285(LOC125258285),LOC125258286(LOC125258286),LOC125258287(LOC125258287),LOC125258289(LOC125258289),LOC125258290(LOC125258290),mybpc3(mybpc3),myl2b(myl2b),mylk2(mylk2),myo9ab(myo9ab),tmod1(tmod1),tnni1a(tnni1a),tnni1b(tnni1b),tnni2a.4(tnni2a.4),tnnt1(tnnt1),tpm2(tpm2),t…
MF	GO:0016655	oxidoreductase activity, acting on NAD(P)H, quinone or similar compound as acceptor	20	7.40076e-15	2.396e-12	ND1(ND1),ND2(ND2),ND3(ND3),ND4(ND4),ND5(ND5),ndufa10(ndufa10),ndufa2(ndufa2),ndufa3(ndufa3),ndufa7(ndufa7),ndufa8(ndufa8),ndufab1a(ndufab1a),ndufb10(ndufb10),ndufc1(ndufc1),ndufs2(ndufs2),ndufs3(ndufs3),ndufs4(ndufs4),ndufs7(ndufs7),ndufs8a(ndufs8a),ndufv2(ndufv2),ndufv3(ndufv3)
BP	GO:0060048	cardiac muscle contraction	35	1.77506e-14	3.34621e-12	actc2(actc2),atp1a3b(atp1a3b),atp1b1a(atp1b1a),atp2a2a(atp2a2a),atp2a2b(atp2a2b),casq2(casq2),ccn2a(ccn2a),hsp90aa1.2(hsp90aa1.2),kcnj2a(kcnj2a),LOC125250269(LOC125250269),LOC125255968(LOC125255968),LOC125258282(LOC125258282),LOC125258283(LOC125258283),LOC125258285(LOC125258285),LOC125258286(LOC125258286),LOC125258287(LOC125258287),LOC125258289(LOC125258289),LOC125258290(LOC125258290),LOC12527294…
BP	GO:0071260	cellular response to mechanical stimulus	33	2.04993e-14	3.77235e-12	ankrd1a(ankrd1a),bnip3(bnip3),ctsba(ctsba),ednraa(ednraa),gadd45aa(gadd45aa),got1(got1),hif1aa(hif1aa),irf1b(irf1b),kcnj2a(kcnj2a),LOC125247704(LOC125247704),LOC125250269(LOC125250269),LOC125258282(LOC125258282),LOC125258283(LOC125258283),LOC125258285(LOC125258285),LOC125258286(LOC125258286),LOC125258287(LOC125258287),LOC125258289(LOC125258289),LOC125258290(LOC125258290),LOC125258494(LOC125258494…
BP	GO:0006941	striated muscle contraction	41	2.67857e-14	4.81458e-12	actc2(actc2),atp1a3b(atp1a3b),atp1b1a(atp1b1a),atp2a2a(atp2a2a),atp2a2b(atp2a2b),cacna1sa(cacna1sa),casq2(casq2),ccn2a(ccn2a),hsp90aa1.2(hsp90aa1.2),kcnj2a(kcnj2a),klhl41a(klhl41a),LOC125250269(LOC125250269),LOC125255968(LOC125255968),LOC125258282(LOC125258282),LOC125258283(LOC125258283),LOC125258285(LOC125258285),LOC125258286(LOC125258286),LOC125258287(LOC125258287),LOC125258289(LOC125258289),LO…
MF	GO:0016651	oxidoreductase activity, acting on NAD(P)H	26	1.9324e-14	5.00493e-12	aifm1(aifm1),decr1(decr1),LOC125247704(LOC125247704),LOC125248593(LOC125248593),ND1(ND1),ND2(ND2),ND3(ND3),ND4(ND4),ND5(ND5),ndufa10(ndufa10),ndufa2(ndufa2),ndufa3(ndufa3),ndufa7(ndufa7),ndufa8(ndufa8),ndufab1a(ndufab1a),ndufb10(ndufb10),ndufc1(ndufc1),ndufs2(ndufs2),ndufs3(ndufs3),ndufs4(ndufs4),ndufs7(ndufs7),ndufs8a(ndufs8a),ndufv2(ndufv2),ndufv3(ndufv3),nnt(nnt),pck1(pck1)
BP	GO:0030049	muscle filament sliding	21	3.40086e-14	5.97392e-12	actc2(actc2),LOC125250269(LOC125250269),LOC125255566(LOC125255566),LOC125258282(LOC125258282),LOC125258283(LOC125258283),LOC125258285(LOC125258285),LOC125258286(LOC125258286),LOC125258287(LOC125258287),LOC125258289(LOC125258289),LOC125258290(LOC125258290),mybpc3(mybpc3),myl2b(myl2b),mylk2(mylk2),tmod1(tmod1),tnni1a(tnni1a),tnni1b(tnni1b),tnni2a.4(tnni2a.4),tnnt1(tnnt1),tpm2(tpm2),tpm3(tpm3),zgc:1…
BP	GO:0031444	slow-twitch skeletal muscle fiber contraction	10	3.56342e-14	6.12037e-12	LOC125250269(LOC125250269),LOC125258282(LOC125258282),LOC125258283(LOC125258283),LOC125258285(LOC125258285),LOC125258286(LOC125258286),LOC125258287(LOC125258287),LOC125258289(LOC125258289),LOC125258290(LOC125258290),mb(mb),tnnt1(tnnt1)
BP	GO:1901135	carbohydrate derivative metabolic process	116	4.82626e-14	8.10916e-12	abca7(abca7),acsl1a(acsl1a),acsl1b(acsl1b),acsl4b(acsl4b),adcy1a(adcy1a),adkb(adkb),adora2ab(adora2ab),aifm1(aifm1),ampd3a(ampd3a),angpt1(angpt1),atp1b1a(atp1b1a),atp5f1d(atp5f1d),atp5l(atp5l),atp5mc1(atp5mc1),atp5pf(atp5pf),ATP6(ATP6),bckdhb(bckdhb),cdadc1(cdadc1),clpxb(clpxb),coq8ab(coq8ab),COX2(COX2),CYTB(CYTB),dgat1a(dgat1a),dgat2(dgat2),edem1(edem1),epha2a(epha2a),etfa(etfa),etfb(etfb),etfdh…
BP	GO:0014883	transition between fast and slow fiber	13	5.44785e-14	8.95882e-12	atp2a2a(atp2a2a),atp2a2b(atp2a2b),LOC125250269(LOC125250269),LOC125258282(LOC125258282),LOC125258283(LOC125258283),LOC125258285(LOC125258285),LOC125258286(LOC125258286),LOC125258287(LOC125258287),LOC125258289(LOC125258289),LOC125258290(LOC125258290),tnni1a(tnni1a),tnni1b(tnni1b),tnnt1(tnnt1)
BP	GO:0006732	coenzyme metabolic process	52	5.97913e-14	9.62764e-12	acsl1a(acsl1a),acsl1b(acsl1b),acsl4b(acsl4b),bckdhb(bckdhb),coq3(coq3),coq8ab(coq8ab),dgat1a(dgat1a),dgat2(dgat2),gcdha(gcdha),gpd1a(gpd1a),hif1aa(hif1aa),hk2(hk2),hmgcl(hmgcl),idh3g(idh3g),ier3(ier3),kcnab2b(kcnab2b),ldhba(ldhba),LOC125260426(LOC125260426),LOC125263652(LOC125263652),LOC125273425(LOC125273425),mccc2(mccc2),mcee(mcee),mdh1aa(mdh1aa),mmadhcb(mmadhcb),mpc2b(mpc2b),nmrk2(nmrk2),nnt(n…
BP	GO:0033108	mitochondrial respiratory chain complex assembly	24	1.38136e-13	2.17888e-11	aifm1(aifm1),LOC125257492(LOC125257492),lrpprc(lrpprc),ND1(ND1),ND2(ND2),ND3(ND3),ND4(ND4),ND5(ND5),ndufa10(ndufa10),ndufa2(ndufa2),ndufa3(ndufa3),ndufa7(ndufa7),ndufa8(ndufa8),ndufab1a(ndufab1a),ndufaf5(ndufaf5),ndufb10(ndufb10),ndufc1(ndufc1),ndufs2(ndufs2),ndufs3(ndufs3),ndufs4(ndufs4),ndufs7(ndufs7),ndufs8a(ndufs8a),ndufv2(ndufv2),ndufv3(ndufv3)
BP	GO:0003013	circulatory system process	74	3.19406e-13	4.93737e-11	abat(abat),actc2(actc2),adipoqa(adipoqa),adipoqb(adipoqb),adora2ab(adora2ab),agtr1a(agtr1a),angpt1(angpt1),apoeb(apoeb),atp1a3b(atp1a3b),atp1b1a(atp1b1a),atp2a2a(atp2a2a),atp2a2b(atp2a2b),atp6ap2(atp6ap2),casq2(casq2),ccn2a(ccn2a),corin(corin),dusp5(dusp5),ednraa(ednraa),egfra(egfra),erbb3b(erbb3b),f2r(f2r),fli1(fli1),gnai2a(gnai2a),hif1aa(hif1aa),hopx(hopx),hsp90aa1.2(hsp90aa1.2),hspb7(hspb7),ie…
BP	GO:0030239	myofibril assembly	35	5.1218e-13	7.76204e-11	actb1(actb1),actc2(actc2),ankrd1a(ankrd1a),casq2(casq2),itga5(itga5),klhl41a(klhl41a),krt8(krt8),LOC125247219(LOC125247219),LOC125250269(LOC125250269),LOC125255566(LOC125255566),LOC125258282(LOC125258282),LOC125258283(LOC125258283),LOC125258285(LOC125258285),LOC125258286(LOC125258286),LOC125258287(LOC125258287),LOC125258289(LOC125258289),LOC125258290(LOC125258290),mybpc3(mybpc3),myh7bb(myh7bb),my…
BP	GO:0008015	blood circulation	71	8.67971e-13	1.29011e-10	abat(abat),actc2(actc2),adipoqa(adipoqa),adipoqb(adipoqb),adora2ab(adora2ab),agtr1a(agtr1a),angpt1(angpt1),apoeb(apoeb),atp1a3b(atp1a3b),atp1b1a(atp1b1a),atp2a2a(atp2a2a),atp2a2b(atp2a2b),atp6ap2(atp6ap2),casq2(casq2),ccn2a(ccn2a),corin(corin),dusp5(dusp5),ednraa(ednraa),egfra(egfra),f2r(f2r),fli1(fli1),hif1aa(hif1aa),hopx(hopx),hsp90aa1.2(hsp90aa1.2),hspb7(hspb7),ier3(ier3),kcnj2a(kcnj2a),kcnmb2…
BP	GO:0006937	regulation of muscle contraction	39	9.29022e-13	1.35479e-10	abat(abat),atp1a3b(atp1a3b),atp1b1a(atp1b1a),atp2a2a(atp2a2a),atp2a2b(atp2a2b),casq2(casq2),ccn2a(ccn2a),f2r(f2r),hsp90aa1.2(hsp90aa1.2),kcnj2a(kcnj2a),LOC125250269(LOC125250269),LOC125255968(LOC125255968),LOC125258282(LOC125258282),LOC125258283(LOC125258283),LOC125258285(LOC125258285),LOC125258286(LOC125258286),LOC125258287(LOC125258287),LOC125258289(LOC125258289),LOC125258290(LOC125258290),LOC1…
BP	GO:0003010	voluntary skeletal muscle contraction	11	1.20337e-12	1.69106e-10	LOC125250269(LOC125250269),LOC125258282(LOC125258282),LOC125258283(LOC125258283),LOC125258285(LOC125258285),LOC125258286(LOC125258286),LOC125258287(LOC125258287),LOC125258289(LOC125258289),LOC125258290(LOC125258290),mb(mb),mylk2(mylk2),tnnt1(tnnt1)
BP	GO:0014721	twitch skeletal muscle contraction	11	1.20337e-12	1.69106e-10	LOC125250269(LOC125250269),LOC125258282(LOC125258282),LOC125258283(LOC125258283),LOC125258285(LOC125258285),LOC125258286(LOC125258286),LOC125258287(LOC125258287),LOC125258289(LOC125258289),LOC125258290(LOC125258290),mb(mb),mylk2(mylk2),tnnt1(tnnt1)
BP	GO:0070252	actin-mediated cell contraction	34	3.29355e-12	4.54569e-10	actc2(actc2),atp2a2a(atp2a2a),atp2a2b(atp2a2b),casq2(casq2),kcnj2a(kcnj2a),l1camb(l1camb),LOC125250269(LOC125250269),LOC125255566(LOC125255566),LOC125258282(LOC125258282),LOC125258283(LOC125258283),LOC125258285(LOC125258285),LOC125258286(LOC125258286),LOC125258287(LOC125258287),LOC125258289(LOC125258289),LOC125258290(LOC125258290),LOC125272946(LOC125272946),mybpc3(mybpc3),myl2b(myl2b),mylk2(mylk2…
BP	GO:0045214	sarcomere organization	29	4.0044e-12	5.42982e-10	ankrd1a(ankrd1a),casq2(casq2),itga5(itga5),klhl41a(klhl41a),krt8(krt8),LOC125247219(LOC125247219),LOC125250269(LOC125250269),LOC125255566(LOC125255566),LOC125258282(LOC125258282),LOC125258283(LOC125258283),LOC125258285(LOC125258285),LOC125258286(LOC125258286),LOC125258287(LOC125258287),LOC125258289(LOC125258289),LOC125258290(LOC125258290),mybpc3(mybpc3),myh7bb(myh7bb),mylk3(mylk3),myom3(myom3),ob…
MF	GO:0016491	oxidoreductase activity	68	2.89001e-12	6.2376e-10	acad8(acad8),aifm1(aifm1),aldh9a1a.1(aldh9a1a.1),bckdhb(bckdhb),ch25h(ch25h),COX2(COX2),cpox(cpox),CYTB(CYTB),decr1(decr1),egln1a(egln1a),ero1a(ero1a),etfa(etfa),etfb(etfb),etfdh(etfdh),gcdha(gcdha),gldc(gldc),gpd1a(gpd1a),hibadha(hibadha),idh3g(idh3g),ivd(ivd),kcnab1a(kcnab1a),kcnab2b(kcnab2b),ldhba(ldhba),LOC125247704(LOC125247704),LOC125247779(LOC125247779),LOC125248593(LOC125248593),LOC125250…
BP	GO:0009152	purine ribonucleotide biosynthetic process	40	5.15533e-12	6.86992e-10	acsl1a(acsl1a),acsl1b(acsl1b),acsl4b(acsl4b),adcy1a(adcy1a),adkb(adkb),adora2ab(adora2ab),ampd3a(ampd3a),atp5f1d(atp5f1d),atp5l(atp5l),atp5mc1(atp5mc1),atp5pf(atp5pf),ATP6(ATP6),bckdhb(bckdhb),COX2(COX2),flcn(flcn),gcdha(gcdha),gpd1a(gpd1a),hif1aa(hif1aa),hk2(hk2),ier3(ier3),LOC125263652(LOC125263652),LOC125273425(LOC125273425),LOC125273572(LOC125273572),LOC125276491(LOC125276491),mpc2b(mpc2b),pa…
BP	GO:0051186	cofactor metabolic process	62	8.44987e-12	1.10693e-09	acsl1a(acsl1a),acsl1b(acsl1b),acsl4b(acsl4b),atp5if1a(atp5if1a),bckdhb(bckdhb),coq3(coq3),coq8ab(coq8ab),COX2(COX2),cpox(cpox),dgat1a(dgat1a),dgat2(dgat2),gcdha(gcdha),got1(got1),got2b(got2b),gpd1a(gpd1a),hif1aa(hif1aa),hk2(hk2),hmgcl(hmgcl),hsp90aa1.2(hsp90aa1.2),idh3g(idh3g),ier3(ier3),isca2(isca2),kcnab2b(kcnab2b),ldhba(ldhba),LOC125247704(LOC125247704),LOC125260426(LOC125260426),LOC125263652(…
CC	GO:0036379	myofilament	17	3.69749e-11	1.54062e-09	actb1(actb1),actc2(actc2),LOC125247219(LOC125247219),LOC125255566(LOC125255566),mybpc3(mybpc3),obscna(obscna),tmod1(tmod1),tnni1a(tnni1a),tnni1b(tnni1b),tnni1c(tnni1c),tnni2a.4(tnni2a.4),tnni4a(tnni4a),tnnt1(tnnt1),tnnt2d(tnnt2d),tnnt2e(tnnt2e),tpm2(tpm2),tpm3(tpm3)
BP	GO:1901700	response to oxygen-containing compound	162	1.92915e-11	2.48506e-09	abat(abat),abca1a(abca1a),acsl1a(acsl1a),acsl1b(acsl1b),actc2(actc2),adcy1a(adcy1a),adipoqa(adipoqa),adipoqb(adipoqb),agtr1a(agtr1a),aifm1(aifm1),ankrd1a(ankrd1a),apoeb(apoeb),aqp3a(aqp3a),aqp8a.1(aqp8a.1),arhgef1a(arhgef1a),atp1a3b(atp1a3b),atp2a2a(atp2a2a),atp2a2b(atp2a2b),atp5mc1(atp5mc1),atp6v1ba(atp6v1ba),atp6v1c1b(atp6v1c1b),atp6v1e1b(atp6v1e1b),bckdhb(bckdhb),bnip3(bnip3),btg2(btg2),ccn2a(…
BP	GO:0006936	muscle contraction	56	2.0407e-11	2.58566e-09	abat(abat),actc2(actc2),atp1a3b(atp1a3b),atp1b1a(atp1b1a),atp2a2a(atp2a2a),atp2a2b(atp2a2b),cacna1sa(cacna1sa),casq2(casq2),ccn2a(ccn2a),ckmt2b(ckmt2b),ednraa(ednraa),f2r(f2r),hsp90aa1.2(hsp90aa1.2),kcnj2a(kcnj2a),klhl41a(klhl41a),LOC125247219(LOC125247219),LOC125250269(LOC125250269),LOC125255566(LOC125255566),LOC125255968(LOC125255968),LOC125258282(LOC125258282),LOC125258283(LOC125258283),LOC125…
BP	GO:0031449	regulation of slow-twitch skeletal muscle fiber contraction	8	2.3186e-11	2.8904e-09	LOC125250269(LOC125250269),LOC125258282(LOC125258282),LOC125258283(LOC125258283),LOC125258285(LOC125258285),LOC125258286(LOC125258286),LOC125258287(LOC125258287),LOC125258289(LOC125258289),LOC125258290(LOC125258290)
BP	GO:0014733	regulation of skeletal muscle adaptation	13	2.72953e-11	3.34866e-09	atp2a2a(atp2a2a),atp2a2b(atp2a2b),LOC125250269(LOC125250269),LOC125258282(LOC125258282),LOC125258283(LOC125258283),LOC125258285(LOC125258285),LOC125258286(LOC125258286),LOC125258287(LOC125258287),LOC125258289(LOC125258289),LOC125258290(LOC125258290),tnni1a(tnni1a),tnni1b(tnni1b),tnnt1(tnnt1)
BP	GO:0009260	ribonucleotide biosynthetic process	40	2.92865e-11	3.5368e-09	acsl1a(acsl1a),acsl1b(acsl1b),acsl4b(acsl4b),adcy1a(adcy1a),adkb(adkb),adora2ab(adora2ab),ampd3a(ampd3a),atp5f1d(atp5f1d),atp5l(atp5l),atp5mc1(atp5mc1),atp5pf(atp5pf),ATP6(ATP6),bckdhb(bckdhb),COX2(COX2),flcn(flcn),gcdha(gcdha),gpd1a(gpd1a),hif1aa(hif1aa),hk2(hk2),ier3(ier3),LOC125263652(LOC125263652),LOC125273425(LOC125273425),LOC125273572(LOC125273572),LOC125276491(LOC125276491),mpc2b(mpc2b),pa…
BP	GO:0046390	ribose phosphate biosynthetic process	40	3.86124e-11	4.59131e-09	acsl1a(acsl1a),acsl1b(acsl1b),acsl4b(acsl4b),adcy1a(adcy1a),adkb(adkb),adora2ab(adora2ab),ampd3a(ampd3a),atp5f1d(atp5f1d),atp5l(atp5l),atp5mc1(atp5mc1),atp5pf(atp5pf),ATP6(ATP6),bckdhb(bckdhb),COX2(COX2),flcn(flcn),gcdha(gcdha),gpd1a(gpd1a),hif1aa(hif1aa),hk2(hk2),ier3(ier3),LOC125263652(LOC125263652),LOC125273425(LOC125273425),LOC125273572(LOC125273572),LOC125276491(LOC125276491),mpc2b(mpc2b),pa…
BP	GO:0006164	purine nucleotide biosynthetic process	40	4.23061e-11	4.9543e-09	acsl1a(acsl1a),acsl1b(acsl1b),acsl4b(acsl4b),adcy1a(adcy1a),adkb(adkb),adora2ab(adora2ab),ampd3a(ampd3a),atp5f1d(atp5f1d),atp5l(atp5l),atp5mc1(atp5mc1),atp5pf(atp5pf),ATP6(ATP6),bckdhb(bckdhb),COX2(COX2),flcn(flcn),gcdha(gcdha),gpd1a(gpd1a),hif1aa(hif1aa),hk2(hk2),ier3(ier3),LOC125263652(LOC125263652),LOC125273425(LOC125273425),LOC125273572(LOC125273572),LOC125276491(LOC125276491),mpc2b(mpc2b),pa…
BP	GO:0003015	heart process	48	4.6777e-11	5.31675e-09	actc2(actc2),atp1a3b(atp1a3b),atp1b1a(atp1b1a),atp2a2a(atp2a2a),atp2a2b(atp2a2b),casq2(casq2),ccn2a(ccn2a),corin(corin),egfra(egfra),erbb3b(erbb3b),gnai2a(gnai2a),hopx(hopx),hsp90aa1.2(hsp90aa1.2),hspb7(hspb7),kcnj2a(kcnj2a),LOC125247219(LOC125247219),LOC125248593(LOC125248593),LOC125250269(LOC125250269),LOC125255968(LOC125255968),LOC125258282(LOC125258282),LOC125258283(LOC125258283),LOC125258285…
BP	GO:0055001	muscle cell development	48	4.6777e-11	5.31675e-09	actb1(actb1),actc2(actc2),ankrd1a(ankrd1a),atp2a2a(atp2a2a),atp2a2b(atp2a2b),cacna1sa(cacna1sa),casq2(casq2),ets1(ets1),ets2(ets2),itga5(itga5),klhl41a(klhl41a),krt8(krt8),lamb1a(lamb1a),LOC125247219(LOC125247219),LOC125250269(LOC125250269),LOC125255566(LOC125255566),LOC125258282(LOC125258282),LOC125258283(LOC125258283),LOC125258285(LOC125258285),LOC125258286(LOC125258286),LOC125258287(LOC1252582…
BP	GO:0009612	response to mechanical stimulus	50	4.9763e-11	5.57417e-09	ankrd1a(ankrd1a),atp1a3b(atp1a3b),atp1b1a(atp1b1a),bnip3(bnip3),btg2(btg2),ctsba(ctsba),ednraa(ednraa),ets1(ets1),fosab(fosab),fosl1a(fosl1a),fosl2(fosl2),gadd45aa(gadd45aa),got1(got1),hif1aa(hif1aa),irf1b(irf1b),junba(junba),junbb(junbb),kcnj2a(kcnj2a),LOC125246170(LOC125246170),LOC125247704(LOC125247704),LOC125250269(LOC125250269),LOC125258282(LOC125258282),LOC125258283(LOC125258283),LOC1252582…
BP	GO:0014819	regulation of skeletal muscle contraction	11	5.81934e-11	6.34501e-09	kcnj2a(kcnj2a),LOC125250269(LOC125250269),LOC125258282(LOC125258282),LOC125258283(LOC125258283),LOC125258285(LOC125258285),LOC125258286(LOC125258286),LOC125258287(LOC125258287),LOC125258289(LOC125258289),LOC125258290(LOC125258290),LOC125262564(LOC125262564),mylk2(mylk2)
BP	GO:0044282	small molecule catabolic process	49	5.82864e-11	6.34501e-09	abat(abat),acad8(acad8),adipoqa(adipoqa),adipoqb(adipoqb),apoeb(apoeb),atp2a2a(atp2a2a),atp2a2b(atp2a2b),auh(auh),bcat2(bcat2),bckdhb(bckdhb),cdadc1(cdadc1),cpt1ab(cpt1ab),cpt2(cpt2),crata(crata),decr1(decr1),ech1(ech1),eci2(eci2),etfa(etfa),etfb(etfb),etfdh(etfdh),gcdha(gcdha),gldc(gldc),got1(got1),got2b(got2b),hibadha(hibadha),hk2(hk2),hmgcl(hmgcl),impa2(impa2),ivd(ivd),lipeb(lipeb),LOC12527335…
BP	GO:0072359	circulatory system development	115	6.21091e-11	6.66724e-09	actb1(actb1),actc2(actc2),adam8a(adam8a),agtr1a(agtr1a),angpt1(angpt1),ankrd1a(ankrd1a),aplnra(aplnra),apoeb(apoeb),bcor(bcor),ccn2a(ccn2a),cdh13(cdh13),cdh5(cdh5),cdkl1(cdkl1),cldn5a(cldn5a),cldn5b(cldn5b),cxcl8a(cxcl8a),cxcr3.3(cxcr3.3),dkk1b(dkk1b),dlc1(dlc1),ednraa(ednraa),efna1b(efna1b),egfra(egfra),egln1a(egln1a),epha2a(epha2a),erbb3b(erbb3b),esm1(esm1),ets1(ets1),ets2(ets2),fgfr1b(fgfr1b),…
CC	GO:0099512	supramolecular fiber	75	1.71657e-10	6.77594e-09	ablim2(ablim2),actb1(actb1),actc2(actc2),ankrd1a(ankrd1a),arhgef1a(arhgef1a),arhgef25a(arhgef25a),cacna1sa(cacna1sa),casq2(casq2),cdc14ab(cdc14ab),cdh13(cdh13),cnn3a(cnn3a),fbln1(fbln1),gpd1a(gpd1a),iqgap2(iqgap2),itga5(itga5),kif1ab(kif1ab),klhl41a(klhl41a),krt18a.1(krt18a.1),krt8(krt8),krt91(krt91),l1camb(l1camb),LOC125247219(LOC125247219),LOC125250269(LOC125250269),LOC125255566(LOC125255566),L…
BP	GO:0016310	phosphorylation	177	6.73469e-11	7.13046e-09	abca7(abca7),acap3a(acap3a),acsl1a(acsl1a),acsl1b(acsl1b),adam8a(adam8a),adipoqa(adipoqa),adipoqb(adipoqb),adkb(adkb),adora2ab(adora2ab),agap2(agap2),agtr1a(agtr1a),aifm1(aifm1),angpt1(angpt1),aplnra(aplnra),apoeb(apoeb),arhgef1a(arhgef1a),atp5f1d(atp5f1d),atp5l(atp5l),atp5pf(atp5pf),ATP6(ATP6),atp6ap2(atp6ap2),c1qtnf1(c1qtnf1),cblb(cblb),ccdc88ab(ccdc88ab),ccn2a(ccn2a),cdk17(cdk17),cdkl1(cdkl1),…
BP	GO:0030048	actin filament-based movement	34	7.23532e-11	7.557e-09	actc2(actc2),atp2a2a(atp2a2a),atp2a2b(atp2a2b),casq2(casq2),kcnj2a(kcnj2a),l1camb(l1camb),LOC125250269(LOC125250269),LOC125255566(LOC125255566),LOC125258282(LOC125258282),LOC125258283(LOC125258283),LOC125258285(LOC125258285),LOC125258286(LOC125258286),LOC125258287(LOC125258287),LOC125258289(LOC125258289),LOC125258290(LOC125258290),LOC125272946(LOC125272946),mybpc3(mybpc3),myl2b(myl2b),mylk2(mylk2…
CC	GO:0099081	supramolecular polymer	75	2.39474e-10	8.98027e-09	ablim2(ablim2),actb1(actb1),actc2(actc2),ankrd1a(ankrd1a),arhgef1a(arhgef1a),arhgef25a(arhgef25a),cacna1sa(cacna1sa),casq2(casq2),cdc14ab(cdc14ab),cdh13(cdh13),cnn3a(cnn3a),fbln1(fbln1),gpd1a(gpd1a),iqgap2(iqgap2),itga5(itga5),kif1ab(kif1ab),klhl41a(klhl41a),krt18a.1(krt18a.1),krt8(krt8),krt91(krt91),l1camb(l1camb),LOC125247219(LOC125247219),LOC125250269(LOC125250269),LOC125255566(LOC125255566),L…
BP	GO:0072522	purine-containing compound biosynthetic process	40	1.22899e-10	1.26652e-08	acsl1a(acsl1a),acsl1b(acsl1b),acsl4b(acsl4b),adcy1a(adcy1a),adkb(adkb),adora2ab(adora2ab),ampd3a(ampd3a),atp5f1d(atp5f1d),atp5l(atp5l),atp5mc1(atp5mc1),atp5pf(atp5pf),ATP6(ATP6),bckdhb(bckdhb),COX2(COX2),flcn(flcn),gcdha(gcdha),gpd1a(gpd1a),hif1aa(hif1aa),hk2(hk2),ier3(ier3),LOC125263652(LOC125263652),LOC125273425(LOC125273425),LOC125273572(LOC125273572),LOC125276491(LOC125276491),mpc2b(mpc2b),pa…
BP	GO:0003009	skeletal muscle contraction	18	1.40671e-10	1.43059e-08	hsp90aa1.2(hsp90aa1.2),kcnj2a(kcnj2a),LOC125250269(LOC125250269),LOC125258282(LOC125258282),LOC125258283(LOC125258283),LOC125258285(LOC125258285),LOC125258286(LOC125258286),LOC125258287(LOC125258287),LOC125258289(LOC125258289),LOC125258290(LOC125258290),LOC125262564(LOC125262564),mb(mb),mylk2(mylk2),tnni1a(tnni1a),tnni1b(tnni1b),tnni1c(tnni1c),tnni2a.4(tnni2a.4),tnnt1(tnnt1)
CC	GO:0031674	I band	32	4.1515e-10	1.48268e-08	actc2(actc2),ankrd1a(ankrd1a),cacna1sa(cacna1sa),casq2(casq2),gpd1a(gpd1a),klhl41a(klhl41a),krt8(krt8),LOC125250269(LOC125250269),LOC125255566(LOC125255566),LOC125255968(LOC125255968),LOC125258282(LOC125258282),LOC125258283(LOC125258283),LOC125258285(LOC125258285),LOC125258286(LOC125258286),LOC125258287(LOC125258287),LOC125258289(LOC125258289),LOC125258290(LOC125258290),LOC125273425(LOC125273425)…
BP	GO:0031032	actomyosin structure organization	47	1.53598e-10	1.54176e-08	actb1(actb1),actc2(actc2),ankrd1a(ankrd1a),asap3(asap3),casq2(casq2),ccn2a(ccn2a),dlc1(dlc1),epb41l4b(epb41l4b),frmd5b(frmd5b),itga5(itga5),klhl41a(klhl41a),krt8(krt8),LOC125247219(LOC125247219),LOC125248593(LOC125248593),LOC125249731(LOC125249731),LOC125250269(LOC125250269),LOC125255566(LOC125255566),LOC125258282(LOC125258282),LOC125258283(LOC125258283),LOC125258285(LOC125258285),LOC125258286(LO…
BP	GO:0003012	muscle system process	63	1.59447e-10	1.57296e-08	abat(abat),actc2(actc2),adkb(adkb),atp1a3b(atp1a3b),atp1b1a(atp1b1a),atp2a2a(atp2a2a),atp2a2b(atp2a2b),cacna1sa(cacna1sa),casq2(casq2),ccn2a(ccn2a),ckmt2b(ckmt2b),ednraa(ednraa),eif4ebp3(eif4ebp3),f2r(f2r),hsp90aa1.2(hsp90aa1.2),kcnj2a(kcnj2a),klhl41a(klhl41a),LOC125247219(LOC125247219),LOC125247704(LOC125247704),LOC125250269(LOC125250269),LOC125255566(LOC125255566),LOC125255968(LOC125255968),LOC…
BP	GO:0014724	regulation of twitch skeletal muscle contraction	9	1.60776e-10	1.57296e-08	LOC125250269(LOC125250269),LOC125258282(LOC125258282),LOC125258283(LOC125258283),LOC125258285(LOC125258285),LOC125258286(LOC125258286),LOC125258287(LOC125258287),LOC125258289(LOC125258289),LOC125258290(LOC125258290),mylk2(mylk2)
BP	GO:0042692	muscle cell differentiation	70	1.88683e-10	1.82291e-08	actb1(actb1),actc2(actc2),ankrd1a(ankrd1a),atp2a2a(atp2a2a),atp2a2b(atp2a2b),cacna1sa(cacna1sa),casq2(casq2),dkk1b(dkk1b),egfra(egfra),ehd1a(ehd1a),erbb3b(erbb3b),ets1(ets1),ets2(ets2),hopx(hopx),iqsec1b(iqsec1b),itga5(itga5),klhl41a(klhl41a),krt8(krt8),lamb1a(lamb1a),ldhba(ldhba),LOC125247219(LOC125247219),LOC125248593(LOC125248593),LOC125250269(LOC125250269),LOC125254755(LOC125254755),LOC125255…
CC	GO:0005759	mitochondrial matrix	47	5.89578e-10	2.00992e-08	abat(abat),acad8(acad8),aco2(aco2),atp5f1d(atp5f1d),auh(auh),bcat2(bcat2),bckdhb(bckdhb),clpxb(clpxb),coq3(coq3),decr1(decr1),etfa(etfa),etfb(etfb),etfdh(etfdh),gcdha(gcdha),gldc(gldc),got1(got1),got2b(got2b),hibadha(hibadha),hmgcl(hmgcl),hspd1(hspd1),idh3g(idh3g),isca2(isca2),ivd(ivd),LOC125251082(LOC125251082),LOC125260426(LOC125260426),LOC125279699(LOC125279699),lrpprc(lrpprc),mccc2(mccc2),mce…
BP	GO:0055002	striated muscle cell development	45	2.2389e-10	2.13635e-08	actb1(actb1),actc2(actc2),ankrd1a(ankrd1a),cacna1sa(cacna1sa),casq2(casq2),ets1(ets1),ets2(ets2),itga5(itga5),klhl41a(klhl41a),krt8(krt8),lamb1a(lamb1a),LOC125247219(LOC125247219),LOC125250269(LOC125250269),LOC125255566(LOC125255566),LOC125258282(LOC125258282),LOC125258283(LOC125258283),LOC125258285(LOC125258285),LOC125258286(LOC125258286),LOC125258287(LOC125258287),LOC125258289(LOC125258289),LOC…
BP	GO:0006733	oxidoreduction coenzyme metabolic process	27	2.34535e-10	2.184e-08	coq3(coq3),coq8ab(coq8ab),gpd1a(gpd1a),hk2(hk2),idh3g(idh3g),kcnab2b(kcnab2b),ldhba(ldhba),LOC125260426(LOC125260426),mdh1aa(mdh1aa),mpc2b(mpc2b),nmrk2(nmrk2),nnt(nnt),ogdhb(ogdhb),pck1(pck1),pdha1a(pdha1a),pdhb(pdhb),pfkla(pfkla),pfklb(pfklb),pfkpa(pfkpa),pfkpb(pfkpb),pgam1a(pgam1a),pgd(pgd),pkma(pkma),pnp5b(pnp5b),ptgs2a(ptgs2a),ptgs2b(ptgs2b),tpi1a(tpi1a)
BP	GO:0009145	purine nucleoside triphosphate biosynthetic process	27	2.34535e-10	2.184e-08	adkb(adkb),atp5f1d(atp5f1d),atp5l(atp5l),atp5mc1(atp5mc1),atp5pf(atp5pf),ATP6(ATP6),COX2(COX2),flcn(flcn),gpd1a(gpd1a),hif1aa(hif1aa),hk2(hk2),ier3(ier3),LOC125263652(LOC125263652),LOC125273425(LOC125273425),LOC125273572(LOC125273572),LOC125276491(LOC125276491),pfkla(pfkla),pfklb(pfklb),pfkpa(pfkpa),pfkpb(pfkpb),pgam1a(pgam1a),pkma(pkma),pnp5b(pnp5b),pparaa(pparaa),prkag2a(prkag2a),prkag2b(prkag2…
BP	GO:0006631	fatty acid metabolic process	45	2.79856e-10	2.57501e-08	acsl1a(acsl1a),acsl1b(acsl1b),acsl4b(acsl4b),adipoqa(adipoqa),adipoqb(adipoqb),atp2a2a(atp2a2a),atp2a2b(atp2a2b),auh(auh),bckdhb(bckdhb),cpt1ab(cpt1ab),cpt2(cpt2),crata(crata),decr1(decr1),dgat1a(dgat1a),dgat2(dgat2),ech1(ech1),eci2(eci2),etfa(etfa),etfb(etfb),etfdh(etfdh),gcdha(gcdha),gk(gk),insig1(insig1),ivd(ivd),lipeb(lipeb),LOC125251082(LOC125251082),LOC125251306(LOC125251306),LOC125273549(L…
BP	GO:0006090	pyruvate metabolic process	25	2.87651e-10	2.61559e-08	gpd1a(gpd1a),hif1aa(hif1aa),hk2(hk2),ier3(ier3),ldhba(ldhba),LOC125263652(LOC125263652),LOC125273425(LOC125273425),mpc2b(mpc2b),pck1(pck1),pdha1a(pdha1a),pdhb(pdhb),pdk2b(pdk2b),pfkla(pfkla),pfklb(pfklb),pfkpa(pfkpa),pfkpb(pfkpb),pgam1a(pgam1a),pkma(pkma),pparaa(pparaa),prkag2a(prkag2a),prkag2b(prkag2b),slc16a1a(slc16a1a),slc16a1b(slc16a1b),slc16a3b(slc16a3b),tpi1a(tpi1a)
BP	GO:0060047	heart contraction	44	3.49678e-10	3.14263e-08	actc2(actc2),atp1a3b(atp1a3b),atp1b1a(atp1b1a),atp2a2a(atp2a2a),atp2a2b(atp2a2b),casq2(casq2),ccn2a(ccn2a),corin(corin),hopx(hopx),hsp90aa1.2(hsp90aa1.2),hspb7(hspb7),kcnj2a(kcnj2a),LOC125247219(LOC125247219),LOC125250269(LOC125250269),LOC125255968(LOC125255968),LOC125258282(LOC125258282),LOC125258283(LOC125258283),LOC125258285(LOC125258285),LOC125258286(LOC125258286),LOC125258287(LOC125258287),L…
BP	GO:0055008	cardiac muscle tissue morphogenesis	21	3.74458e-10	3.32665e-08	actc2(actc2),angpt1(angpt1),ankrd1a(ankrd1a),egln1a(egln1a),LOC125250269(LOC125250269),LOC125258282(LOC125258282),LOC125258283(LOC125258283),LOC125258285(LOC125258285),LOC125258286(LOC125258286),LOC125258287(LOC125258287),LOC125258289(LOC125258289),LOC125258290(LOC125258290),mybpc3(mybpc3),myl2b(myl2b),mylk2(mylk2),s1pr1(s1pr1),smad7(smad7),tnni1a(tnni1a),tnni1b(tnni1b),tnni1c(tnni1c),zgc:163073(…
BP	GO:0014728	regulation of the force of skeletal muscle contraction	8	3.98689e-10	3.46232e-08	LOC125250269(LOC125250269),LOC125258282(LOC125258282),LOC125258283(LOC125258283),LOC125258285(LOC125258285),LOC125258286(LOC125258286),LOC125258287(LOC125258287),LOC125258289(LOC125258289),LOC125258290(LOC125258290)
BP	GO:0014862	regulation of skeletal muscle contraction by chemo-mechanical energy conversion	8	3.98689e-10	3.46232e-08	LOC125250269(LOC125250269),LOC125258282(LOC125258282),LOC125258283(LOC125258283),LOC125258285(LOC125258285),LOC125258286(LOC125258286),LOC125258287(LOC125258287),LOC125258289(LOC125258289),LOC125258290(LOC125258290)
BP	GO:0019362	pyridine nucleotide metabolic process	25	4.37339e-10	3.7145e-08	gpd1a(gpd1a),hk2(hk2),idh3g(idh3g),kcnab2b(kcnab2b),ldhba(ldhba),LOC125260426(LOC125260426),mdh1aa(mdh1aa),mpc2b(mpc2b),nmrk2(nmrk2),nnt(nnt),ogdhb(ogdhb),pck1(pck1),pdha1a(pdha1a),pdhb(pdhb),pfkla(pfkla),pfklb(pfklb),pfkpa(pfkpa),pfkpb(pfkpb),pgam1a(pgam1a),pgd(pgd),pkma(pkma),pnp5b(pnp5b),ptgs2a(ptgs2a),ptgs2b(ptgs2b),tpi1a(tpi1a)
BP	GO:0046496	nicotinamide nucleotide metabolic process	25	4.37339e-10	3.7145e-08	gpd1a(gpd1a),hk2(hk2),idh3g(idh3g),kcnab2b(kcnab2b),ldhba(ldhba),LOC125260426(LOC125260426),mdh1aa(mdh1aa),mpc2b(mpc2b),nmrk2(nmrk2),nnt(nnt),ogdhb(ogdhb),pck1(pck1),pdha1a(pdha1a),pdhb(pdhb),pfkla(pfkla),pfklb(pfklb),pfkpa(pfkpa),pfkpb(pfkpb),pgam1a(pgam1a),pgd(pgd),pkma(pkma),pnp5b(pnp5b),ptgs2a(ptgs2a),ptgs2b(ptgs2b),tpi1a(tpi1a)
CC	GO:0005865	striated muscle thin filament	15	1.30017e-09	4.2397e-08	actb1(actb1),actc2(actc2),LOC125247219(LOC125247219),LOC125255566(LOC125255566),tmod1(tmod1),tnni1a(tnni1a),tnni1b(tnni1b),tnni1c(tnni1c),tnni2a.4(tnni2a.4),tnni4a(tnni4a),tnnt1(tnnt1),tnnt2d(tnnt2d),tnnt2e(tnnt2e),tpm2(tpm2),tpm3(tpm3)
BP	GO:0090257	regulation of muscle system process	43	5.45851e-10	4.58574e-08	abat(abat),adkb(adkb),atp1a3b(atp1a3b),atp1b1a(atp1b1a),atp2a2a(atp2a2a),atp2a2b(atp2a2b),casq2(casq2),ccn2a(ccn2a),eif4ebp3(eif4ebp3),f2r(f2r),hsp90aa1.2(hsp90aa1.2),kcnj2a(kcnj2a),LOC125250269(LOC125250269),LOC125255968(LOC125255968),LOC125258282(LOC125258282),LOC125258283(LOC125258283),LOC125258285(LOC125258285),LOC125258286(LOC125258286),LOC125258287(LOC125258287),LOC125258289(LOC125258289),L…
BP	GO:1903522	regulation of blood circulation	45	5.79033e-10	4.8122e-08	agtr1a(agtr1a),atp1a3b(atp1a3b),atp1b1a(atp1b1a),atp2a2a(atp2a2a),atp2a2b(atp2a2b),casq2(casq2),ccn2a(ccn2a),corin(corin),dusp5(dusp5),egfra(egfra),f2r(f2r),hif1aa(hif1aa),hopx(hopx),hsp90aa1.2(hsp90aa1.2),hspb7(hspb7),kcnj2a(kcnj2a),kcnmb2(kcnmb2),LOC125250269(LOC125250269),LOC125255968(LOC125255968),LOC125258282(LOC125258282),LOC125258283(LOC125258283),LOC125258285(LOC125258285),LOC125258286(LO…
BP	GO:0051146	striated muscle cell differentiation	60	7.83042e-10	6.43844e-08	actb1(actb1),actc2(actc2),ankrd1a(ankrd1a),cacna1sa(cacna1sa),casq2(casq2),dkk1b(dkk1b),ehd1a(ehd1a),ets1(ets1),ets2(ets2),hopx(hopx),iqsec1b(iqsec1b),itga5(itga5),klhl41a(klhl41a),krt8(krt8),lamb1a(lamb1a),ldhba(ldhba),LOC125247219(LOC125247219),LOC125248593(LOC125248593),LOC125250269(LOC125250269),LOC125255566(LOC125255566),LOC125258282(LOC125258282),LOC125258283(LOC125258283),LOC125258285(LOC1…
BP	GO:0042493	response to drug	119	9.04997e-10	7.3222e-08	abat(abat),acsl1a(acsl1a),acsl1b(acsl1b),actc2(actc2),adcy1a(adcy1a),adipoqa(adipoqa),adipoqb(adipoqb),adora2ab(adora2ab),agtr1a(agtr1a),aifm1(aifm1),ankrd1a(ankrd1a),apoeb(apoeb),aqp7(aqp7),arhgef1a(arhgef1a),atp1a3b(atp1a3b),atp2a2a(atp2a2a),atp2a2b(atp2a2b),atp5mc1(atp5mc1),bnip3(bnip3),ca4a(ca4a),cacna1sa(cacna1sa),casq2(casq2),chka(chka),cldn5a(cldn5a),cldn5b(cldn5b),cpt1ab(cpt1ab),ctsba(cts…
BP	GO:0009206	purine ribonucleoside triphosphate biosynthetic process	26	9.09472e-10	7.3222e-08	atp5f1d(atp5f1d),atp5l(atp5l),atp5mc1(atp5mc1),atp5pf(atp5pf),ATP6(ATP6),COX2(COX2),flcn(flcn),gpd1a(gpd1a),hif1aa(hif1aa),hk2(hk2),ier3(ier3),LOC125263652(LOC125263652),LOC125273425(LOC125273425),LOC125273572(LOC125273572),LOC125276491(LOC125276491),pfkla(pfkla),pfklb(pfklb),pfkpa(pfkpa),pfkpb(pfkpb),pgam1a(pgam1a),pkma(pkma),pnp5b(pnp5b),pparaa(pparaa),prkag2a(prkag2a),prkag2b(prkag2b),tpi1a(tp…
CC	GO:0098796	membrane protein complex	92	2.76223e-09	8.63198e-08	abhd6a(abhd6a),adam8a(adam8a),aftphb(aftphb),ano6(ano6),apooa(apooa),atp1a3b(atp1a3b),atp1b1a(atp1b1a),atp2a2a(atp2a2a),atp2a2b(atp2a2b),atp5f1d(atp5f1d),atp5l(atp5l),atp5mc1(atp5mc1),atp5pf(atp5pf),ATP6(ATP6),atp6ap2(atp6ap2),atp6v1ba(atp6v1ba),atp6v1c1b(atp6v1c1b),atp6v1e1b(atp6v1e1b),cacna1sa(cacna1sa),casq2(casq2),chchd6b(chchd6b),COX2(COX2),COX3(COX3),CYTB(CYTB),egfra(egfra),gnai2a(gnai2a),g…
BP	GO:0002026	regulation of the force of heart contraction	14	1.09479e-09	8.72332e-08	atp2a2a(atp2a2a),atp2a2b(atp2a2b),LOC125250269(LOC125250269),LOC125258282(LOC125258282),LOC125258283(LOC125258283),LOC125258285(LOC125258285),LOC125258286(LOC125258286),LOC125258287(LOC125258287),LOC125258289(LOC125258289),LOC125258290(LOC125258290),LOC125272946(LOC125272946),myl2b(myl2b),slc9a1a(slc9a1a),zgc:163073(zgc:163073)
BP	GO:1905243	cellular response to 3,3',5-triiodo-L-thyronine	8	1.15837e-09	9.02224e-08	LOC125250269(LOC125250269),LOC125258282(LOC125258282),LOC125258283(LOC125258283),LOC125258285(LOC125258285),LOC125258286(LOC125258286),LOC125258287(LOC125258287),LOC125258289(LOC125258289),LOC125258290(LOC125258290)
BP	GO:0016054	organic acid catabolic process	35	1.16732e-09	9.02224e-08	abat(abat),acad8(acad8),adipoqa(adipoqa),adipoqb(adipoqb),atp2a2a(atp2a2a),atp2a2b(atp2a2b),auh(auh),bcat2(bcat2),bckdhb(bckdhb),cpt1ab(cpt1ab),cpt2(cpt2),crata(crata),decr1(decr1),ech1(ech1),eci2(eci2),etfa(etfa),etfb(etfb),etfdh(etfdh),gcdha(gcdha),gldc(gldc),got1(got1),got2b(got2b),hibadha(hibadha),hmgcl(hmgcl),ivd(ivd),lipeb(lipeb),LOC125280214(LOC125280214),lyve1a(lyve1a),mccc2(mccc2),mcee(m…
BP	GO:0046395	carboxylic acid catabolic process	35	1.16732e-09	9.02224e-08	abat(abat),acad8(acad8),adipoqa(adipoqa),adipoqb(adipoqb),atp2a2a(atp2a2a),atp2a2b(atp2a2b),auh(auh),bcat2(bcat2),bckdhb(bckdhb),cpt1ab(cpt1ab),cpt2(cpt2),crata(crata),decr1(decr1),ech1(ech1),eci2(eci2),etfa(etfa),etfb(etfb),etfdh(etfdh),gcdha(gcdha),gldc(gldc),got1(got1),got2b(got2b),hibadha(hibadha),hmgcl(hmgcl),ivd(ivd),lipeb(lipeb),LOC125280214(LOC125280214),lyve1a(lyve1a),mccc2(mccc2),mcee(m…
BP	GO:0006754	ATP biosynthetic process	25	1.44448e-09	1.10368e-07	atp5f1d(atp5f1d),atp5l(atp5l),atp5mc1(atp5mc1),atp5pf(atp5pf),ATP6(ATP6),COX2(COX2),flcn(flcn),gpd1a(gpd1a),hif1aa(hif1aa),hk2(hk2),ier3(ier3),LOC125263652(LOC125263652),LOC125273425(LOC125273425),LOC125273572(LOC125273572),LOC125276491(LOC125276491),pfkla(pfkla),pfklb(pfklb),pfkpa(pfkpa),pfkpb(pfkpb),pgam1a(pgam1a),pkma(pkma),pparaa(pparaa),prkag2a(prkag2a),prkag2b(prkag2b),tpi1a(tpi1a)
BP	GO:0043501	skeletal muscle adaptation	14	1.47081e-09	1.10368e-07	atp2a2a(atp2a2a),atp2a2b(atp2a2b),cacna1sa(cacna1sa),LOC125250269(LOC125250269),LOC125258282(LOC125258282),LOC125258283(LOC125258283),LOC125258285(LOC125258285),LOC125258286(LOC125258286),LOC125258287(LOC125258287),LOC125258289(LOC125258289),LOC125258290(LOC125258290),tnni1a(tnni1a),tnni1b(tnni1b),tnnt1(tnnt1)
BP	GO:1990776	response to angiotensin	14	1.47081e-09	1.10368e-07	agtr1a(agtr1a),LOC125247704(LOC125247704),LOC125250269(LOC125250269),LOC125255566(LOC125255566),LOC125258282(LOC125258282),LOC125258283(LOC125258283),LOC125258285(LOC125258285),LOC125258286(LOC125258286),LOC125258287(LOC125258287),LOC125258289(LOC125258289),LOC125258290(LOC125258290),ptgs2a(ptgs2a),ptgs2b(ptgs2b),serpine1(serpine1)
BP	GO:0072524	pyridine-containing compound metabolic process	25	1.64063e-09	1.21927e-07	gpd1a(gpd1a),hk2(hk2),idh3g(idh3g),kcnab2b(kcnab2b),ldhba(ldhba),LOC125260426(LOC125260426),mdh1aa(mdh1aa),mpc2b(mpc2b),nmrk2(nmrk2),nnt(nnt),ogdhb(ogdhb),pck1(pck1),pdha1a(pdha1a),pdhb(pdhb),pfkla(pfkla),pfklb(pfklb),pfkpa(pfkpa),pfkpb(pfkpb),pgam1a(pgam1a),pgd(pgd),pkma(pkma),pnp5b(pnp5b),ptgs2a(ptgs2a),ptgs2b(ptgs2b),tpi1a(tpi1a)
BP	GO:0055085	transmembrane transport	119	1.69583e-09	1.24829e-07	abca1a(abca1a),abca7(abca7),adipoqa(adipoqa),adipoqb(adipoqb),ano5b(ano5b),ano6(ano6),aplnra(aplnra),aqp3a(aqp3a),aqp7(aqp7),aqp8a.1(aqp8a.1),atp1a3b(atp1a3b),atp1b1a(atp1b1a),atp2a2a(atp2a2a),atp2a2b(atp2a2b),atp5f1d(atp5f1d),atp5l(atp5l),atp5mc1(atp5mc1),atp5pf(atp5pf),ATP6(ATP6),atp6ap2(atp6ap2),atp6v1ba(atp6v1ba),atp6v1c1b(atp6v1c1b),atp6v1e1b(atp6v1e1b),cacna1sa(cacna1sa),casq2(casq2),cd63(c…
CC	GO:0032982	myosin filament	10	4.17117e-09	1.25135e-07	LOC125250269(LOC125250269),LOC125258282(LOC125258282),LOC125258283(LOC125258283),LOC125258285(LOC125258285),LOC125258286(LOC125258286),LOC125258287(LOC125258287),LOC125258289(LOC125258289),LOC125258290(LOC125258290),mybpc3(mybpc3),obscna(obscna)
BP	GO:0009201	ribonucleoside triphosphate biosynthetic process	26	2.13972e-09	1.56018e-07	atp5f1d(atp5f1d),atp5l(atp5l),atp5mc1(atp5mc1),atp5pf(atp5pf),ATP6(ATP6),COX2(COX2),flcn(flcn),gpd1a(gpd1a),hif1aa(hif1aa),hk2(hk2),ier3(ier3),LOC125263652(LOC125263652),LOC125273425(LOC125273425),LOC125273572(LOC125273572),LOC125276491(LOC125276491),pfkla(pfkla),pfklb(pfklb),pfkpa(pfkpa),pfkpb(pfkpb),pgam1a(pgam1a),pkma(pkma),pnp5b(pnp5b),pparaa(pparaa),prkag2a(prkag2a),prkag2b(prkag2b),tpi1a(tp…
BP	GO:0010243	response to organonitrogen compound	107	2.57563e-09	1.86047e-07	abat(abat),abca1a(abca1a),adipoqa(adipoqa),adipoqb(adipoqb),adora2ab(adora2ab),agtr1a(agtr1a),aifm1(aifm1),apoeb(apoeb),aqp8a.1(aqp8a.1),arhgef1a(arhgef1a),atp1a3b(atp1a3b),atp2a2a(atp2a2a),atp2a2b(atp2a2b),atp6v1ba(atp6v1ba),atp6v1c1b(atp6v1c1b),atp6v1e1b(atp6v1e1b),bckdhb(bckdhb),btg2(btg2),cacna1sa(cacna1sa),casq2(casq2),ccn2a(ccn2a),cdh13(cdh13),cebpb(cebpb),ctsba(ctsba),CYTB(CYTB),dgat2(dgat…
BP	GO:0009142	nucleoside triphosphate biosynthetic process	27	2.63463e-09	1.88546e-07	adkb(adkb),atp5f1d(atp5f1d),atp5l(atp5l),atp5mc1(atp5mc1),atp5pf(atp5pf),ATP6(ATP6),COX2(COX2),flcn(flcn),gpd1a(gpd1a),hif1aa(hif1aa),hk2(hk2),ier3(ier3),LOC125263652(LOC125263652),LOC125273425(LOC125273425),LOC125273572(LOC125273572),LOC125276491(LOC125276491),pfkla(pfkla),pfklb(pfklb),pfkpa(pfkpa),pfkpb(pfkpb),pgam1a(pgam1a),pkma(pkma),pnp5b(pnp5b),pparaa(pparaa),prkag2a(prkag2a),prkag2b(prkag2…
BP	GO:0048644	muscle organ morphogenesis	24	2.95395e-09	2.09459e-07	actc2(actc2),angpt1(angpt1),ankrd1a(ankrd1a),egln1a(egln1a),LOC125250269(LOC125250269),LOC125258282(LOC125258282),LOC125258283(LOC125258283),LOC125258285(LOC125258285),LOC125258286(LOC125258286),LOC125258287(LOC125258287),LOC125258289(LOC125258289),LOC125258290(LOC125258290),mybpc3(mybpc3),myl2b(myl2b),mylk2(mylk2),s1pr1(s1pr1),sall1a(sall1a),smad7(smad7),tnni1a(tnni1a),tnni1b(tnni1b),tnni1c(tnni…
BP	GO:0019674	NAD metabolic process	19	4.01086e-09	2.81818e-07	gpd1a(gpd1a),hk2(hk2),idh3g(idh3g),ldhba(ldhba),LOC125260426(LOC125260426),mdh1aa(mdh1aa),nmrk2(nmrk2),ogdhb(ogdhb),pck1(pck1),pfkla(pfkla),pfklb(pfklb),pfkpa(pfkpa),pfkpb(pfkpb),pgam1a(pgam1a),pkma(pkma),pnp5b(pnp5b),ptgs2a(ptgs2a),ptgs2b(ptgs2b),tpi1a(tpi1a)
BP	GO:0009062	fatty acid catabolic process	22	4.22428e-09	2.94139e-07	adipoqa(adipoqa),adipoqb(adipoqb),atp2a2a(atp2a2a),atp2a2b(atp2a2b),auh(auh),cpt1ab(cpt1ab),cpt2(cpt2),crata(crata),decr1(decr1),ech1(ech1),eci2(eci2),etfa(etfa),etfb(etfb),etfdh(etfdh),gcdha(gcdha),ivd(ivd),lipeb(lipeb),mcee(mcee),pcca(pcca),pccb(pccb),pck1(pck1),pparaa(pparaa)
BP	GO:0007507	heart development	78	5.65618e-09	3.90327e-07	actb1(actb1),actc2(actc2),agtr1a(agtr1a),angpt1(angpt1),ankrd1a(ankrd1a),aplnra(aplnra),bcor(bcor),cdh5(cdh5),cdkl1(cdkl1),cldn5a(cldn5a),cldn5b(cldn5b),dkk1b(dkk1b),dlc1(dlc1),ednraa(ednraa),efna1b(efna1b),egfra(egfra),egln1a(egln1a),erbb3b(erbb3b),ets1(ets1),ets2(ets2),fgfr1b(fgfr1b),fgfr4(fgfr4),hif1aa(hif1aa),hopx(hopx),itga4(itga4),kcnab1a(kcnab1a),l1camb(l1camb),lamb1a(lamb1a),LOC125247219(…
CC	GO:0005862	muscle thin filament tropomyosin	8	1.37235e-08	3.95871e-07	LOC125247219(LOC125247219),tnni1a(tnni1a),tnni1b(tnni1b),tnni1c(tnni1c),tnni2a.4(tnni2a.4),tnni4a(tnni4a),tpm2(tpm2),tpm3(tpm3)
BP	GO:1901652	response to peptide	67	5.80118e-09	3.9679e-07	adipoqa(adipoqa),adipoqb(adipoqb),agtr1a(agtr1a),apoeb(apoeb),arhgef1a(arhgef1a),atp1a3b(atp1a3b),atp2a2a(atp2a2a),atp2a2b(atp2a2b),atp6v1ba(atp6v1ba),atp6v1c1b(atp6v1c1b),atp6v1e1b(atp6v1e1b),btg2(btg2),ccn2a(ccn2a),ctsba(ctsba),CYTB(CYTB),dlc1(dlc1),epha4a(epha4a),erbb3b(erbb3b),fosl2(fosl2),gnai2a(gnai2a),got1(got1),got2b(got2b),hif1aa(hif1aa),il6r(il6r),insig1(insig1),junba(junba),junbb(junbb…
BP	GO:0031036	myosin II filament assembly	9	6.31058e-09	4.27847e-07	LOC125250269(LOC125250269),LOC125258282(LOC125258282),LOC125258283(LOC125258283),LOC125258285(LOC125258285),LOC125258286(LOC125258286),LOC125258287(LOC125258287),LOC125258289(LOC125258289),LOC125258290(LOC125258290),myh7bb(myh7bb)
CC	GO:0031967	organelle envelope	93	1.60532e-08	4.29996e-07	acsl1a(acsl1a),acsl1b(acsl1b),acsl4b(acsl4b),agtr1a(agtr1a),aifm1(aifm1),apoeb(apoeb),apooa(apooa),atp2a2a(atp2a2a),atp2a2b(atp2a2b),atp5f1d(atp5f1d),atp5l(atp5l),atp5mc1(atp5mc1),atp5pf(atp5pf),ATP6(ATP6),bckdhb(bckdhb),bnip3(bnip3),chchd6b(chchd6b),ckmt2b(ckmt2b),clpxb(clpxb),coq3(coq3),COX2(COX2),COX3(COX3),cpox(cpox),cpt1ab(cpt1ab),cpt2(cpt2),crata(crata),CYTB(CYTB),ednraa(ednraa),epha4a(epha…
CC	GO:0031975	envelope	93	1.60532e-08	4.29996e-07	acsl1a(acsl1a),acsl1b(acsl1b),acsl4b(acsl4b),agtr1a(agtr1a),aifm1(aifm1),apoeb(apoeb),apooa(apooa),atp2a2a(atp2a2a),atp2a2b(atp2a2b),atp5f1d(atp5f1d),atp5l(atp5l),atp5mc1(atp5mc1),atp5pf(atp5pf),ATP6(ATP6),bckdhb(bckdhb),bnip3(bnip3),chchd6b(chchd6b),ckmt2b(ckmt2b),clpxb(clpxb),coq3(coq3),COX2(COX2),COX3(COX3),cpox(cpox),cpt1ab(cpt1ab),cpt2(cpt2),crata(crata),CYTB(CYTB),ednraa(ednraa),epha4a(epha…
BP	GO:0009165	nucleotide biosynthetic process	43	6.40006e-09	4.3014e-07	acsl1a(acsl1a),acsl1b(acsl1b),acsl4b(acsl4b),adcy1a(adcy1a),adkb(adkb),adora2ab(adora2ab),ampd3a(ampd3a),atp5f1d(atp5f1d),atp5l(atp5l),atp5mc1(atp5mc1),atp5pf(atp5pf),ATP6(ATP6),bckdhb(bckdhb),COX2(COX2),flcn(flcn),gcdha(gcdha),gpd1a(gpd1a),hif1aa(hif1aa),hk2(hk2),ier3(ier3),LOC125263652(LOC125263652),LOC125273425(LOC125273425),LOC125273572(LOC125273572),LOC125276491(LOC125276491),mpc2b(mpc2b),pa…
BP	GO:0060415	muscle tissue morphogenesis	21	6.46247e-09	4.3059e-07	actc2(actc2),angpt1(angpt1),ankrd1a(ankrd1a),egln1a(egln1a),LOC125250269(LOC125250269),LOC125258282(LOC125258282),LOC125258283(LOC125258283),LOC125258285(LOC125258285),LOC125258286(LOC125258286),LOC125258287(LOC125258287),LOC125258289(LOC125258289),LOC125258290(LOC125258290),mybpc3(mybpc3),myl2b(myl2b),mylk2(mylk2),s1pr1(s1pr1),smad7(smad7),tnni1a(tnni1a),tnni1b(tnni1b),tnni1c(tnni1c),zgc:163073(…
BP	GO:0019395	fatty acid oxidation	21	7.45231e-09	4.92298e-07	adipoqa(adipoqa),adipoqb(adipoqb),atp2a2a(atp2a2a),atp2a2b(atp2a2b),auh(auh),cpt1ab(cpt1ab),cpt2(cpt2),crata(crata),decr1(decr1),dgat1a(dgat1a),dgat2(dgat2),ech1(ech1),eci2(eci2),etfa(etfa),etfb(etfb),etfdh(etfdh),gcdha(gcdha),ivd(ivd),pparaa(pparaa),prkag2a(prkag2a),prkag2b(prkag2b)
BP	GO:0043434	response to peptide hormone	61	8.0223e-09	5.25461e-07	adipoqa(adipoqa),adipoqb(adipoqb),agtr1a(agtr1a),apoeb(apoeb),atp2a2a(atp2a2a),atp2a2b(atp2a2b),atp6v1ba(atp6v1ba),atp6v1c1b(atp6v1c1b),atp6v1e1b(atp6v1e1b),btg2(btg2),ccn2a(ccn2a),ctsba(ctsba),CYTB(CYTB),dlc1(dlc1),erbb3b(erbb3b),fosl2(fosl2),gnai2a(gnai2a),got1(got1),got2b(got2b),hif1aa(hif1aa),il6r(il6r),insig1(insig1),junba(junba),junbb(junbb),lin28b(lin28b),LOC125247607(LOC125247607),LOC1252…
BP	GO:1901293	nucleoside phosphate biosynthetic process	43	8.87789e-09	5.76615e-07	acsl1a(acsl1a),acsl1b(acsl1b),acsl4b(acsl4b),adcy1a(adcy1a),adkb(adkb),adora2ab(adora2ab),ampd3a(ampd3a),atp5f1d(atp5f1d),atp5l(atp5l),atp5mc1(atp5mc1),atp5pf(atp5pf),ATP6(ATP6),bckdhb(bckdhb),COX2(COX2),flcn(flcn),gcdha(gcdha),gpd1a(gpd1a),hif1aa(hif1aa),hk2(hk2),ier3(ier3),LOC125263652(LOC125263652),LOC125273425(LOC125273425),LOC125273572(LOC125273572),LOC125276491(LOC125276491),mpc2b(mpc2b),pa…
BP	GO:0007496	anterior midgut development	9	1.11088e-08	7.15501e-07	LOC125250269(LOC125250269),LOC125258282(LOC125258282),LOC125258283(LOC125258283),LOC125258285(LOC125258285),LOC125258286(LOC125258286),LOC125258287(LOC125258287),LOC125258289(LOC125258289),LOC125258290(LOC125258290),myh7bb(myh7bb)
BP	GO:0034440	lipid oxidation	21	1.13288e-08	7.23641e-07	adipoqa(adipoqa),adipoqb(adipoqb),atp2a2a(atp2a2a),atp2a2b(atp2a2b),auh(auh),cpt1ab(cpt1ab),cpt2(cpt2),crata(crata),decr1(decr1),dgat1a(dgat1a),dgat2(dgat2),ech1(ech1),eci2(eci2),etfa(etfa),etfb(etfb),etfdh(etfdh),gcdha(gcdha),ivd(ivd),pparaa(pparaa),prkag2a(prkag2a),prkag2b(prkag2b)
BP	GO:0003299	muscle hypertrophy in response to stress	12	1.26846e-08	7.97066e-07	atp2a2a(atp2a2a),atp2a2b(atp2a2b),LOC125250269(LOC125250269),LOC125258282(LOC125258282),LOC125258283(LOC125258283),LOC125258285(LOC125258285),LOC125258286(LOC125258286),LOC125258287(LOC125258287),LOC125258289(LOC125258289),LOC125258290(LOC125258290),LOC125259911(LOC125259911),LOC125273425(LOC125273425)
BP	GO:0014898	cardiac muscle hypertrophy in response to stress	12	1.26846e-08	7.97066e-07	atp2a2a(atp2a2a),atp2a2b(atp2a2b),LOC125250269(LOC125250269),LOC125258282(LOC125258282),LOC125258283(LOC125258283),LOC125258285(LOC125258285),LOC125258286(LOC125258286),LOC125258287(LOC125258287),LOC125258289(LOC125258289),LOC125258290(LOC125258290),LOC125259911(LOC125259911),LOC125273425(LOC125273425)
BP	GO:0044242	cellular lipid catabolic process	33	1.29201e-08	8.0532e-07	abhd6a(abhd6a),adipoqa(adipoqa),adipoqb(adipoqb),apoeb(apoeb),atp2a2a(atp2a2a),atp2a2b(atp2a2b),auh(auh),cpt1ab(cpt1ab),cpt2(cpt2),crata(crata),ddhd2(ddhd2),decr1(decr1),ech1(ech1),eci2(eci2),etfa(etfa),etfb(etfb),etfdh(etfdh),fabp7a(fabp7a),gcdha(gcdha),gde1(gde1),ivd(ivd),lipeb(lipeb),lipg(lipg),LOC125251306(LOC125251306),LOC125273549(LOC125273549),LOC125274740(LOC125274740),lpl(lpl),mcee(mcee)…
BP	GO:0044057	regulation of system process	71	1.44525e-08	8.86829e-07	abat(abat),adcy1a(adcy1a),adipoqa(adipoqa),adipoqb(adipoqb),adkb(adkb),adora2ab(adora2ab),agtr1a(agtr1a),apoeb(apoeb),atp1a3b(atp1a3b),atp1b1a(atp1b1a),atp2a2a(atp2a2a),atp2a2b(atp2a2b),c1qtnf1(c1qtnf1),casq2(casq2),ccn2a(ccn2a),corin(corin),dgat1a(dgat1a),dusp5(dusp5),egfra(egfra),eif4ebp3(eif4ebp3),f2r(f2r),fgfr1b(fgfr1b),fgfr4(fgfr4),gnai2a(gnai2a),hif1aa(hif1aa),hopx(hopx),hsp90aa1.2(hsp90aa1…
BP	GO:0072329	monocarboxylic acid catabolic process	23	1.44573e-08	8.86829e-07	abat(abat),adipoqa(adipoqa),adipoqb(adipoqb),atp2a2a(atp2a2a),atp2a2b(atp2a2b),auh(auh),cpt1ab(cpt1ab),cpt2(cpt2),crata(crata),decr1(decr1),ech1(ech1),eci2(eci2),etfa(etfa),etfb(etfb),etfdh(etfdh),gcdha(gcdha),ivd(ivd),lipeb(lipeb),mcee(mcee),pcca(pcca),pccb(pccb),pck1(pck1),pparaa(pparaa)
BP	GO:0034220	ion transmembrane transport	98	1.46345e-08	8.9063e-07	abca1a(abca1a),ano5b(ano5b),ano6(ano6),aplnra(aplnra),aqp8a.1(aqp8a.1),atp1a3b(atp1a3b),atp1b1a(atp1b1a),atp2a2a(atp2a2a),atp2a2b(atp2a2b),atp5f1d(atp5f1d),atp5l(atp5l),atp5mc1(atp5mc1),atp5pf(atp5pf),ATP6(ATP6),atp6ap2(atp6ap2),atp6v1ba(atp6v1ba),atp6v1c1b(atp6v1c1b),atp6v1e1b(atp6v1e1b),cacna1sa(cacna1sa),casq2(casq2),cd63(cd63),COX2(COX2),cpox(cpox),cpt1ab(cpt1ab),cpt2(cpt2),cxcl8a(cxcl8a),cxc…
BP	GO:0006811	ion transport	127	1.71039e-08	1.0295e-06	abat(abat),abca1a(abca1a),abca7(abca7),acsl1a(acsl1a),acsl1b(acsl1b),acsl4b(acsl4b),adora2ab(adora2ab),aifm1(aifm1),ano5b(ano5b),ano6(ano6),aplnra(aplnra),apoeb(apoeb),aqp8a.1(aqp8a.1),atp1a3b(atp1a3b),atp1b1a(atp1b1a),atp2a2a(atp2a2a),atp2a2b(atp2a2b),atp5f1d(atp5f1d),atp5l(atp5l),atp5mc1(atp5mc1),atp5pf(atp5pf),ATP6(ATP6),atp6ap2(atp6ap2),atp6v1ba(atp6v1ba),atp6v1c1b(atp6v1c1b),atp6v1e1b(atp6v1…
BP	GO:0014887	cardiac muscle adaptation	12	1.71827e-08	1.0295e-06	atp2a2a(atp2a2a),atp2a2b(atp2a2b),LOC125250269(LOC125250269),LOC125258282(LOC125258282),LOC125258283(LOC125258283),LOC125258285(LOC125258285),LOC125258286(LOC125258286),LOC125258287(LOC125258287),LOC125258289(LOC125258289),LOC125258290(LOC125258290),LOC125259911(LOC125259911),LOC125273425(LOC125273425)
BP	GO:0050881	musculoskeletal movement	18	1.81067e-08	1.07651e-06	hsp90aa1.2(hsp90aa1.2),kcnj2a(kcnj2a),LOC125250269(LOC125250269),LOC125258282(LOC125258282),LOC125258283(LOC125258283),LOC125258285(LOC125258285),LOC125258286(LOC125258286),LOC125258287(LOC125258287),LOC125258289(LOC125258289),LOC125258290(LOC125258290),LOC125262564(LOC125262564),mb(mb),mylk2(mylk2),tnni1a(tnni1a),tnni1b(tnni1b),tnni1c(tnni1c),tnni2a.4(tnni2a.4),tnnt1(tnnt1)
BP	GO:0048619	embryonic hindgut morphogenesis	17	2.16417e-08	1.27686e-06	dlc1(dlc1),egfra(egfra),erbb3b(erbb3b),etfa(etfa),ets1(ets1),ets2(ets2),LOC125250269(LOC125250269),LOC125258282(LOC125258282),LOC125258283(LOC125258283),LOC125258285(LOC125258285),LOC125258286(LOC125258286),LOC125258287(LOC125258287),LOC125258289(LOC125258289),LOC125258290(LOC125258290),myh7bb(myh7bb),smad7(smad7),smurf1(smurf1)
CC	GO:0016460	myosin II complex	13	5.34431e-08	1.38215e-06	LOC125250269(LOC125250269),LOC125258282(LOC125258282),LOC125258283(LOC125258283),LOC125258285(LOC125258285),LOC125258286(LOC125258286),LOC125258287(LOC125258287),LOC125258289(LOC125258289),LOC125258290(LOC125258290),mybpc3(mybpc3),myh7bb(myh7bb),myom3(myom3),obscna(obscna),zgc:163073(zgc:163073)
BP	GO:0008016	regulation of heart contraction	36	2.54564e-08	1.49055e-06	atp1a3b(atp1a3b),atp1b1a(atp1b1a),atp2a2a(atp2a2a),atp2a2b(atp2a2b),casq2(casq2),ccn2a(ccn2a),corin(corin),hopx(hopx),hsp90aa1.2(hsp90aa1.2),hspb7(hspb7),kcnj2a(kcnj2a),LOC125250269(LOC125250269),LOC125255968(LOC125255968),LOC125258282(LOC125258282),LOC125258283(LOC125258283),LOC125258285(LOC125258285),LOC125258286(LOC125258286),LOC125258287(LOC125258287),LOC125258289(LOC125258289),LOC125258290(L…
BP	GO:1905242	response to 3,3',5-triiodo-L-thyronine	8	2.64992e-08	1.53994e-06	LOC125250269(LOC125250269),LOC125258282(LOC125258282),LOC125258283(LOC125258283),LOC125258285(LOC125258285),LOC125258286(LOC125258286),LOC125258287(LOC125258287),LOC125258289(LOC125258289),LOC125258290(LOC125258290)
BP	GO:0061061	muscle structure development	93	2.75413e-08	1.58856e-06	actb1(actb1),actc2(actc2),angpt1(angpt1),ankrd1a(ankrd1a),atp2a2a(atp2a2a),atp2a2b(atp2a2b),btg2(btg2),cacna1sa(cacna1sa),casq2(casq2),ctsba(ctsba),dkk1b(dkk1b),egfra(egfra),egln1a(egln1a),ehd1a(ehd1a),erbb3b(erbb3b),ets1(ets1),ets2(ets2),fgfr1b(fgfr1b),fgfr4(fgfr4),fosab(fosab),hopx(hopx),iqsec1b(iqsec1b),itga5(itga5),kcnab1a(kcnab1a),klhl41a(klhl41a),krt8(krt8),lamb1a(lamb1a),ldhba(ldhba),LOC12…
BP	GO:0014888	striated muscle adaptation	16	2.94537e-08	1.68628e-06	atp2a2a(atp2a2a),atp2a2b(atp2a2b),cacna1sa(cacna1sa),LOC125250269(LOC125250269),LOC125258282(LOC125258282),LOC125258283(LOC125258283),LOC125258285(LOC125258285),LOC125258286(LOC125258286),LOC125258287(LOC125258287),LOC125258289(LOC125258289),LOC125258290(LOC125258290),LOC125259911(LOC125259911),LOC125273425(LOC125273425),tnni1a(tnni1a),tnni1b(tnni1b),tnnt1(tnnt1)
BP	GO:1904385	cellular response to angiotensin	12	3.0682e-08	1.72897e-06	agtr1a(agtr1a),LOC125247704(LOC125247704),LOC125250269(LOC125250269),LOC125255566(LOC125255566),LOC125258282(LOC125258282),LOC125258283(LOC125258283),LOC125258285(LOC125258285),LOC125258286(LOC125258286),LOC125258287(LOC125258287),LOC125258289(LOC125258289),LOC125258290(LOC125258290),serpine1(serpine1)
BP	GO:0060289	compartment boundary maintenance	9	3.08405e-08	1.72897e-06	LOC125250269(LOC125250269),LOC125258282(LOC125258282),LOC125258283(LOC125258283),LOC125258285(LOC125258285),LOC125258286(LOC125258286),LOC125258287(LOC125258287),LOC125258289(LOC125258289),LOC125258290(LOC125258290),myh7bb(myh7bb)
BP	GO:0010927	cellular component assembly involved in morphogenesis	39	3.08705e-08	1.72897e-06	actb1(actb1),actc2(actc2),ankrd1a(ankrd1a),casq2(casq2),egfra(egfra),erbb3b(erbb3b),itga5(itga5),klhl41a(klhl41a),krt8(krt8),LOC125247219(LOC125247219),LOC125250269(LOC125250269),LOC125255566(LOC125255566),LOC125258282(LOC125258282),LOC125258283(LOC125258283),LOC125258285(LOC125258285),LOC125258286(LOC125258286),LOC125258287(LOC125258287),LOC125258289(LOC125258289),LOC125258290(LOC125258290),mybp…
BP	GO:0071496	cellular response to external stimulus	49	3.3153e-08	1.84345e-06	aifm1(aifm1),ankrd1a(ankrd1a),aqp3a(aqp3a),bnip3(bnip3),ctsba(ctsba),ednraa(ednraa),fosab(fosab),fosl1a(fosl1a),gadd45aa(gadd45aa),got1(got1),hif1aa(hif1aa),irf1b(irf1b),kcnj2a(kcnj2a),LOC125243714(LOC125243714),LOC125247704(LOC125247704),LOC125250269(LOC125250269),LOC125258282(LOC125258282),LOC125258283(LOC125258283),LOC125258285(LOC125258285),LOC125258286(LOC125258286),LOC125258287(LOC125258287…
BP	GO:0036293	response to decreased oxygen levels	51	3.44614e-08	1.90251e-06	abat(abat),adam8a(adam8a),agtr1a(agtr1a),aifm1(aifm1),angpt1(angpt1),ankrd1a(ankrd1a),aqp3a(aqp3a),atp1b1a(atp1b1a),atp6v1ba(atp6v1ba),bach1b(bach1b),bnip3(bnip3),ccn2a(ccn2a),CYTB(CYTB),ednraa(ednraa),egln1a(egln1a),ero1a(ero1a),ets1(ets1),fosl2(fosl2),hif1aa(hif1aa),hspd1(hspd1),ldhba(ldhba),LOC125247704(LOC125247704),LOC125248593(LOC125248593),LOC125262403(LOC125262403),LOC125262404(LOC1252624…
BP	GO:1902600	proton transmembrane transport	23	3.68402e-08	2.01942e-06	atp5f1d(atp5f1d),atp5l(atp5l),atp5mc1(atp5mc1),atp5pf(atp5pf),ATP6(ATP6),atp6ap2(atp6ap2),atp6v1ba(atp6v1ba),atp6v1c1b(atp6v1c1b),atp6v1e1b(atp6v1e1b),COX2(COX2),CYTB(CYTB),LOC125247779(LOC125247779),LOC125257492(LOC125257492),LOC125261102(LOC125261102),LOC125265600(LOC125265600),LOC125272946(LOC125272946),LOC125273572(LOC125273572),LOC125276491(LOC125276491),nnt(nnt),slc25a18(slc25a18),slc9a1a(s…
BP	GO:0006734	NADH metabolic process	14	3.80688e-08	2.07207e-06	gpd1a(gpd1a),hk2(hk2),idh3g(idh3g),LOC125260426(LOC125260426),mdh1aa(mdh1aa),ogdhb(ogdhb),pck1(pck1),pfkla(pfkla),pfklb(pfklb),pfkpa(pfkpa),pfkpb(pfkpb),pgam1a(pgam1a),pkma(pkma),tpi1a(tpi1a)
BP	GO:0007443	Malpighian tubule morphogenesis	16	5.02334e-08	2.71506e-06	dlc1(dlc1),egfra(egfra),erbb3b(erbb3b),etfa(etfa),ets1(ets1),ets2(ets2),LOC125250269(LOC125250269),LOC125258282(LOC125258282),LOC125258283(LOC125258283),LOC125258285(LOC125258285),LOC125258286(LOC125258286),LOC125258287(LOC125258287),LOC125258289(LOC125258289),LOC125258290(LOC125258290),myh7bb(myh7bb),smad7(smad7)
BP	GO:1901698	response to nitrogen compound	109	5.1553e-08	2.76703e-06	abat(abat),abca1a(abca1a),adipoqa(adipoqa),adipoqb(adipoqb),adora2ab(adora2ab),agtr1a(agtr1a),aifm1(aifm1),apoeb(apoeb),aqp8a.1(aqp8a.1),arhgef1a(arhgef1a),atp1a3b(atp1a3b),atp2a2a(atp2a2a),atp2a2b(atp2a2b),atp6v1ba(atp6v1ba),atp6v1c1b(atp6v1c1b),atp6v1e1b(atp6v1e1b),bckdhb(bckdhb),btg2(btg2),cacna1sa(cacna1sa),casq2(casq2),ccn2a(ccn2a),cdh13(cdh13),cebpb(cebpb),ctsba(ctsba),CYTB(CYTB),dgat2(dgat…
BP	GO:0035026	leading edge cell differentiation	10	5.23639e-08	2.79118e-06	LOC125250269(LOC125250269),LOC125258282(LOC125258282),LOC125258283(LOC125258283),LOC125258285(LOC125258285),LOC125258286(LOC125258286),LOC125258287(LOC125258287),LOC125258289(LOC125258289),LOC125258290(LOC125258290),myh7bb(myh7bb),si:ch211-204c21.1(si:ch211-204c21.1)
BP	GO:0009127	purine nucleoside monophosphate biosynthetic process	19	5.38276e-08	2.83016e-06	adkb(adkb),ampd3a(ampd3a),atp5f1d(atp5f1d),atp5l(atp5l),atp5mc1(atp5mc1),atp5pf(atp5pf),ATP6(ATP6),hk2(hk2),LOC125273572(LOC125273572),LOC125276491(LOC125276491),pfkla(pfkla),pfklb(pfklb),pfkpa(pfkpa),pfkpb(pfkpb),pgam1a(pgam1a),pkma(pkma),prkag2a(prkag2a),prkag2b(prkag2b),tpi1a(tpi1a)
BP	GO:0009168	purine ribonucleoside monophosphate biosynthetic process	19	5.38276e-08	2.83016e-06	adkb(adkb),ampd3a(ampd3a),atp5f1d(atp5f1d),atp5l(atp5l),atp5mc1(atp5mc1),atp5pf(atp5pf),ATP6(ATP6),hk2(hk2),LOC125273572(LOC125273572),LOC125276491(LOC125276491),pfkla(pfkla),pfklb(pfklb),pfkpa(pfkpa),pfkpb(pfkpb),pgam1a(pgam1a),pkma(pkma),prkag2a(prkag2a),prkag2b(prkag2b),tpi1a(tpi1a)
BP	GO:0090407	organophosphate biosynthetic process	63	5.53024e-08	2.88806e-06	acap3a(acap3a),acsl1a(acsl1a),acsl1b(acsl1b),acsl4b(acsl4b),adcy1a(adcy1a),adkb(adkb),adora2ab(adora2ab),agap2(agap2),agpat9l(agpat9l),ampd3a(ampd3a),atp5f1d(atp5f1d),atp5l(atp5l),atp5mc1(atp5mc1),atp5pf(atp5pf),ATP6(ATP6),bckdhb(bckdhb),chka(chka),COX2(COX2),dgke(dgke),fgfr1b(fgfr1b),fgfr4(fgfr4),flcn(flcn),gcdha(gcdha),gk(gk),gpd1a(gpd1a),hif1aa(hif1aa),hk2(hk2),ier3(ier3),itpkcb(itpkcb),lcat(l…
BP	GO:0006635	fatty acid beta-oxidation	17	5.8225e-08	3.02027e-06	adipoqa(adipoqa),adipoqb(adipoqb),atp2a2a(atp2a2a),atp2a2b(atp2a2b),auh(auh),cpt1ab(cpt1ab),cpt2(cpt2),crata(crata),decr1(decr1),ech1(ech1),eci2(eci2),etfa(etfa),etfb(etfb),etfdh(etfdh),gcdha(gcdha),ivd(ivd),pparaa(pparaa)
BP	GO:0006820	anion transport	59	5.87885e-08	3.02917e-06	abat(abat),abca1a(abca1a),abca7(abca7),acsl1a(acsl1a),acsl1b(acsl1b),acsl4b(acsl4b),adora2ab(adora2ab),aifm1(aifm1),ano5b(ano5b),ano6(ano6),apoeb(apoeb),aqp8a.1(aqp8a.1),ca4a(ca4a),cebpb(cebpb),cpt1ab(cpt1ab),cpt2(cpt2),fgfr1b(fgfr1b),fgfr4(fgfr4),got2b(got2b),LOC125243266(LOC125243266),LOC125262403(LOC125262403),LOC125262404(LOC125262404),LOC125275906(LOC125275906),lrrc8ab(lrrc8ab),lrrc8db(lrrc8…
BP	GO:0009628	response to abiotic stimulus	131	6.34722e-08	3.24885e-06	abat(abat),adam8a(adam8a),adcy1a(adcy1a),agtr1a(agtr1a),aifm1(aifm1),aipl1(aipl1),angpt1(angpt1),ankrd1a(ankrd1a),aqp3a(aqp3a),arhgef1a(arhgef1a),atp1a3b(atp1a3b),atp1b1a(atp1b1a),atp6ap2(atp6ap2),atp6v1ba(atp6v1ba),auh(auh),bach1b(bach1b),bnip3(bnip3),btg2(btg2),cblb(cblb),ccn2a(ccn2a),COX2(COX2),ctsba(ctsba),cxcl8a(cxcl8a),CYTB(CYTB),ddhd2(ddhd2),ednraa(ednraa),egfra(egfra),egln1a(egln1a),ero1a…
BP	GO:0055010	ventricular cardiac muscle tissue morphogenesis	15	6.78447e-08	3.44981e-06	LOC125250269(LOC125250269),LOC125258282(LOC125258282),LOC125258283(LOC125258283),LOC125258285(LOC125258285),LOC125258286(LOC125258286),LOC125258287(LOC125258287),LOC125258289(LOC125258289),LOC125258290(LOC125258290),mybpc3(mybpc3),myl2b(myl2b),smad7(smad7),tnni1a(tnni1a),tnni1b(tnni1b),tnni1c(tnni1c),zgc:163073(zgc:163073)
CC	GO:0005859	muscle myosin complex	12	1.45523e-07	3.63808e-06	LOC125250269(LOC125250269),LOC125258282(LOC125258282),LOC125258283(LOC125258283),LOC125258285(LOC125258285),LOC125258286(LOC125258286),LOC125258287(LOC125258287),LOC125258289(LOC125258289),LOC125258290(LOC125258290),mybpc3(mybpc3),myom3(myom3),obscna(obscna),zgc:163073(zgc:163073)
BP	GO:0042592	homeostatic process	154	7.23605e-08	3.65539e-06	abat(abat),abca1a(abca1a),adam8a(adam8a),adipoqa(adipoqa),adipoqb(adipoqb),adora2ab(adora2ab),agtr1a(agtr1a),aipl1(aipl1),ampd3a(ampd3a),ano6(ano6),aplnra(aplnra),apoeb(apoeb),aqp3a(aqp3a),aqp7(aqp7),arrdc3b(arrdc3b),atp1a3b(atp1a3b),atp1b1a(atp1b1a),atp2a2a(atp2a2a),atp2a2b(atp2a2b),atp5if1a(atp5if1a),ATP6(ATP6),atp6v1ba(atp6v1ba),bnip3(bnip3),c1qtnf1(c1qtnf1),ca4a(ca4a),cacna1sa(cacna1sa),casq2…
BP	GO:0045200	establishment of neuroblast polarity	10	7.4824e-08	3.75529e-06	LOC125250269(LOC125250269),LOC125258282(LOC125258282),LOC125258283(LOC125258283),LOC125258285(LOC125258285),LOC125258286(LOC125258286),LOC125258287(LOC125258287),LOC125258289(LOC125258289),LOC125258290(LOC125258290),myh7bb(myh7bb),pard6b(pard6b)
CC	GO:0030018	Z disc	26	1.75792e-07	4.25303e-06	casq2(casq2),gpd1a(gpd1a),krt8(krt8),LOC125250269(LOC125250269),LOC125255566(LOC125255566),LOC125255968(LOC125255968),LOC125258282(LOC125258282),LOC125258283(LOC125258283),LOC125258285(LOC125258285),LOC125258286(LOC125258286),LOC125258287(LOC125258287),LOC125258289(LOC125258289),LOC125258290(LOC125258290),LOC125273425(LOC125273425),lrpprc(lrpprc),mybpc3(mybpc3),myh7bb(myh7bb),myom3(myom3),myoz2b(…
BP	GO:0050879	multicellular organismal movement	18	9.51935e-08	4.74678e-06	hsp90aa1.2(hsp90aa1.2),kcnj2a(kcnj2a),LOC125250269(LOC125250269),LOC125258282(LOC125258282),LOC125258283(LOC125258283),LOC125258285(LOC125258285),LOC125258286(LOC125258286),LOC125258287(LOC125258287),LOC125258289(LOC125258289),LOC125258290(LOC125258290),LOC125262564(LOC125262564),mb(mb),mylk2(mylk2),tnni1a(tnni1a),tnni1b(tnni1b),tnni1c(tnni1c),tnni2a.4(tnni2a.4),tnnt1(tnnt1)
BP	GO:0010033	response to organic substance	228	9.67068e-08	4.79133e-06	abat(abat),abca1a(abca1a),acsl1a(acsl1a),acsl1b(acsl1b),acsl4b(acsl4b),actc2(actc2),adamtsl2(adamtsl2),adcy1a(adcy1a),adipoqa(adipoqa),adipoqb(adipoqb),adora2ab(adora2ab),agtr1a(agtr1a),aifm1(aifm1),angpt1(angpt1),ankrd1a(ankrd1a),apoeb(apoeb),aqp3a(aqp3a),aqp8a.1(aqp8a.1),arhgef1a(arhgef1a),atp1a3b(atp1a3b),atp2a2a(atp2a2a),atp2a2b(atp2a2b),atp5mc1(atp5mc1),atp6v1ba(atp6v1ba),atp6v1c1b(atp6v1c1b…
BP	GO:0031034	myosin filament assembly	13	1.04806e-07	5.15953e-06	LOC125250269(LOC125250269),LOC125258282(LOC125258282),LOC125258283(LOC125258283),LOC125258285(LOC125258285),LOC125258286(LOC125258286),LOC125258287(LOC125258287),LOC125258289(LOC125258289),LOC125258290(LOC125258290),mybpc3(mybpc3),myh7bb(myh7bb),myom3(myom3),nuak1a(nuak1a),nuak2(nuak2)
BP	GO:0042221	response to chemical	293	1.0559e-07	5.16521e-06	abat(abat),abca1a(abca1a),ablim2(ablim2),acsl1a(acsl1a),acsl1b(acsl1b),acsl4b(acsl4b),actc2(actc2),adam8a(adam8a),adamtsl2(adamtsl2),adcy1a(adcy1a),adipoqa(adipoqa),adipoqb(adipoqb),adora2ab(adora2ab),agtr1a(agtr1a),ahrra(ahrra),aifm1(aifm1),angpt1(angpt1),ankrd1a(ankrd1a),ano6(ano6),apoeb(apoeb),aqp3a(aqp3a),aqp7(aqp7),aqp8a.1(aqp8a.1),arhgap46a(arhgap46a),arhgef1a(arhgef1a),atp1a3b(atp1a3b),atp…
CC	GO:0005826	actomyosin contractile ring	9	2.48113e-07	5.81515e-06	LOC125250269(LOC125250269),LOC125258282(LOC125258282),LOC125258283(LOC125258283),LOC125258285(LOC125258285),LOC125258286(LOC125258286),LOC125258287(LOC125258287),LOC125258289(LOC125258289),LOC125258290(LOC125258290),myh7bb(myh7bb)
BP	GO:0048738	cardiac muscle tissue development	37	1.33784e-07	6.50327e-06	actc2(actc2),angpt1(angpt1),ankrd1a(ankrd1a),aplnra(aplnra),dkk1b(dkk1b),egln1a(egln1a),erbb3b(erbb3b),fgfr1b(fgfr1b),fgfr4(fgfr4),lamb1a(lamb1a),LOC125247219(LOC125247219),LOC125248593(LOC125248593),LOC125250269(LOC125250269),LOC125255566(LOC125255566),LOC125258282(LOC125258282),LOC125258283(LOC125258283),LOC125258285(LOC125258285),LOC125258286(LOC125258286),LOC125258287(LOC125258287),LOC1252582…
BP	GO:0072002	Malpighian tubule development	18	1.44173e-07	6.96446e-06	dlc1(dlc1),egfra(egfra),erbb3b(erbb3b),etfa(etfa),ets1(ets1),ets2(ets2),LOC125250269(LOC125250269),LOC125258282(LOC125258282),LOC125258283(LOC125258283),LOC125258285(LOC125258285),LOC125258286(LOC125258286),LOC125258287(LOC125258287),LOC125258289(LOC125258289),LOC125258290(LOC125258290),myh7bb(myh7bb),numbl(numbl),smad7(smad7),tanc2a(tanc2a)
BP	GO:0001666	response to hypoxia	48	1.59109e-07	7.63823e-06	abat(abat),adam8a(adam8a),agtr1a(agtr1a),angpt1(angpt1),ankrd1a(ankrd1a),aqp3a(aqp3a),atp1b1a(atp1b1a),atp6v1ba(atp6v1ba),bach1b(bach1b),bnip3(bnip3),CYTB(CYTB),ednraa(ednraa),egln1a(egln1a),ero1a(ero1a),ets1(ets1),fosl2(fosl2),hif1aa(hif1aa),hspd1(hspd1),ldhba(ldhba),LOC125247704(LOC125247704),LOC125248593(LOC125248593),LOC125262403(LOC125262403),LOC125262404(LOC125262404),LOC125265600(LOC125265…
BP	GO:0043500	muscle adaptation	23	1.81845e-07	8.67582e-06	adkb(adkb),atp2a2a(atp2a2a),atp2a2b(atp2a2b),cacna1sa(cacna1sa),LOC125247704(LOC125247704),LOC125250269(LOC125250269),LOC125258282(LOC125258282),LOC125258283(LOC125258283),LOC125258285(LOC125258285),LOC125258286(LOC125258286),LOC125258287(LOC125258287),LOC125258289(LOC125258289),LOC125258290(LOC125258290),LOC125259911(LOC125259911),LOC125262403(LOC125262403),LOC125262404(LOC125262404),LOC12527342…
BP	GO:0097067	cellular response to thyroid hormone stimulus	11	1.83253e-07	8.68934e-06	atp1a3b(atp1a3b),ctsba(ctsba),l1camb(l1camb),LOC125250269(LOC125250269),LOC125258282(LOC125258282),LOC125258283(LOC125258283),LOC125258285(LOC125258285),LOC125258286(LOC125258286),LOC125258287(LOC125258287),LOC125258289(LOC125258289),LOC125258290(LOC125258290)
CC	GO:0070069	cytochrome complex	11	3.95405e-07	8.98648e-06	COX2(COX2),COX3(COX3),CYTB(CYTB),lg19h15orf48(lg19h15orf48),LOC125247779(LOC125247779),LOC125250534(LOC125250534),LOC125254801(LOC125254801),LOC125257492(LOC125257492),LOC125261102(LOC125261102),LOC125273572(LOC125273572),LOC125276491(LOC125276491)
MF	GO:0009055	electron transfer activity	18	5.52277e-08	1.02171e-05	aifm1(aifm1),COX2(COX2),CYTB(CYTB),etfa(etfa),etfb(etfb),etfdh(etfdh),gldc(gldc),LOC125247704(LOC125247704),LOC125247779(LOC125247779),LOC125248593(LOC125248593),LOC125250534(LOC125250534),LOC125254801(LOC125254801),LOC125257492(LOC125257492),LOC125261102(LOC125261102),LOC125273572(LOC125273572),ndufs2(ndufs2),ndufs3(ndufs3),ndufv2(ndufv2)
BP	GO:0060537	muscle tissue development	54	2.22996e-07	1.05094e-05	actb1(actb1),actc2(actc2),angpt1(angpt1),ankrd1a(ankrd1a),aplnra(aplnra),btg2(btg2),cacna1sa(cacna1sa),ctsba(ctsba),dkk1b(dkk1b),egln1a(egln1a),erbb3b(erbb3b),fgfr1b(fgfr1b),fgfr4(fgfr4),flcn(flcn),fosab(fosab),kcnab1a(kcnab1a),klhl41a(klhl41a),lamb1a(lamb1a),LOC125247219(LOC125247219),LOC125248593(LOC125248593),LOC125250269(LOC125250269),LOC125255566(LOC125255566),LOC125258282(LOC125258282),LOC1…
BP	GO:0009156	ribonucleoside monophosphate biosynthetic process	19	2.24996e-07	1.05393e-05	adkb(adkb),ampd3a(ampd3a),atp5f1d(atp5f1d),atp5l(atp5l),atp5mc1(atp5mc1),atp5pf(atp5pf),ATP6(ATP6),hk2(hk2),LOC125273572(LOC125273572),LOC125276491(LOC125276491),pfkla(pfkla),pfklb(pfklb),pfkpa(pfkpa),pfkpb(pfkpb),pgam1a(pgam1a),pkma(pkma),prkag2a(prkag2a),prkag2b(prkag2b),tpi1a(tpi1a)
BP	GO:0009083	branched-chain amino acid catabolic process	8	2.28255e-07	1.06276e-05	acad8(acad8),auh(auh),bcat2(bcat2),bckdhb(bckdhb),hibadha(hibadha),hmgcl(hmgcl),ivd(ivd),mccc2(mccc2)
BP	GO:0046663	dorsal closure, leading edge cell differentiation	9	2.47282e-07	1.14446e-05	LOC125250269(LOC125250269),LOC125258282(LOC125258282),LOC125258283(LOC125258283),LOC125258285(LOC125258285),LOC125258286(LOC125258286),LOC125258287(LOC125258287),LOC125258289(LOC125258289),LOC125258290(LOC125258290),myh7bb(myh7bb)
BP	GO:0070482	response to oxygen levels	52	2.57364e-07	1.18403e-05	abat(abat),adam8a(adam8a),agtr1a(agtr1a),aifm1(aifm1),angpt1(angpt1),ankrd1a(ankrd1a),aqp3a(aqp3a),atp1b1a(atp1b1a),atp6v1ba(atp6v1ba),bach1b(bach1b),bnip3(bnip3),ccn2a(ccn2a),CYTB(CYTB),ednraa(ednraa),egln1a(egln1a),ero1a(ero1a),ets1(ets1),fosl2(fosl2),gpd1a(gpd1a),hif1aa(hif1aa),hspd1(hspd1),ldhba(ldhba),LOC125247704(LOC125247704),LOC125248593(LOC125248593),LOC125262403(LOC125262403),LOC1252624…
CC	GO:0015629	actin cytoskeleton	47	5.54749e-07	1.22371e-05	ablim2(ablim2),actb1(actb1),actc2(actc2),adam8a(adam8a),arhgef1a(arhgef1a),capgb(capgb),cnn3a(cnn3a),corin(corin),dlc1(dlc1),hspb7(hspb7),iqgap2(iqgap2),lima1a(lima1a),LOC125247219(LOC125247219),LOC125247704(LOC125247704),LOC125250269(LOC125250269),LOC125255566(LOC125255566),LOC125258282(LOC125258282),LOC125258283(LOC125258283),LOC125258285(LOC125258285),LOC125258286(LOC125258286),LOC125258287(LO…
BP	GO:0016318	ommatidial rotation	14	2.70187e-07	1.2284e-05	egfra(egfra),erbb3b(erbb3b),ets1(ets1),ets2(ets2),LOC125250269(LOC125250269),LOC125258282(LOC125258282),LOC125258283(LOC125258283),LOC125258285(LOC125258285),LOC125258286(LOC125258286),LOC125258287(LOC125258287),LOC125258289(LOC125258289),LOC125258290(LOC125258290),LOC125264078(LOC125264078),myh7bb(myh7bb)
BP	GO:0035277	spiracle morphogenesis, open tracheal system	14	2.70187e-07	1.2284e-05	dlc1(dlc1),egfra(egfra),en1b(en1b),erbb3b(erbb3b),LOC125250269(LOC125250269),LOC125258282(LOC125258282),LOC125258283(LOC125258283),LOC125258285(LOC125258285),LOC125258286(LOC125258286),LOC125258287(LOC125258287),LOC125258289(LOC125258289),LOC125258290(LOC125258290),myh7bb(myh7bb),sall1a(sall1a)
BP	GO:0044262	cellular carbohydrate metabolic process	36	2.84144e-07	1.2843e-05	adipoqa(adipoqa),adipoqb(adipoqb),c1qtnf1(c1qtnf1),coq3(coq3),dgat2(dgat2),galk2(galk2),gk(gk),got1(got1),gyg2(gyg2),hif1aa(hif1aa),hk2(hk2),ier3(ier3),impa2(impa2),LOC125250888(LOC125250888),LOC125263652(LOC125263652),LOC125263945(LOC125263945),LOC125273425(LOC125273425),pcdh12(pcdh12),pck1(pck1),pdk2b(pdk2b),per2(per2),pfkla(pfkla),pfklb(pfklb),pfkpa(pfkpa),pfkpb(pfkpb),pgam1a(pgam1a),pgd(pgd),…
BP	GO:0014706	striated muscle tissue development	52	3.22724e-07	1.45019e-05	actb1(actb1),actc2(actc2),angpt1(angpt1),ankrd1a(ankrd1a),aplnra(aplnra),btg2(btg2),cacna1sa(cacna1sa),ctsba(ctsba),dkk1b(dkk1b),egln1a(egln1a),erbb3b(erbb3b),fgfr1b(fgfr1b),fgfr4(fgfr4),fosab(fosab),kcnab1a(kcnab1a),klhl41a(klhl41a),lamb1a(lamb1a),LOC125247219(LOC125247219),LOC125248593(LOC125248593),LOC125250269(LOC125250269),LOC125255566(LOC125255566),LOC125258282(LOC125258282),LOC125258283(LO…
CC	GO:0016459	myosin complex	15	6.89584e-07	1.47768e-05	LOC125250269(LOC125250269),LOC125258282(LOC125258282),LOC125258283(LOC125258283),LOC125258285(LOC125258285),LOC125258286(LOC125258286),LOC125258287(LOC125258287),LOC125258289(LOC125258289),LOC125258290(LOC125258290),mybpc3(mybpc3),myh7bb(myh7bb),myl2b(myl2b),myo9ab(myo9ab),myom3(myom3),obscna(obscna),zgc:163073(zgc:163073)
BP	GO:0010565	regulation of cellular ketone metabolic process	22	3.33935e-07	1.4919e-05	abat(abat),acsl4b(acsl4b),adipoqa(adipoqa),adipoqb(adipoqb),bckdhb(bckdhb),coq3(coq3),cpt1ab(cpt1ab),dgat1a(dgat1a),dgat2(dgat2),fgfr4(fgfr4),gk(gk),insig1(insig1),LOC125251082(LOC125251082),odc1(odc1),pdk2b(pdk2b),pparaa(pparaa),prkag2a(prkag2a),prkag2b(prkag2b),ptgs2a(ptgs2a),ptgs2b(ptgs2b),si:ch211-204c21.1(si:ch211-204c21.1),tle3a(tle3a)
BP	GO:0044283	small molecule biosynthetic process	65	3.51892e-07	1.56309e-05	abat(abat),acsl4b(acsl4b),adipoqa(adipoqa),adipoqb(adipoqb),adkb(adkb),ampd3a(ampd3a),apoeb(apoeb),bcat2(bcat2),bckdhb(bckdhb),ch25h(ch25h),coq3(coq3),coq8ab(coq8ab),cpt2(cpt2),dgat2(dgat2),dhdds(dhdds),fgfr4(fgfr4),gda(gda),got1(got1),got2b(got2b),gpd1a(gpd1a),hif1aa(hif1aa),hk2(hk2),hmgcl(hmgcl),ier3(ier3),insig1(insig1),itpkcb(itpkcb),ldhba(ldhba),LOC125251082(LOC125251082),LOC125251306(LOC125…
BP	GO:0007386	compartment pattern specification	10	3.64473e-07	1.60972e-05	en1b(en1b),LOC125250269(LOC125250269),LOC125258282(LOC125258282),LOC125258283(LOC125258283),LOC125258285(LOC125258285),LOC125258286(LOC125258286),LOC125258287(LOC125258287),LOC125258289(LOC125258289),LOC125258290(LOC125258290),myh7bb(myh7bb)
CC	GO:0016461	unconventional myosin complex	10	8.29863e-07	1.71239e-05	LOC125250269(LOC125250269),LOC125258282(LOC125258282),LOC125258283(LOC125258283),LOC125258285(LOC125258285),LOC125258286(LOC125258286),LOC125258287(LOC125258287),LOC125258289(LOC125258289),LOC125258290(LOC125258290),myh7bb(myh7bb),myo9ab(myo9ab)
CC	GO:0099080	supramolecular complex	83	8.44779e-07	1.71239e-05	ablim2(ablim2),actb1(actb1),actc2(actc2),ankrd1a(ankrd1a),arhgef1a(arhgef1a),arhgef25a(arhgef25a),cacna1sa(cacna1sa),casq2(casq2),cdc14ab(cdc14ab),cdh13(cdh13),cnn3a(cnn3a),fbln1(fbln1),gpd1a(gpd1a),grb7(grb7),iqgap2(iqgap2),itga5(itga5),kif1ab(kif1ab),klhl41a(klhl41a),krt18a.1(krt18a.1),krt8(krt8),krt91(krt91),l1camb(l1camb),LOC125247219(LOC125247219),LOC125250269(LOC125250269),LOC125255566(LOC1…
MF	GO:0048037	cofactor binding	37	1.16414e-07	1.88445e-05	abat(abat),aco2(aco2),aifm1(aifm1),aldh9a1a.1(aldh9a1a.1),bach1b(bach1b),CYTB(CYTB),decr1(decr1),etfa(etfa),etfdh(etfdh),gcdha(gcdha),gldc(gldc),got2b(got2b),gpd1a(gpd1a),hmgcl(hmgcl),isca2(isca2),kcnab1a(kcnab1a),ldhba(ldhba),LOC125248593(LOC125248593),LOC125259949(LOC125259949),LOC125263652(LOC125263652),LOC125273354(LOC125273354),LOC125273549(LOC125273549),mb(mb),mdh1aa(mdh1aa),ndufab1a(ndufab…
CC	GO:0005861	troponin complex	7	1.06464e-06	2.10126e-05	LOC125247219(LOC125247219),tnni1a(tnni1a),tnni1b(tnni1b),tnni1c(tnni1c),tnni2a.4(tnni2a.4),tnni4a(tnni4a),tnnt1(tnnt1)
CC	GO:0045277	respiratory chain complex IV	8	1.17664e-06	2.26277e-05	COX2(COX2),COX3(COX3),lg19h15orf48(lg19h15orf48),LOC125247779(LOC125247779),LOC125254801(LOC125254801),LOC125257492(LOC125257492),LOC125261102(LOC125261102),LOC125276491(LOC125276491)
BP	GO:0048878	chemical homeostasis	104	5.24518e-07	2.30341e-05	abca1a(abca1a),adipoqa(adipoqa),adipoqb(adipoqb),adora2ab(adora2ab),agtr1a(agtr1a),aplnra(aplnra),apoeb(apoeb),aqp3a(aqp3a),aqp7(aqp7),atp1a3b(atp1a3b),atp1b1a(atp1b1a),atp2a2a(atp2a2a),atp2a2b(atp2a2b),atp6v1ba(atp6v1ba),bnip3(bnip3),c1qtnf1(c1qtnf1),ca4a(ca4a),cacna1sa(cacna1sa),casq2(casq2),corin(corin),cpt2(cpt2),cxcl8a(cxcl8a),cxcr3.3(cxcr3.3),dgat1a(dgat1a),dgat2(dgat2),ednraa(ednraa),efhc1…
CC	GO:0005911	cell-cell junction	63	1.25783e-06	2.35843e-05	actb1(actb1),aqp3a(aqp3a),aqp7(aqp7),asap3(asap3),atp1a3b(atp1a3b),atp1b1a(atp1b1a),ccdc88ab(ccdc88ab),cdh5(cdh5),cldn5a(cldn5a),cldn5b(cldn5b),ddr1(ddr1),dlc1(dlc1),egfra(egfra),epb41l4b(epb41l4b),epha2a(epha2a),erbb3b(erbb3b),esama(esama),fabp7a(fabp7a),frmd4a(frmd4a),frmd5b(frmd5b),gja13.2(gja13.2),gjb3(gjb3),grb7(grb7),itga4(itga4),itga5(itga5),itgb6(itgb6),kcnj2a(kcnj2a),krt8(krt8),l1camb(l1…
BP	GO:0003208	cardiac ventricle morphogenesis	17	5.71007e-07	2.4934e-05	hif1aa(hif1aa),LOC125250269(LOC125250269),LOC125258282(LOC125258282),LOC125258283(LOC125258283),LOC125258285(LOC125258285),LOC125258286(LOC125258286),LOC125258287(LOC125258287),LOC125258289(LOC125258289),LOC125258290(LOC125258290),LOC125275928(LOC125275928),mybpc3(mybpc3),myl2b(myl2b),smad7(smad7),tnni1a(tnni1a),tnni1b(tnni1b),tnni1c(tnni1c),zgc:163073(zgc:163073)
BP	GO:0009060	aerobic respiration	16	5.98834e-07	2.59517e-05	aco2(aco2),bnip3(bnip3),COX2(COX2),hif1aa(hif1aa),idh3g(idh3g),LOC125247779(LOC125247779),LOC125251082(LOC125251082),LOC125259949(LOC125259949),LOC125260426(LOC125260426),LOC125261102(LOC125261102),LOC125276491(LOC125276491),mdh1aa(mdh1aa),nnt(nnt),ogdhb(ogdhb),pdha1a(pdha1a),pdhb(pdhb)
BP	GO:0014074	response to purine-containing compound	29	6.0103e-07	2.59517e-05	adipoqa(adipoqa),adipoqb(adipoqb),adora2ab(adora2ab),aqp8a.1(aqp8a.1),bckdhb(bckdhb),cacna1sa(cacna1sa),casq2(casq2),fosab(fosab),fosl1a(fosl1a),fosl2(fosl2),gpd1a(gpd1a),hif1aa(hif1aa),hspd1(hspd1),il6r(il6r),junba(junba),junbb(junbb),LOC125248593(LOC125248593),LOC125262403(LOC125262403),LOC125262404(LOC125262404),ndufs4(ndufs4),pck1(pck1),pkma(pkma),plat(plat),ppp1r15a(ppp1r15a),ptgs2a(ptgs2a),…
BP	GO:0030730	sequestering of triglyceride	10	6.352e-07	2.72748e-05	acsl4b(acsl4b),LOC125251306(LOC125251306),LOC125262403(LOC125262403),LOC125262404(LOC125262404),LOC125273549(LOC125273549),lpl(lpl),pnpla3(pnpla3),pparaa(pparaa),prkag2a(prkag2a),prkag2b(prkag2b)
BP	GO:0009124	nucleoside monophosphate biosynthetic process	19	6.45013e-07	2.75431e-05	adkb(adkb),ampd3a(ampd3a),atp5f1d(atp5f1d),atp5l(atp5l),atp5mc1(atp5mc1),atp5pf(atp5pf),ATP6(ATP6),hk2(hk2),LOC125273572(LOC125273572),LOC125276491(LOC125276491),pfkla(pfkla),pfklb(pfklb),pfkpa(pfkpa),pfkpb(pfkpb),pgam1a(pgam1a),pkma(pkma),prkag2a(prkag2a),prkag2b(prkag2b),tpi1a(tpi1a)
BP	GO:0007442	hindgut morphogenesis	17	6.49043e-07	2.75629e-05	dlc1(dlc1),egfra(egfra),erbb3b(erbb3b),etfa(etfa),ets1(ets1),ets2(ets2),LOC125250269(LOC125250269),LOC125258282(LOC125258282),LOC125258283(LOC125258283),LOC125258285(LOC125258285),LOC125258286(LOC125258286),LOC125258287(LOC125258287),LOC125258289(LOC125258289),LOC125258290(LOC125258290),myh7bb(myh7bb),smad7(smad7),smurf1(smurf1)
BP	GO:1905954	positive regulation of lipid localization	21	6.77735e-07	2.86241e-05	abca1a(abca1a),abca7(abca7),acsl4b(acsl4b),adipoqa(adipoqa),adipoqb(adipoqb),aifm1(aifm1),apoeb(apoeb),atp2a2a(atp2a2a),atp2a2b(atp2a2b),c1qtnf1(c1qtnf1),ehd1a(ehd1a),lipg(lipg),LOC125251306(LOC125251306),LOC125262403(LOC125262403),LOC125262404(LOC125262404),LOC125273549(LOC125273549),lpl(lpl),nfkbiaa(nfkbiaa),pnpla3(pnpla3),si:ch211-204c21.1(si:ch211-204c21.1),tnfrsf11a(tnfrsf11a)
BP	GO:0048646	anatomical structure formation involved in morphogenesis	127	7.12774e-07	2.99404e-05	actb1(actb1),actc2(actc2),adam8a(adam8a),agtr1a(agtr1a),angpt1(angpt1),ankrd1a(ankrd1a),aplnra(aplnra),atp6v1ba(atp6v1ba),cacna1sa(cacna1sa),casq2(casq2),ccn2a(ccn2a),cdh13(cdh13),cdh5(cdh5),cxcl8a(cxcl8a),cxcr3.3(cxcr3.3),dkk1b(dkk1b),dlc1(dlc1),dusp4(dusp4),dusp5(dusp5),ednraa(ednraa),efna1b(efna1b),egfra(egfra),egln1a(egln1a),ehd1a(ehd1a),en1b(en1b),epha2a(epha2a),epha4a(epha4a),erbb3b(erbb3b)…
BP	GO:0015711	organic anion transport	48	7.34368e-07	3.06094e-05	abat(abat),abca1a(abca1a),abca7(abca7),acsl1a(acsl1a),acsl1b(acsl1b),acsl4b(acsl4b),adora2ab(adora2ab),aifm1(aifm1),ano6(ano6),apoeb(apoeb),aqp8a.1(aqp8a.1),ca4a(ca4a),cpt1ab(cpt1ab),cpt2(cpt2),got2b(got2b),LOC125262403(LOC125262403),LOC125262404(LOC125262404),LOC125275906(LOC125275906),mpc2b(mpc2b),numbl(numbl),pck1(pck1),per2(per2),pparaa(pparaa),rgs4(rgs4),slc10a3(slc10a3),slc16a1a(slc16a1a),s…
BP	GO:0061525	hindgut development	17	7.36622e-07	3.06094e-05	dlc1(dlc1),egfra(egfra),erbb3b(erbb3b),etfa(etfa),ets1(ets1),ets2(ets2),LOC125250269(LOC125250269),LOC125258282(LOC125258282),LOC125258283(LOC125258283),LOC125258285(LOC125258285),LOC125258286(LOC125258286),LOC125258287(LOC125258287),LOC125258289(LOC125258289),LOC125258290(LOC125258290),myh7bb(myh7bb),smad7(smad7),smurf1(smurf1)
BP	GO:0003229	ventricular cardiac muscle tissue development	15	7.9529e-07	3.28706e-05	LOC125250269(LOC125250269),LOC125258282(LOC125258282),LOC125258283(LOC125258283),LOC125258285(LOC125258285),LOC125258286(LOC125258286),LOC125258287(LOC125258287),LOC125258289(LOC125258289),LOC125258290(LOC125258290),mybpc3(mybpc3),myl2b(myl2b),smad7(smad7),tnni1a(tnni1a),tnni1b(tnni1b),tnni1c(tnni1c),zgc:163073(zgc:163073)
BP	GO:0031650	regulation of heat generation	8	8.07346e-07	3.31913e-05	abat(abat),arrdc3b(arrdc3b),LOC125262403(LOC125262403),LOC125262404(LOC125262404),ptgs2a(ptgs2a),ptgs2b(ptgs2b),slc27a1b(slc27a1b),tnfrsf11a(tnfrsf11a)
BP	GO:0009108	coenzyme biosynthetic process	24	8.26603e-07	3.38033e-05	acsl1a(acsl1a),acsl1b(acsl1b),acsl4b(acsl4b),bckdhb(bckdhb),coq3(coq3),coq8ab(coq8ab),gcdha(gcdha),hk2(hk2),mmadhcb(mmadhcb),mpc2b(mpc2b),pank1a(pank1a),pdha1a(pdha1a),pdhb(pdhb),pdk2b(pdk2b),pfkla(pfkla),pfklb(pfklb),pfkpa(pfkpa),pfkpb(pfkpb),pgam1a(pgam1a),pkma(pkma),pnp5b(pnp5b),ptgs2a(ptgs2a),ptgs2b(ptgs2b),tpi1a(tpi1a)
BP	GO:0019432	triglyceride biosynthetic process	14	8.73972e-07	3.55523e-05	acsl1a(acsl1a),acsl1b(acsl1b),acsl4b(acsl4b),agpat9l(agpat9l),dgat1a(dgat1a),dgat2(dgat2),gk(gk),LOC125251306(LOC125251306),LOC125273549(LOC125273549),lpl(lpl),mogat3a(mogat3a),pck1(pck1),pnpla3(pnpla3),slc27a1b(slc27a1b)
CC	GO:0070161	anchoring junction	63	1.98893e-06	3.63829e-05	actb1(actb1),aqp3a(aqp3a),aqp7(aqp7),asap3(asap3),atp1a3b(atp1a3b),atp1b1a(atp1b1a),ccdc88ab(ccdc88ab),cdh5(cdh5),cldn5a(cldn5a),cldn5b(cldn5b),ddr1(ddr1),dlc1(dlc1),egfra(egfra),epb41l4b(epb41l4b),epha2a(epha2a),erbb3b(erbb3b),esama(esama),fabp7a(fabp7a),frmd4a(frmd4a),frmd5b(frmd5b),gja13.2(gja13.2),gjb3(gjb3),grb7(grb7),itga4(itga4),itga5(itga5),itgb6(itgb6),kcnj2a(kcnj2a),krt8(krt8),l1camb(l1…
BP	GO:0062012	regulation of small molecule metabolic process	41	1.00582e-06	4.07016e-05	abat(abat),acsl4b(acsl4b),adipoqa(adipoqa),adipoqb(adipoqb),apoeb(apoeb),bckdhb(bckdhb),c1qtnf1(c1qtnf1),coq3(coq3),COX2(COX2),cpt1ab(cpt1ab),dgat1a(dgat1a),dgat2(dgat2),fgfr4(fgfr4),flcn(flcn),gk(gk),gpd1a(gpd1a),hif1aa(hif1aa),ier3(ier3),insig1(insig1),LOC125250888(LOC125250888),LOC125251082(LOC125251082),LOC125262403(LOC125262403),LOC125262404(LOC125262404),LOC125263652(LOC125263652),LOC125273…
BP	GO:0006006	glucose metabolic process	28	1.07775e-06	4.33851e-05	adipoqa(adipoqa),adipoqb(adipoqb),c1qtnf1(c1qtnf1),cpt1ab(cpt1ab),dgat2(dgat2),got1(got1),got2b(got2b),gpd1a(gpd1a),hif1aa(hif1aa),hk2(hk2),LOC125250888(LOC125250888),LOC125263652(LOC125263652),mdh1aa(mdh1aa),pck1(pck1),pdk2b(pdk2b),per2(per2),pfkla(pfkla),pfklb(pfklb),pfkpa(pfkpa),pfkpb(pfkpb),pgam1a(pgam1a),pkma(pkma),pparaa(pparaa),pth1b(pth1b),pygb(pygb),pygmb(pygmb),slc25a10b(slc25a10b),tpi1…
BP	GO:0072330	monocarboxylic acid biosynthetic process	30	1.09549e-06	4.38705e-05	abat(abat),acsl4b(acsl4b),adipoqa(adipoqa),adipoqb(adipoqb),bckdhb(bckdhb),ch25h(ch25h),fgfr4(fgfr4),hk2(hk2),insig1(insig1),ldhba(ldhba),LOC125251082(LOC125251082),LOC125251306(LOC125251306),lpl(lpl),ndufab1a(ndufab1a),osbpl1a(osbpl1a),per2(per2),pfkla(pfkla),pfklb(pfklb),pfkpa(pfkpa),pfkpb(pfkpb),pgam1a(pgam1a),pkma(pkma),prkag2a(prkag2a),prkag2b(prkag2b),ptges(ptges),ptgs2a(ptgs2a),ptgs2b(ptgs…
BP	GO:0050896	response to stimulus	452	1.13449e-06	4.51982e-05	abat(abat),abca1a(abca1a),abca7(abca7),abhd6a(abhd6a),ablim2(ablim2),aco2(aco2),acsl1a(acsl1a),acsl1b(acsl1b),acsl4b(acsl4b),actc2(actc2),adam8a(adam8a),adamtsl2(adamtsl2),adcy1a(adcy1a),adgrl4(adgrl4),adipoqa(adipoqa),adipoqb(adipoqb),adkb(adkb),adora2ab(adora2ab),agap2(agap2),agpat9l(agpat9l),agtr1a(agtr1a),ahrra(ahrra),aifm1(aifm1),aipl1(aipl1),akap12b(akap12b),ampd3a(ampd3a),angpt1(angpt1),an…
BP	GO:0007395	dorsal closure, spreading of leading edge cells	11	1.23108e-06	4.87948e-05	egfra(egfra),erbb3b(erbb3b),LOC125250269(LOC125250269),LOC125258282(LOC125258282),LOC125258283(LOC125258283),LOC125258285(LOC125258285),LOC125258286(LOC125258286),LOC125258287(LOC125258287),LOC125258289(LOC125258289),LOC125258290(LOC125258290),myh7bb(myh7bb)
BP	GO:0003007	heart morphogenesis	41	1.43023e-06	5.63992e-05	actc2(actc2),angpt1(angpt1),ankrd1a(ankrd1a),cdh5(cdh5),cldn5a(cldn5a),cldn5b(cldn5b),dkk1b(dkk1b),dlc1(dlc1),efna1b(efna1b),egln1a(egln1a),hif1aa(hif1aa),l1camb(l1camb),lamb1a(lamb1a),LOC125250269(LOC125250269),LOC125255289(LOC125255289),LOC125258282(LOC125258282),LOC125258283(LOC125258283),LOC125258285(LOC125258285),LOC125258286(LOC125258286),LOC125258287(LOC125258287),LOC125258289(LOC125258289…
BP	GO:0015849	organic acid transport	37	1.65173e-06	6.44758e-05	abat(abat),acsl1a(acsl1a),acsl1b(acsl1b),acsl4b(acsl4b),adora2ab(adora2ab),apoeb(apoeb),aqp8a.1(aqp8a.1),cpt1ab(cpt1ab),cpt2(cpt2),got2b(got2b),LOC125262403(LOC125262403),LOC125262404(LOC125262404),mpc2b(mpc2b),pck1(pck1),per2(per2),pparaa(pparaa),rgs4(rgs4),slc10a3(slc10a3),slc16a1a(slc16a1a),slc16a1b(slc16a1b),slc16a3b(slc16a3b),slc16a6b(slc16a6b),slc16a9a(slc16a9a),slc16a9b(slc16a9b),slc1a5(sl…
BP	GO:0046942	carboxylic acid transport	37	1.65173e-06	6.44758e-05	abat(abat),acsl1a(acsl1a),acsl1b(acsl1b),acsl4b(acsl4b),adora2ab(adora2ab),apoeb(apoeb),aqp8a.1(aqp8a.1),cpt1ab(cpt1ab),cpt2(cpt2),got2b(got2b),LOC125262403(LOC125262403),LOC125262404(LOC125262404),mpc2b(mpc2b),pck1(pck1),per2(per2),pparaa(pparaa),rgs4(rgs4),slc10a3(slc10a3),slc16a1a(slc16a1a),slc16a1b(slc16a1b),slc16a3b(slc16a3b),slc16a6b(slc16a6b),slc16a9a(slc16a9a),slc16a9b(slc16a9b),slc1a5(sl…
BP	GO:0043502	regulation of muscle adaptation	19	1.6897e-06	6.56265e-05	adkb(adkb),atp2a2a(atp2a2a),atp2a2b(atp2a2b),LOC125250269(LOC125250269),LOC125258282(LOC125258282),LOC125258283(LOC125258283),LOC125258285(LOC125258285),LOC125258286(LOC125258286),LOC125258287(LOC125258287),LOC125258289(LOC125258289),LOC125258290(LOC125258290),LOC125259911(LOC125259911),LOC125273425(LOC125273425),rgs4(rgs4),scn5lab(scn5lab),slc9a1a(slc9a1a),tnni1a(tnni1a),tnni1b(tnni1b),tnnt1(tnn…
CC	GO:0005737	cytoplasm	515	3.78249e-06	6.75445e-05	abat(abat),abca1a(abca1a),abca7(abca7),abhd6a(abhd6a),ablim2(ablim2),acad8(acad8),acap3a(acap3a),aco2(aco2),acsl1a(acsl1a),acsl1b(acsl1b),acsl4b(acsl4b),actb1(actb1),actc2(actc2),adam8a(adam8a),adcy1a(adcy1a),adgrl4(adgrl4),adipoqa(adipoqa),adipoqb(adipoqb),adkb(adkb),adora2ab(adora2ab),aftphb(aftphb),agap2(agap2),agpat9l(agpat9l),agtr1a(agtr1a),ahrra(ahrra),aifm1(aifm1),aipl1(aipl1),akap12b(akap…
BP	GO:0015672	monovalent inorganic cation transport	55	1.88222e-06	7.27383e-05	ano6(ano6),atp1a3b(atp1a3b),atp1b1a(atp1b1a),atp5f1d(atp5f1d),atp5l(atp5l),atp5mc1(atp5mc1),atp5pf(atp5pf),ATP6(ATP6),atp6ap2(atp6ap2),atp6v1ba(atp6v1ba),atp6v1c1b(atp6v1c1b),atp6v1e1b(atp6v1e1b),casq2(casq2),cd63(cd63),COX2(COX2),cpox(cpox),CYTB(CYTB),ednraa(ednraa),kcna4(kcna4),kcnab1a(kcnab1a),kcnab2b(kcnab2b),kcnc4(kcnc4),kcnj2a(kcnj2a),kcnmb2(kcnmb2),LOC125243266(LOC125243266),LOC125247779(L…
BP	GO:0098656	anion transmembrane transport	38	1.92926e-06	7.41853e-05	abca1a(abca1a),ano5b(ano5b),ano6(ano6),cpt1ab(cpt1ab),cpt2(cpt2),LOC125243266(LOC125243266),lrrc8ab(lrrc8ab),lrrc8db(lrrc8db),mpc2b(mpc2b),per2(per2),rgs4(rgs4),slc10a3(slc10a3),slc12a7a(slc12a7a),slc16a1a(slc16a1a),slc16a1b(slc16a1b),slc16a3b(slc16a3b),slc16a6b(slc16a6b),slc16a9a(slc16a9a),slc16a9b(slc16a9b),slc1a5(slc1a5),slc20a1a(slc20a1a),slc20a1b(slc20a1b),slc25a10b(slc25a10b),slc25a18(slc25…
BP	GO:0005996	monosaccharide metabolic process	33	2.0393e-06	7.80285e-05	adipoqa(adipoqa),adipoqb(adipoqb),c1qtnf1(c1qtnf1),cpt1ab(cpt1ab),dgat2(dgat2),galk2(galk2),got1(got1),got2b(got2b),gpd1a(gpd1a),hif1aa(hif1aa),hk2(hk2),LOC125247607(LOC125247607),LOC125250888(LOC125250888),LOC125263652(LOC125263652),mdh1aa(mdh1aa),pck1(pck1),pdk2b(pdk2b),per2(per2),pfkla(pfkla),pfklb(pfklb),pfkpa(pfkpa),pfkpb(pfkpb),pgam1a(pgam1a),pgd(pgd),pkma(pkma),pparaa(pparaa),pth1b(pth1b),…
BP	GO:0060571	morphogenesis of an epithelial fold	13	2.04971e-06	7.80405e-05	egfra(egfra),hif1aa(hif1aa),LOC125248065(LOC125248065),LOC125250269(LOC125250269),LOC125258282(LOC125258282),LOC125258283(LOC125258283),LOC125258285(LOC125258285),LOC125258286(LOC125258286),LOC125258287(LOC125258287),LOC125258289(LOC125258289),LOC125258290(LOC125258290),myh7bb(myh7bb),wnt2bb(wnt2bb)
BP	GO:0046031	ADP metabolic process	17	2.15888e-06	8.17941e-05	ampd3a(ampd3a),gpd1a(gpd1a),hif1aa(hif1aa),hk2(hk2),ier3(ier3),LOC125263652(LOC125263652),LOC125273425(LOC125273425),pfkla(pfkla),pfklb(pfklb),pfkpa(pfkpa),pfkpb(pfkpb),pgam1a(pgam1a),pkma(pkma),pparaa(pparaa),prkag2a(prkag2a),prkag2b(prkag2b),tpi1a(tpi1a)
BP	GO:0010876	lipid localization	47	2.44045e-06	9.2011e-05	abca1a(abca1a),abca7(abca7),acsl1a(acsl1a),acsl1b(acsl1b),acsl4b(acsl4b),adipoqa(adipoqa),adipoqb(adipoqb),agtr1a(agtr1a),aifm1(aifm1),ano6(ano6),apoeb(apoeb),aqp8a.1(aqp8a.1),atp2a2a(atp2a2a),atp2a2b(atp2a2b),c1qtnf1(c1qtnf1),chka(chka),cpt1ab(cpt1ab),cpt2(cpt2),dgat1a(dgat1a),dgat2(dgat2),eci2(eci2),ehd1a(ehd1a),got2b(got2b),inhbaa(inhbaa),lcat(lcat),lipg(lipg),LOC125251306(LOC125251306),LOC125…
BP	GO:0006096	glycolytic process	16	2.47065e-06	9.26975e-05	gpd1a(gpd1a),hif1aa(hif1aa),hk2(hk2),ier3(ier3),LOC125263652(LOC125263652),LOC125273425(LOC125273425),pfkla(pfkla),pfklb(pfklb),pfkpa(pfkpa),pfkpb(pfkpb),pgam1a(pgam1a),pkma(pkma),pparaa(pparaa),prkag2a(prkag2a),prkag2b(prkag2b),tpi1a(tpi1a)
BP	GO:0031652	positive regulation of heat generation	7	2.58297e-06	9.64434e-05	abat(abat),LOC125262403(LOC125262403),LOC125262404(LOC125262404),ptgs2a(ptgs2a),ptgs2b(ptgs2b),slc27a1b(slc27a1b),tnfrsf11a(tnfrsf11a)
BP	GO:0051188	cofactor biosynthetic process	29	2.68878e-06	9.99113e-05	acsl1a(acsl1a),acsl1b(acsl1b),acsl4b(acsl4b),atp5if1a(atp5if1a),bckdhb(bckdhb),coq3(coq3),coq8ab(coq8ab),COX2(COX2),cpox(cpox),gcdha(gcdha),hk2(hk2),isca2(isca2),LOC125247704(LOC125247704),mmadhcb(mmadhcb),mpc2b(mpc2b),pank1a(pank1a),pdha1a(pdha1a),pdhb(pdhb),pdk2b(pdk2b),pfkla(pfkla),pfklb(pfklb),pfkpa(pfkpa),pfkpb(pfkpb),pgam1a(pgam1a),pkma(pkma),pnp5b(pnp5b),ptgs2a(ptgs2a),ptgs2b(ptgs2b),tpi1a…
BP	GO:0006757	ATP generation from ADP	16	2.784e-06	0.000102955	gpd1a(gpd1a),hif1aa(hif1aa),hk2(hk2),ier3(ier3),LOC125263652(LOC125263652),LOC125273425(LOC125273425),pfkla(pfkla),pfklb(pfklb),pfkpa(pfkpa),pfkpb(pfkpb),pgam1a(pgam1a),pkma(pkma),pparaa(pparaa),prkag2a(prkag2a),prkag2b(prkag2b),tpi1a(tpi1a)
BP	GO:0005975	carbohydrate metabolic process	51	2.84664e-06	0.00010428	abat(abat),adipoqa(adipoqa),adipoqb(adipoqb),c1qtnf1(c1qtnf1),cblb(cblb),coq3(coq3),cpt1ab(cpt1ab),dgat2(dgat2),galk2(galk2),gk(gk),got1(got1),got2b(got2b),gpd1a(gpd1a),gyg2(gyg2),hif1aa(hif1aa),hk2(hk2),idh3g(idh3g),ier3(ier3),impa2(impa2),LOC125247607(LOC125247607),LOC125250888(LOC125250888),LOC125260426(LOC125260426),LOC125263652(LOC125263652),LOC125263945(LOC125263945),LOC125265600(LOC1252656…
BP	GO:0046460	neutral lipid biosynthetic process	14	2.8603e-06	0.00010428	acsl1a(acsl1a),acsl1b(acsl1b),acsl4b(acsl4b),agpat9l(agpat9l),dgat1a(dgat1a),dgat2(dgat2),gk(gk),LOC125251306(LOC125251306),LOC125273549(LOC125273549),lpl(lpl),mogat3a(mogat3a),pck1(pck1),pnpla3(pnpla3),slc27a1b(slc27a1b)
BP	GO:0046463	acylglycerol biosynthetic process	14	2.8603e-06	0.00010428	acsl1a(acsl1a),acsl1b(acsl1b),acsl4b(acsl4b),agpat9l(agpat9l),dgat1a(dgat1a),dgat2(dgat2),gk(gk),LOC125251306(LOC125251306),LOC125273549(LOC125273549),lpl(lpl),mogat3a(mogat3a),pck1(pck1),pnpla3(pnpla3),slc27a1b(slc27a1b)
BP	GO:0055117	regulation of cardiac muscle contraction	16	3.13256e-06	0.000113669	atp1b1a(atp1b1a),atp2a2a(atp2a2a),atp2a2b(atp2a2b),casq2(casq2),ccn2a(ccn2a),hsp90aa1.2(hsp90aa1.2),kcnj2a(kcnj2a),LOC125255968(LOC125255968),LOC125272946(LOC125272946),LOC125273425(LOC125273425),rnf207a(rnf207a),rnf207b(rnf207b),scn5lab(scn5lab),slc9a1a(slc9a1a),smad7(smad7),tnni1c(tnni1c)
CC	GO:0001725	stress fiber	14	7.24137e-06	0.000123432	actc2(actc2),lima1a(lima1a),LOC125247704(LOC125247704),LOC125250269(LOC125250269),LOC125258282(LOC125258282),LOC125258283(LOC125258283),LOC125258285(LOC125258285),LOC125258286(LOC125258286),LOC125258287(LOC125258287),LOC125258289(LOC125258289),LOC125258290(LOC125258290),tpm2(tpm2),tpm3(tpm3),zyx(zyx)
CC	GO:0097517	contractile actin filament bundle	14	7.24137e-06	0.000123432	actc2(actc2),lima1a(lima1a),LOC125247704(LOC125247704),LOC125250269(LOC125250269),LOC125258282(LOC125258282),LOC125258283(LOC125258283),LOC125258285(LOC125258285),LOC125258286(LOC125258286),LOC125258287(LOC125258287),LOC125258289(LOC125258289),LOC125258290(LOC125258290),tpm2(tpm2),tpm3(tpm3),zyx(zyx)
BP	GO:1901739	regulation of myoblast fusion	12	3.47489e-06	0.000125502	ehd1a(ehd1a),LOC125250269(LOC125250269),LOC125258282(LOC125258282),LOC125258283(LOC125258283),LOC125258285(LOC125258285),LOC125258286(LOC125258286),LOC125258287(LOC125258287),LOC125258289(LOC125258289),LOC125258290(LOC125258290),myh7bb(myh7bb),nfatc2a(nfatc2a),ripor1(ripor1)
BP	GO:0019217	regulation of fatty acid metabolic process	16	3.51979e-06	0.000126532	acsl4b(acsl4b),adipoqa(adipoqa),adipoqb(adipoqb),bckdhb(bckdhb),cpt1ab(cpt1ab),dgat1a(dgat1a),dgat2(dgat2),gk(gk),insig1(insig1),LOC125251082(LOC125251082),pdk2b(pdk2b),pparaa(pparaa),prkag2a(prkag2a),prkag2b(prkag2b),ptgs2a(ptgs2a),ptgs2b(ptgs2b)
CC	GO:0005751	mitochondrial respiratory chain complex IV	7	7.97848e-06	0.000132975	COX2(COX2),lg19h15orf48(lg19h15orf48),LOC125247779(LOC125247779),LOC125254801(LOC125254801),LOC125257492(LOC125257492),LOC125261102(LOC125261102),LOC125276491(LOC125276491)
BP	GO:0006735	NADH regeneration	9	3.71739e-06	0.000133017	hk2(hk2),pck1(pck1),pfkla(pfkla),pfklb(pfklb),pfkpa(pfkpa),pfkpb(pfkpb),pgam1a(pgam1a),pkma(pkma),tpi1a(tpi1a)
BP	GO:0015718	monocarboxylic acid transport	24	3.7594e-06	0.000133291	abat(abat),acsl1a(acsl1a),acsl1b(acsl1b),acsl4b(acsl4b),apoeb(apoeb),aqp8a.1(aqp8a.1),cpt1ab(cpt1ab),cpt2(cpt2),got2b(got2b),LOC125262403(LOC125262403),LOC125262404(LOC125262404),mpc2b(mpc2b),pparaa(pparaa),slc10a3(slc10a3),slc16a1a(slc16a1a),slc16a1b(slc16a1b),slc16a3b(slc16a3b),slc16a6b(slc16a6b),slc16a9a(slc16a9a),slc16a9b(slc16a9b),slc27a1b(slc27a1b),slc38a7(slc38a7),thbs1a(thbs1a),tnfrsf11a(…
BP	GO:0014070	response to organic cyclic compound	101	3.75952e-06	0.000133291	abat(abat),acsl1a(acsl1a),acsl1b(acsl1b),adipoqa(adipoqa),adipoqb(adipoqb),adora2ab(adora2ab),agtr1a(agtr1a),aifm1(aifm1),ankrd1a(ankrd1a),apoeb(apoeb),aqp3a(aqp3a),aqp8a.1(aqp8a.1),atp1a3b(atp1a3b),bckdhb(bckdhb),btg2(btg2),ca4a(ca4a),cacna1sa(cacna1sa),casq2(casq2),ccn2a(ccn2a),cebpb(cebpb),chka(chka),cpn1(cpn1),cpt1ab(cpt1ab),ctsba(ctsba),CYTB(CYTB),ednraa(ednraa),egfra(egfra),ets1(ets1),fgfr1…
BP	GO:0060142	regulation of syncytium formation by plasma membrane fusion	13	3.78514e-06	0.000133586	atp6v1ba(atp6v1ba),ehd1a(ehd1a),LOC125250269(LOC125250269),LOC125258282(LOC125258282),LOC125258283(LOC125258283),LOC125258285(LOC125258285),LOC125258286(LOC125258286),LOC125258287(LOC125258287),LOC125258289(LOC125258289),LOC125258290(LOC125258290),myh7bb(myh7bb),nfatc2a(nfatc2a),ripor1(ripor1)
BP	GO:0030258	lipid modification	32	3.95851e-06	0.00013907	adipoqa(adipoqa),adipoqb(adipoqb),agtr1a(agtr1a),apoeb(apoeb),atp2a2a(atp2a2a),atp2a2b(atp2a2b),auh(auh),cpt1ab(cpt1ab),cpt2(cpt2),crata(crata),decr1(decr1),dgat1a(dgat1a),dgat2(dgat2),dgke(dgke),ech1(ech1),eci2(eci2),egfra(egfra),erbb3b(erbb3b),etfa(etfa),etfb(etfb),etfdh(etfdh),fgfr1b(fgfr1b),fgfr4(fgfr4),gcdha(gcdha),ivd(ivd),lcat(lcat),LOC125270478(LOC125270478),pip4p1b(pip4p1b),pparaa(pparaa…
BP	GO:0006099	tricarboxylic acid cycle	10	4.22518e-06	0.000147766	aco2(aco2),idh3g(idh3g),LOC125251082(LOC125251082),LOC125259949(LOC125259949),LOC125260426(LOC125260426),mdh1aa(mdh1aa),nnt(nnt),ogdhb(ogdhb),pdha1a(pdha1a),pdhb(pdhb)
BP	GO:0070555	response to interleukin-1	23	4.30533e-06	0.000149891	ankrd1a(ankrd1a),apoeb(apoeb),cebpb(cebpb),cxcl8a(cxcl8a),ets1(ets1),hif1aa(hif1aa),klf2b(klf2b),LOC125247704(LOC125247704),LOC125248238(LOC125248238),LOC125262403(LOC125262403),LOC125262404(LOC125262404),LOC125273425(LOC125273425),myd88(myd88),mylk3(mylk3),nfkbiaa(nfkbiaa),pck1(pck1),ptges(ptges),ptgs2a(ptgs2a),ptgs2b(ptgs2b),saa(saa),serpine1(serpine1),sox9a(sox9a),tnfrsf11a(tnfrsf11a)
BP	GO:0009081	branched-chain amino acid metabolic process	8	4.36426e-06	0.000151262	acad8(acad8),auh(auh),bcat2(bcat2),bckdhb(bckdhb),hibadha(hibadha),hmgcl(hmgcl),ivd(ivd),mccc2(mccc2)
BP	GO:0031033	myosin filament organization	13	4.38389e-06	0.000151264	LOC125250269(LOC125250269),LOC125258282(LOC125258282),LOC125258283(LOC125258283),LOC125258285(LOC125258285),LOC125258286(LOC125258286),LOC125258287(LOC125258287),LOC125258289(LOC125258289),LOC125258290(LOC125258290),mybpc3(mybpc3),myh7bb(myh7bb),myom3(myom3),nuak1a(nuak1a),nuak2(nuak2)
BP	GO:0035151	regulation of tube size, open tracheal system	15	4.49448e-06	0.00015439	atp1a3b(atp1a3b),l1camb(l1camb),LOC125250269(LOC125250269),LOC125258282(LOC125258282),LOC125258283(LOC125258283),LOC125258285(LOC125258285),LOC125258286(LOC125258286),LOC125258287(LOC125258287),LOC125258289(LOC125258289),LOC125258290(LOC125258290),LOC125272946(LOC125272946),mpp2b(mpp2b),myh7bb(myh7bb),nfascb(nfascb),pals2b(pals2b)
BP	GO:0071229	cellular response to acid chemical	30	4.67562e-06	0.000159902	abca1a(abca1a),atp1a3b(atp1a3b),cebpb(cebpb),cpt1ab(cpt1ab),dgat2(dgat2),egfra(egfra),gjb3(gjb3),hif1aa(hif1aa),klf2b(klf2b),krt91(krt91),l1camb(l1camb),LOC125247704(LOC125247704),LOC125250269(LOC125250269),LOC125256185(LOC125256185),LOC125258282(LOC125258282),LOC125258283(LOC125258283),LOC125258285(LOC125258285),LOC125258286(LOC125258286),LOC125258287(LOC125258287),LOC125258289(LOC125258289),LOC…
BP	GO:0019318	hexose metabolic process	29	4.73204e-06	0.000161119	adipoqa(adipoqa),adipoqb(adipoqb),c1qtnf1(c1qtnf1),cpt1ab(cpt1ab),dgat2(dgat2),galk2(galk2),got1(got1),got2b(got2b),gpd1a(gpd1a),hif1aa(hif1aa),hk2(hk2),LOC125250888(LOC125250888),LOC125263652(LOC125263652),mdh1aa(mdh1aa),pck1(pck1),pdk2b(pdk2b),per2(per2),pfkla(pfkla),pfklb(pfklb),pfkpa(pfkpa),pfkpb(pfkpb),pgam1a(pgam1a),pkma(pkma),pparaa(pparaa),pth1b(pth1b),pygb(pygb),pygmb(pygmb),slc25a10b(sl…
BP	GO:0008258	head involution	12	4.81382e-06	0.000163184	dlc1(dlc1),epb41l4b(epb41l4b),etfa(etfa),LOC125250269(LOC125250269),LOC125258282(LOC125258282),LOC125258283(LOC125258283),LOC125258285(LOC125258285),LOC125258286(LOC125258286),LOC125258287(LOC125258287),LOC125258289(LOC125258289),LOC125258290(LOC125258290),myh7bb(myh7bb)
BP	GO:0000768	syncytium formation by plasma membrane fusion	24	5.05083e-06	0.000169467	adam8a(adam8a),atp6v1ba(atp6v1ba),cacna1sa(cacna1sa),ehd1a(ehd1a),iqsec1b(iqsec1b),ldhba(ldhba),LOC125250269(LOC125250269),LOC125258282(LOC125258282),LOC125258283(LOC125258283),LOC125258285(LOC125258285),LOC125258286(LOC125258286),LOC125258287(LOC125258287),LOC125258289(LOC125258289),LOC125258290(LOC125258290),myh7bb(myh7bb),nfatc2a(nfatc2a),pfkla(pfkla),pfklb(pfklb),pfkpa(pfkpa),pfkpb(pfkpb),pkm…
BP	GO:0140253	cell-cell fusion	24	5.05083e-06	0.000169467	adam8a(adam8a),atp6v1ba(atp6v1ba),cacna1sa(cacna1sa),ehd1a(ehd1a),iqsec1b(iqsec1b),ldhba(ldhba),LOC125250269(LOC125250269),LOC125258282(LOC125258282),LOC125258283(LOC125258283),LOC125258285(LOC125258285),LOC125258286(LOC125258286),LOC125258287(LOC125258287),LOC125258289(LOC125258289),LOC125258290(LOC125258290),myh7bb(myh7bb),nfatc2a(nfatc2a),pfkla(pfkla),pfklb(pfklb),pfkpa(pfkpa),pfkpb(pfkpb),pkm…
BP	GO:0035159	regulation of tube length, open tracheal system	13	5.06492e-06	0.000169467	atp1a3b(atp1a3b),LOC125250269(LOC125250269),LOC125258282(LOC125258282),LOC125258283(LOC125258283),LOC125258285(LOC125258285),LOC125258286(LOC125258286),LOC125258287(LOC125258287),LOC125258289(LOC125258289),LOC125258290(LOC125258290),LOC125272946(LOC125272946),mpp2b(mpp2b),myh7bb(myh7bb),pals2b(pals2b)
BP	GO:0006165	nucleoside diphosphate phosphorylation	17	5.14752e-06	0.000171488	gpd1a(gpd1a),hif1aa(hif1aa),hk2(hk2),ier3(ier3),LOC125263652(LOC125263652),LOC125273425(LOC125273425),pck1(pck1),pfkla(pfkla),pfklb(pfklb),pfkpa(pfkpa),pfkpb(pfkpb),pgam1a(pgam1a),pkma(pkma),pparaa(pparaa),prkag2a(prkag2a),prkag2b(prkag2b),tpi1a(tpi1a)
BP	GO:1901653	cellular response to peptide	46	5.30052e-06	0.000175827	adipoqa(adipoqa),adipoqb(adipoqb),agtr1a(agtr1a),arhgef1a(arhgef1a),atp1a3b(atp1a3b),atp6v1ba(atp6v1ba),atp6v1c1b(atp6v1c1b),atp6v1e1b(atp6v1e1b),dlc1(dlc1),epha4a(epha4a),erbb3b(erbb3b),gnai2a(gnai2a),got1(got1),hif1aa(hif1aa),insig1(insig1),klf2b(klf2b),lin28b(lin28b),LOC125247607(LOC125247607),LOC125247704(LOC125247704),LOC125250269(LOC125250269),LOC125255566(LOC125255566),LOC125258282(LOC1252…
BP	GO:0071417	cellular response to organonitrogen compound	65	5.60414e-06	0.000185104	adipoqa(adipoqa),adipoqb(adipoqb),agtr1a(agtr1a),aqp8a.1(aqp8a.1),arhgef1a(arhgef1a),atp1a3b(atp1a3b),atp6v1ba(atp6v1ba),atp6v1c1b(atp6v1c1b),atp6v1e1b(atp6v1e1b),cacna1sa(cacna1sa),casq2(casq2),cebpb(cebpb),dlc1(dlc1),egfra(egfra),epha4a(epha4a),erbb3b(erbb3b),fgfr1b(fgfr1b),gnai2a(gnai2a),got1(got1),gpd1a(gpd1a),hif1aa(hif1aa),insig1(insig1),kcna4(kcna4),klf2b(klf2b),l1camb(l1camb),lin28b(lin28…
CC	GO:0043209	myelin sheath	27	1.13675e-05	0.00018534	aco2(aco2),atp1a3b(atp1a3b),atp1b1a(atp1b1a),atp6v1ba(atp6v1ba),cldn5a(cldn5a),cldn5b(cldn5b),ehd1a(ehd1a),got2b(got2b),hsp90aa1.2(hsp90aa1.2),hspd1(hspd1),ldhba(ldhba),LOC125247779(LOC125247779),LOC125254801(LOC125254801),LOC125272946(LOC125272946),mdh1aa(mdh1aa),ndrg1a(ndrg1a),ndufa10(ndufa10),ndufs3(ndufs3),ndufv2(ndufv2),nfascb(nfascb),pdha1a(pdha1a),pgam1a(pgam1a),pkma(pkma),slc25a5(slc25a5)…
BP	GO:0001101	response to acid chemical	48	5.67279e-06	0.000186574	abca1a(abca1a),acsl1a(acsl1a),acsl1b(acsl1b),aifm1(aifm1),apoeb(apoeb),aqp3a(aqp3a),atp1a3b(atp1a3b),ccn2a(ccn2a),cebpb(cebpb),cpt1ab(cpt1ab),dgat2(dgat2),dkk1b(dkk1b),egfra(egfra),gjb3(gjb3),gldc(gldc),hif1aa(hif1aa),hmgcl(hmgcl),insig1(insig1),klf2b(klf2b),krt8(krt8),krt91(krt91),l1camb(l1camb),LOC125246170(LOC125246170),LOC125247704(LOC125247704),LOC125250269(LOC125250269),LOC125256185(LOC1252…
BP	GO:0016053	organic acid biosynthetic process	36	5.77743e-06	0.000188412	abat(abat),acsl4b(acsl4b),adipoqa(adipoqa),adipoqb(adipoqb),bcat2(bcat2),bckdhb(bckdhb),ch25h(ch25h),fgfr4(fgfr4),got1(got1),got2b(got2b),hk2(hk2),insig1(insig1),ldhba(ldhba),LOC125251082(LOC125251082),LOC125251306(LOC125251306),LOC125262403(LOC125262403),LOC125262404(LOC125262404),lpl(lpl),ndufab1a(ndufab1a),osbpl1a(osbpl1a),per2(per2),pfkla(pfkla),pfklb(pfklb),pfkpa(pfkpa),pfkpb(pfkpb),pgam1a(p…
BP	GO:0046394	carboxylic acid biosynthetic process	36	5.77743e-06	0.000188412	abat(abat),acsl4b(acsl4b),adipoqa(adipoqa),adipoqb(adipoqb),bcat2(bcat2),bckdhb(bckdhb),ch25h(ch25h),fgfr4(fgfr4),got1(got1),got2b(got2b),hk2(hk2),insig1(insig1),ldhba(ldhba),LOC125251082(LOC125251082),LOC125251306(LOC125251306),LOC125262403(LOC125262403),LOC125262404(LOC125262404),lpl(lpl),ndufab1a(ndufab1a),osbpl1a(osbpl1a),per2(per2),pfkla(pfkla),pfklb(pfklb),pfkpa(pfkpa),pfkpb(pfkpb),pgam1a(p…
BP	GO:0098662	inorganic cation transmembrane transport	67	6.08175e-06	0.000197504	ano6(ano6),aplnra(aplnra),atp1a3b(atp1a3b),atp1b1a(atp1b1a),atp2a2a(atp2a2a),atp2a2b(atp2a2b),atp5f1d(atp5f1d),atp5l(atp5l),atp5mc1(atp5mc1),atp5pf(atp5pf),ATP6(ATP6),atp6ap2(atp6ap2),atp6v1ba(atp6v1ba),atp6v1c1b(atp6v1c1b),atp6v1e1b(atp6v1e1b),cacna1sa(cacna1sa),casq2(casq2),cd63(cd63),COX2(COX2),cpox(cpox),cxcl8a(cxcl8a),cxcr3.3(cxcr3.3),CYTB(CYTB),ednraa(ednraa),ero1a(ero1a),f2r(f2r),kcna4(kcn…
CC	GO:0042641	actomyosin	15	1.27062e-05	0.000202759	actc2(actc2),lima1a(lima1a),LOC125247704(LOC125247704),LOC125250269(LOC125250269),LOC125258282(LOC125258282),LOC125258283(LOC125258283),LOC125258285(LOC125258285),LOC125258286(LOC125258286),LOC125258287(LOC125258287),LOC125258289(LOC125258289),LOC125258290(LOC125258290),LOC125273425(LOC125273425),tpm2(tpm2),tpm3(tpm3),zyx(zyx)
BP	GO:0006949	syncytium formation	24	6.27174e-06	0.000202821	adam8a(adam8a),atp6v1ba(atp6v1ba),cacna1sa(cacna1sa),ehd1a(ehd1a),iqsec1b(iqsec1b),ldhba(ldhba),LOC125250269(LOC125250269),LOC125258282(LOC125258282),LOC125258283(LOC125258283),LOC125258285(LOC125258285),LOC125258286(LOC125258286),LOC125258287(LOC125258287),LOC125258289(LOC125258289),LOC125258290(LOC125258290),myh7bb(myh7bb),nfatc2a(nfatc2a),pfkla(pfkla),pfklb(pfklb),pfkpa(pfkpa),pfkpb(pfkpb),pkm…
BP	GO:0045196	establishment or maintenance of neuroblast polarity	10	6.35416e-06	0.00020463	LOC125250269(LOC125250269),LOC125258282(LOC125258282),LOC125258283(LOC125258283),LOC125258285(LOC125258285),LOC125258286(LOC125258286),LOC125258287(LOC125258287),LOC125258289(LOC125258289),LOC125258290(LOC125258290),myh7bb(myh7bb),pard6b(pard6b)
BP	GO:0051235	maintenance of location	50	6.93617e-06	0.000222447	abca1a(abca1a),acsl4b(acsl4b),actb1(actb1),aplnra(aplnra),apoeb(apoeb),atp2a2a(atp2a2a),atp2a2b(atp2a2b),cacna1sa(cacna1sa),casq2(casq2),cxcl8a(cxcl8a),cxcr3.3(cxcr3.3),dgat1a(dgat1a),dgat2(dgat2),eci2(eci2),ednraa(ednraa),ehd1a(ehd1a),ero1a(ero1a),f2r(f2r),fth1a(fth1a),hk2(hk2),insig1(insig1),itga5(itga5),LOC125247704(LOC125247704),LOC125248238(LOC125248238),LOC125250269(LOC125250269),LOC1252513…
BP	GO:0006979	response to oxidative stress	51	7.44845e-06	0.000237889	adcy1a(adcy1a),adipoqa(adipoqa),adipoqb(adipoqb),aifm1(aifm1),angptl7(angptl7),apoeb(apoeb),atp2a2a(atp2a2a),atp2a2b(atp2a2b),bnip3(bnip3),COX2(COX2),cpt1ab(cpt1ab),CYTB(CYTB),egfra(egfra),egln1a(egln1a),ero1a(ero1a),etfdh(etfdh),ets1(ets1),fosab(fosab),fosl1a(fosl1a),gpr37l1a(gpr37l1a),hif1aa(hif1aa),hspd1(hspd1),klf2b(klf2b),LOC125247704(LOC125247704),LOC125248593(LOC125248593),LOC125262403(LOC…
BP	GO:0006641	triglyceride metabolic process	21	7.55107e-06	0.000240174	acsl1a(acsl1a),acsl1b(acsl1b),acsl4b(acsl4b),agpat9l(agpat9l),apoeb(apoeb),cpt1ab(cpt1ab),ddhd2(ddhd2),dgat1a(dgat1a),dgat2(dgat2),fabp7a(fabp7a),gk(gk),gpd1a(gpd1a),insig1(insig1),lipeb(lipeb),LOC125251306(LOC125251306),LOC125273549(LOC125273549),lpl(lpl),mogat3a(mogat3a),pck1(pck1),pnpla3(pnpla3),slc27a1b(slc27a1b)
BP	GO:0046939	nucleotide phosphorylation	17	7.73524e-06	0.000245023	gpd1a(gpd1a),hif1aa(hif1aa),hk2(hk2),ier3(ier3),LOC125263652(LOC125263652),LOC125273425(LOC125273425),pck1(pck1),pfkla(pfkla),pfklb(pfklb),pfkpa(pfkpa),pfkpb(pfkpb),pgam1a(pgam1a),pkma(pkma),pparaa(pparaa),prkag2a(prkag2a),prkag2b(prkag2b),tpi1a(tpi1a)
BP	GO:0015985	energy coupled proton transport, down electrochemical gradient	7	7.95639e-06	0.00024927	atp5f1d(atp5f1d),atp5l(atp5l),atp5mc1(atp5mc1),atp5pf(atp5pf),ATP6(ATP6),LOC125273572(LOC125273572),LOC125276491(LOC125276491)
BP	GO:0015986	ATP synthesis coupled proton transport	7	7.95639e-06	0.00024927	atp5f1d(atp5f1d),atp5l(atp5l),atp5mc1(atp5mc1),atp5pf(atp5pf),ATP6(ATP6),LOC125273572(LOC125273572),LOC125276491(LOC125276491)
BP	GO:0071375	cellular response to peptide hormone stimulus	42	7.96607e-06	0.00024927	adipoqa(adipoqa),adipoqb(adipoqb),agtr1a(agtr1a),atp6v1ba(atp6v1ba),atp6v1c1b(atp6v1c1b),atp6v1e1b(atp6v1e1b),dlc1(dlc1),erbb3b(erbb3b),gnai2a(gnai2a),got1(got1),hif1aa(hif1aa),insig1(insig1),lin28b(lin28b),LOC125247607(LOC125247607),LOC125247704(LOC125247704),LOC125250269(LOC125250269),LOC125255566(LOC125255566),LOC125258282(LOC125258282),LOC125258283(LOC125258283),LOC125258285(LOC125258285),LOC…
BP	GO:0050873	brown fat cell differentiation	11	8.15017e-06	0.000253318	adipoqa(adipoqa),adipoqb(adipoqb),bnip3(bnip3),cebpb(cebpb),ero1a(ero1a),LOC125265600(LOC125265600),mb(mb),mecom(mecom),metrnla(metrnla),ptgs2a(ptgs2a),ptgs2b(ptgs2b)
BP	GO:0016042	lipid catabolic process	36	8.16096e-06	0.000253318	abhd6a(abhd6a),adipoqa(adipoqa),adipoqb(adipoqb),apoeb(apoeb),atp2a2a(atp2a2a),atp2a2b(atp2a2b),auh(auh),cpt1ab(cpt1ab),cpt2(cpt2),crata(crata),ddhd2(ddhd2),decr1(decr1),ech1(ech1),eci2(eci2),etfa(etfa),etfb(etfb),etfdh(etfdh),fabp7a(fabp7a),gcdha(gcdha),gde1(gde1),ivd(ivd),lipeb(lipeb),lipg(lipg),LOC125251306(LOC125251306),LOC125262403(LOC125262403),LOC125262404(LOC125262404),LOC125273354(LOC125…
BP	GO:0033865	nucleoside bisphosphate metabolic process	17	9.42273e-06	0.000289001	acsl1a(acsl1a),acsl1b(acsl1b),acsl4b(acsl4b),bckdhb(bckdhb),dgat1a(dgat1a),dgat2(dgat2),gcdha(gcdha),hmgcl(hmgcl),mccc2(mccc2),mcee(mcee),mpc2b(mpc2b),ogdhb(ogdhb),pank1a(pank1a),pdha1a(pdha1a),pdhb(pdhb),pdk2b(pdk2b),si:dkey-97m3.1(si:dkey-97m3.1)
BP	GO:0033875	ribonucleoside bisphosphate metabolic process	17	9.42273e-06	0.000289001	acsl1a(acsl1a),acsl1b(acsl1b),acsl4b(acsl4b),bckdhb(bckdhb),dgat1a(dgat1a),dgat2(dgat2),gcdha(gcdha),hmgcl(hmgcl),mccc2(mccc2),mcee(mcee),mpc2b(mpc2b),ogdhb(ogdhb),pank1a(pank1a),pdha1a(pdha1a),pdhb(pdhb),pdk2b(pdk2b),si:dkey-97m3.1(si:dkey-97m3.1)
BP	GO:0034032	purine nucleoside bisphosphate metabolic process	17	9.42273e-06	0.000289001	acsl1a(acsl1a),acsl1b(acsl1b),acsl4b(acsl4b),bckdhb(bckdhb),dgat1a(dgat1a),dgat2(dgat2),gcdha(gcdha),hmgcl(hmgcl),mccc2(mccc2),mcee(mcee),mpc2b(mpc2b),ogdhb(ogdhb),pank1a(pank1a),pdha1a(pdha1a),pdhb(pdhb),pdk2b(pdk2b),si:dkey-97m3.1(si:dkey-97m3.1)
BP	GO:0031038	myosin II filament organization	9	9.4949e-06	0.000290064	LOC125250269(LOC125250269),LOC125258282(LOC125258282),LOC125258283(LOC125258283),LOC125258285(LOC125258285),LOC125258286(LOC125258286),LOC125258287(LOC125258287),LOC125258289(LOC125258289),LOC125258290(LOC125258290),myh7bb(myh7bb)
BP	GO:0009719	response to endogenous stimulus	142	9.63571e-06	0.000293206	abca1a(abca1a),acsl1a(acsl1a),acsl1b(acsl1b),acsl4b(acsl4b),adamtsl2(adamtsl2),adipoqa(adipoqa),adipoqb(adipoqb),agtr1a(agtr1a),aifm1(aifm1),ankrd1a(ankrd1a),apoeb(apoeb),aqp8a.1(aqp8a.1),arhgef1a(arhgef1a),atp1a3b(atp1a3b),atp2a2a(atp2a2a),atp2a2b(atp2a2b),atp6v1ba(atp6v1ba),atp6v1c1b(atp6v1c1b),atp6v1e1b(atp6v1e1b),bckdhb(bckdhb),btg2(btg2),ca4a(ca4a),cacna1sa(cacna1sa),casq2(casq2),cblb(cblb),…
MF	GO:0030172	troponin C binding	6	2.07205e-06	0.000298047	LOC125247219(LOC125247219),tnni1a(tnni1a),tnni1b(tnni1b),tnni1c(tnni1c),tnni2a.4(tnni2a.4),tnni4a(tnni4a)
MF	GO:0030898	actin-dependent ATPase activity	8	2.30152e-06	0.000298047	LOC125250269(LOC125250269),LOC125258282(LOC125258282),LOC125258283(LOC125258283),LOC125258285(LOC125258285),LOC125258286(LOC125258286),LOC125258287(LOC125258287),LOC125258289(LOC125258289),LOC125258290(LOC125258290)
BP	GO:0031649	heat generation	8	1.0069e-05	0.00030519	abat(abat),arrdc3b(arrdc3b),LOC125262403(LOC125262403),LOC125262404(LOC125262404),ptgs2a(ptgs2a),ptgs2b(ptgs2b),slc27a1b(slc27a1b),tnfrsf11a(tnfrsf11a)
BP	GO:1903825	organic acid transmembrane transport	24	1.02301e-05	0.00030766	cpt1ab(cpt1ab),cpt2(cpt2),mpc2b(mpc2b),per2(per2),rgs4(rgs4),slc10a3(slc10a3),slc16a1a(slc16a1a),slc16a1b(slc16a1b),slc16a3b(slc16a3b),slc16a6b(slc16a6b),slc16a9a(slc16a9a),slc16a9b(slc16a9b),slc1a5(slc1a5),slc25a10b(slc25a10b),slc25a18(slc25a18),slc25a55a(slc25a55a),slc27a1b(slc27a1b),slc38a6(slc38a6),slc38a7(slc38a7),slc3a1(slc3a1),slc43a2b(slc43a2b),slc7a3a(slc7a3a),slc7a3b(slc7a3b),thbs1a(thb…
BP	GO:1905039	carboxylic acid transmembrane transport	24	1.02301e-05	0.00030766	cpt1ab(cpt1ab),cpt2(cpt2),mpc2b(mpc2b),per2(per2),rgs4(rgs4),slc10a3(slc10a3),slc16a1a(slc16a1a),slc16a1b(slc16a1b),slc16a3b(slc16a3b),slc16a6b(slc16a6b),slc16a9a(slc16a9a),slc16a9b(slc16a9b),slc1a5(slc1a5),slc25a10b(slc25a10b),slc25a18(slc25a18),slc25a55a(slc25a55a),slc27a1b(slc27a1b),slc38a6(slc38a6),slc38a7(slc38a7),slc3a1(slc3a1),slc43a2b(slc43a2b),slc7a3a(slc7a3a),slc7a3b(slc7a3b),thbs1a(thb…
BP	GO:0007520	myoblast fusion	22	1.13213e-05	0.000337203	cacna1sa(cacna1sa),ehd1a(ehd1a),iqsec1b(iqsec1b),ldhba(ldhba),LOC125250269(LOC125250269),LOC125258282(LOC125258282),LOC125258283(LOC125258283),LOC125258285(LOC125258285),LOC125258286(LOC125258286),LOC125258287(LOC125258287),LOC125258289(LOC125258289),LOC125258290(LOC125258290),myh7bb(myh7bb),nfatc2a(nfatc2a),pfkla(pfkla),pfklb(pfklb),pfkpa(pfkpa),pfkpb(pfkpb),pkma(pkma),ripor1(ripor1),tanc2a(tanc…
BP	GO:0006637	acyl-CoA metabolic process	15	1.13433e-05	0.000337203	acsl1a(acsl1a),acsl1b(acsl1b),acsl4b(acsl4b),bckdhb(bckdhb),dgat1a(dgat1a),dgat2(dgat2),gcdha(gcdha),hmgcl(hmgcl),mcee(mcee),mpc2b(mpc2b),ogdhb(ogdhb),pdha1a(pdha1a),pdhb(pdhb),pdk2b(pdk2b),si:dkey-97m3.1(si:dkey-97m3.1)
BP	GO:0035383	thioester metabolic process	15	1.13433e-05	0.000337203	acsl1a(acsl1a),acsl1b(acsl1b),acsl4b(acsl4b),bckdhb(bckdhb),dgat1a(dgat1a),dgat2(dgat2),gcdha(gcdha),hmgcl(hmgcl),mcee(mcee),mpc2b(mpc2b),ogdhb(ogdhb),pdha1a(pdha1a),pdhb(pdhb),pdk2b(pdk2b),si:dkey-97m3.1(si:dkey-97m3.1)
BP	GO:0046683	response to organophosphorus	24	1.17187e-05	0.000347027	adipoqa(adipoqa),adipoqb(adipoqb),aqp8a.1(aqp8a.1),bckdhb(bckdhb),fosab(fosab),fosl1a(fosl1a),fosl2(fosl2),gpd1a(gpd1a),hspd1(hspd1),il6r(il6r),junba(junba),junbb(junbb),LOC125248593(LOC125248593),LOC125262403(LOC125262403),LOC125262404(LOC125262404),ndufs4(ndufs4),pck1(pck1),pkma(pkma),plat(plat),ptgs2a(ptgs2a),ptgs2b(ptgs2b),pygmb(pygmb),ryr1a(ryr1a),serpine1(serpine1)
CC	GO:0032432	actin filament bundle	14	2.33643e-05	0.000358252	actc2(actc2),lima1a(lima1a),LOC125247704(LOC125247704),LOC125250269(LOC125250269),LOC125258282(LOC125258282),LOC125258283(LOC125258283),LOC125258285(LOC125258285),LOC125258286(LOC125258286),LOC125258287(LOC125258287),LOC125258289(LOC125258289),LOC125258290(LOC125258290),tpm2(tpm2),tpm3(tpm3),zyx(zyx)
CC	GO:0005945	6-phosphofructokinase complex	4	2.34058e-05	0.000358252	pfkla(pfkla),pfklb(pfklb),pfkpa(pfkpa),pfkpb(pfkpb)
MF	GO:0004806	triglyceride lipase activity	7	3.43409e-06	0.000371264	ddhd2(ddhd2),lipeb(lipeb),lipg(lipg),LOC125251306(LOC125251306),LOC125273549(LOC125273549),lpl(lpl),pnpla3(pnpla3)
MF	GO:0050662	coenzyme binding	24	3.57995e-06	0.000371264	abat(abat),aifm1(aifm1),aldh9a1a.1(aldh9a1a.1),decr1(decr1),etfa(etfa),etfdh(etfdh),gcdha(gcdha),gldc(gldc),got2b(got2b),gpd1a(gpd1a),hmgcl(hmgcl),kcnab1a(kcnab1a),ldhba(ldhba),LOC125248593(LOC125248593),LOC125263652(LOC125263652),LOC125273549(LOC125273549),mdh1aa(mdh1aa),nnt(nnt),ogdhb(ogdhb),pcca(pcca),pgd(pgd),pnpla3(pnpla3),pygb(pygb),pygmb(pygmb)
MF	GO:0004465	lipoprotein lipase activity	5	3.72698e-06	0.000371264	lipg(lipg),LOC125251306(LOC125251306),LOC125273549(LOC125273549),lpl(lpl),pnpla3(pnpla3)
MF	GO:0032027	myosin light chain binding	10	4.01473e-06	0.000371362	LOC125250269(LOC125250269),LOC125258282(LOC125258282),LOC125258283(LOC125258283),LOC125258285(LOC125258285),LOC125258286(LOC125258286),LOC125258287(LOC125258287),LOC125258289(LOC125258289),LOC125258290(LOC125258290),myh7bb(myh7bb),mylk2(mylk2)
CC	GO:0016469	proton-transporting two-sector ATPase complex	9	2.62946e-05	0.000386686	atp5f1d(atp5f1d),atp5l(atp5l),atp5mc1(atp5mc1),atp5pf(atp5pf),ATP6(ATP6),atp6ap2(atp6ap2),atp6v1ba(atp6v1ba),atp6v1c1b(atp6v1c1b),atp6v1e1b(atp6v1e1b)
CC	GO:0070938	contractile ring	9	2.62946e-05	0.000386686	LOC125250269(LOC125250269),LOC125258282(LOC125258282),LOC125258283(LOC125258283),LOC125258285(LOC125258285),LOC125258286(LOC125258286),LOC125258287(LOC125258287),LOC125258289(LOC125258289),LOC125258290(LOC125258290),myh7bb(myh7bb)
CC	GO:0090533	cation-transporting ATPase complex	6	2.69977e-05	0.000389389	atp1a3b(atp1a3b),atp1b1a(atp1b1a),atp2a2a(atp2a2a),atp2a2b(atp2a2b),LOC125272946(LOC125272946),slc9a1a(slc9a1a)
BP	GO:0014902	myotube differentiation	29	1.36073e-05	0.000401417	actb1(actb1),actc2(actc2),cacna1sa(cacna1sa),ehd1a(ehd1a),iqsec1b(iqsec1b),klhl41a(klhl41a),ldhba(ldhba),LOC125250269(LOC125250269),LOC125258282(LOC125258282),LOC125258283(LOC125258283),LOC125258285(LOC125258285),LOC125258286(LOC125258286),LOC125258287(LOC125258287),LOC125258289(LOC125258289),LOC125258290(LOC125258290),LOC125262564(LOC125262564),LOC125273425(LOC125273425),myh7bb(myh7bb),nfatc2a(n…
CC	GO:0044291	cell-cell contact zone	17	2.85318e-05	0.000403751	atp1b1a(atp1b1a),kcnj2a(kcnj2a),LOC125250269(LOC125250269),LOC125258282(LOC125258282),LOC125258283(LOC125258283),LOC125258285(LOC125258285),LOC125258286(LOC125258286),LOC125258287(LOC125258287),LOC125258289(LOC125258289),LOC125258290(LOC125258290),LOC125272946(LOC125272946),myh7bb(myh7bb),obscna(obscna),rap2b(rap2b),scn5lab(scn5lab),slc2a1b(slc2a1b),slc9a1a(slc9a1a)
BP	GO:0035214	eye-antennal disc development	16	1.42379e-05	0.000418421	dachc(dachc),egfra(egfra),erbb3b(erbb3b),ets1(ets1),ets2(ets2),LOC125250269(LOC125250269),LOC125258282(LOC125258282),LOC125258283(LOC125258283),LOC125258285(LOC125258285),LOC125258286(LOC125258286),LOC125258287(LOC125258287),LOC125258289(LOC125258289),LOC125258290(LOC125258290),myh7bb(myh7bb),sall1a(sall1a),smad7(smad7)
BP	GO:0032370	positive regulation of lipid transport	13	1.48307e-05	0.000432869	abca1a(abca1a),abca7(abca7),adipoqa(adipoqa),adipoqb(adipoqb),aifm1(aifm1),apoeb(apoeb),c1qtnf1(c1qtnf1),lipg(lipg),LOC125262403(LOC125262403),LOC125262404(LOC125262404),nfkbiaa(nfkbiaa),si:ch211-204c21.1(si:ch211-204c21.1),tnfrsf11a(tnfrsf11a)
BP	GO:0003231	cardiac ventricle development	20	1.48444e-05	0.000432869	egln1a(egln1a),hif1aa(hif1aa),LOC125250269(LOC125250269),LOC125258282(LOC125258282),LOC125258283(LOC125258283),LOC125258285(LOC125258285),LOC125258286(LOC125258286),LOC125258287(LOC125258287),LOC125258289(LOC125258289),LOC125258290(LOC125258290),LOC125275928(LOC125275928),mybpc3(mybpc3),myl2b(myl2b),sall1a(sall1a),scn5lab(scn5lab),smad7(smad7),tnni1a(tnni1a),tnni1b(tnni1b),tnni1c(tnni1c),zgc:1630…
BP	GO:0071214	cellular response to abiotic stimulus	42	1.49536e-05	0.000432869	ankrd1a(ankrd1a),arhgef1a(arhgef1a),bnip3(bnip3),ctsba(ctsba),ednraa(ednraa),gadd45aa(gadd45aa),got1(got1),gpd1a(gpd1a),hif1aa(hif1aa),irf1b(irf1b),kcnj2a(kcnj2a),LOC125247704(LOC125247704),LOC125248593(LOC125248593),LOC125250269(LOC125250269),LOC125258282(LOC125258282),LOC125258283(LOC125258283),LOC125258285(LOC125258285),LOC125258286(LOC125258286),LOC125258287(LOC125258287),LOC125258289(LOC1252…
BP	GO:0104004	cellular response to environmental stimulus	42	1.49536e-05	0.000432869	ankrd1a(ankrd1a),arhgef1a(arhgef1a),bnip3(bnip3),ctsba(ctsba),ednraa(ednraa),gadd45aa(gadd45aa),got1(got1),gpd1a(gpd1a),hif1aa(hif1aa),irf1b(irf1b),kcnj2a(kcnj2a),LOC125247704(LOC125247704),LOC125248593(LOC125248593),LOC125250269(LOC125250269),LOC125258282(LOC125258282),LOC125258283(LOC125258283),LOC125258285(LOC125258285),LOC125258286(LOC125258286),LOC125258287(LOC125258287),LOC125258289(LOC1252…
BP	GO:0006638	neutral lipid metabolic process	22	1.51338e-05	0.000434828	abhd6a(abhd6a),acsl1a(acsl1a),acsl1b(acsl1b),acsl4b(acsl4b),agpat9l(agpat9l),apoeb(apoeb),cpt1ab(cpt1ab),ddhd2(ddhd2),dgat1a(dgat1a),dgat2(dgat2),fabp7a(fabp7a),gk(gk),gpd1a(gpd1a),insig1(insig1),lipeb(lipeb),LOC125251306(LOC125251306),LOC125273549(LOC125273549),lpl(lpl),mogat3a(mogat3a),pck1(pck1),pnpla3(pnpla3),slc27a1b(slc27a1b)
BP	GO:0006639	acylglycerol metabolic process	22	1.51338e-05	0.000434828	abhd6a(abhd6a),acsl1a(acsl1a),acsl1b(acsl1b),acsl4b(acsl4b),agpat9l(agpat9l),apoeb(apoeb),cpt1ab(cpt1ab),ddhd2(ddhd2),dgat1a(dgat1a),dgat2(dgat2),fabp7a(fabp7a),gk(gk),gpd1a(gpd1a),insig1(insig1),lipeb(lipeb),LOC125251306(LOC125251306),LOC125273549(LOC125273549),lpl(lpl),mogat3a(mogat3a),pck1(pck1),pnpla3(pnpla3),slc27a1b(slc27a1b)
BP	GO:0009435	NAD biosynthetic process	11	1.55241e-05	0.000444393	hk2(hk2),pfkla(pfkla),pfklb(pfklb),pfkpa(pfkpa),pfkpb(pfkpb),pgam1a(pgam1a),pkma(pkma),pnp5b(pnp5b),ptgs2a(ptgs2a),ptgs2b(ptgs2b),tpi1a(tpi1a)
BP	GO:0006101	citrate metabolic process	10	1.61127e-05	0.000459539	aco2(aco2),idh3g(idh3g),LOC125251082(LOC125251082),LOC125259949(LOC125259949),LOC125260426(LOC125260426),mdh1aa(mdh1aa),nnt(nnt),ogdhb(ogdhb),pdha1a(pdha1a),pdhb(pdhb)
MF	GO:0022857	transmembrane transporter activity	78	5.37939e-06	0.000461736	abca1a(abca1a),abca7(abca7),ano5b(ano5b),ano6(ano6),aqp3a(aqp3a),aqp7(aqp7),aqp8a.1(aqp8a.1),atp1a3b(atp1a3b),atp1b1a(atp1b1a),atp2a2a(atp2a2a),atp2a2b(atp2a2b),atp5f1d(atp5f1d),atp5l(atp5l),atp5mc1(atp5mc1),atp5pf(atp5pf),ATP6(ATP6),atp6v1ba(atp6v1ba),atp6v1c1b(atp6v1c1b),atp6v1e1b(atp6v1e1b),cacna1sa(cacna1sa),COX2(COX2),cpox(cpox),gjb3(gjb3),kcna4(kcna4),kcnab1a(kcnab1a),kcnab2b(kcnab2b),kcnc4…
MF	GO:0005215	transporter activity	89	5.70484e-06	0.000461736	abca1a(abca1a),abca7(abca7),aftphb(aftphb),ano5b(ano5b),ano6(ano6),apoeb(apoeb),aqp3a(aqp3a),aqp7(aqp7),aqp8a.1(aqp8a.1),atp1a3b(atp1a3b),atp1b1a(atp1b1a),atp2a2a(atp2a2a),atp2a2b(atp2a2b),atp5f1d(atp5f1d),atp5l(atp5l),atp5mc1(atp5mc1),atp5pf(atp5pf),ATP6(ATP6),atp6v1ba(atp6v1ba),atp6v1c1b(atp6v1c1b),atp6v1e1b(atp6v1e1b),cacna1sa(cacna1sa),COX2(COX2),cpox(cpox),gjb3(gjb3),kcna4(kcna4),kcnab1a(kcn…
BP	GO:0097006	regulation of plasma lipoprotein particle levels	14	1.66498e-05	0.000473111	abca1a(abca1a),abca7(abca7),adipoqa(adipoqa),adipoqb(adipoqb),agtr1a(agtr1a),apoeb(apoeb),dgat1a(dgat1a),dgat2(dgat2),ehd1a(ehd1a),lcat(lcat),lipg(lipg),LOC125251306(LOC125251306),lpl(lpl),nceh1a(nceh1a)
BP	GO:0006629	lipid metabolic process	99	1.73888e-05	0.000492077	abca1a(abca1a),abhd6a(abhd6a),acad8(acad8),acap3a(acap3a),acsl1a(acsl1a),acsl1b(acsl1b),acsl4b(acsl4b),adipoqa(adipoqa),adipoqb(adipoqb),agap2(agap2),agpat9l(agpat9l),agtr1a(agtr1a),ankrd1a(ankrd1a),apoeb(apoeb),atp2a2a(atp2a2a),atp2a2b(atp2a2b),auh(auh),bckdhb(bckdhb),ch25h(ch25h),chka(chka),cpt1ab(cpt1ab),cpt2(cpt2),crata(crata),ddhd2(ddhd2),decr1(decr1),dgat1a(dgat1a),dgat2(dgat2),dgke(dgke),d…
BP	GO:0062013	positive regulation of small molecule metabolic process	22	1.74446e-05	0.000492077	adipoqa(adipoqa),adipoqb(adipoqb),bckdhb(bckdhb),COX2(COX2),cpt1ab(cpt1ab),dgat1a(dgat1a),dgat2(dgat2),gpd1a(gpd1a),hif1aa(hif1aa),LOC125251082(LOC125251082),LOC125262403(LOC125262403),LOC125262404(LOC125262404),LOC125263652(LOC125263652),lrpprc(lrpprc),pck1(pck1),pparaa(pparaa),ptgs2a(ptgs2a),ptgs2b(ptgs2b),pth1b(pth1b),pygb(pygb),pygmb(pygmb),si:ch211-204c21.1(si:ch211-204c21.1)
BP	GO:0046664	dorsal closure, amnioserosa morphology change	9	1.77843e-05	0.000499835	LOC125250269(LOC125250269),LOC125258282(LOC125258282),LOC125258283(LOC125258283),LOC125258285(LOC125258285),LOC125258286(LOC125258286),LOC125258287(LOC125258287),LOC125258289(LOC125258289),LOC125258290(LOC125258290),myh7bb(myh7bb)
BP	GO:0009135	purine nucleoside diphosphate metabolic process	18	1.84322e-05	0.000514305	ampd3a(ampd3a),gpd1a(gpd1a),hif1aa(hif1aa),hk2(hk2),ier3(ier3),LOC125263652(LOC125263652),LOC125273425(LOC125273425),pals2b(pals2b),pfkla(pfkla),pfklb(pfklb),pfkpa(pfkpa),pfkpb(pfkpb),pgam1a(pgam1a),pkma(pkma),pparaa(pparaa),prkag2a(prkag2a),prkag2b(prkag2b),tpi1a(tpi1a)
BP	GO:0009179	purine ribonucleoside diphosphate metabolic process	18	1.84322e-05	0.000514305	ampd3a(ampd3a),gpd1a(gpd1a),hif1aa(hif1aa),hk2(hk2),ier3(ier3),LOC125263652(LOC125263652),LOC125273425(LOC125273425),pals2b(pals2b),pfkla(pfkla),pfklb(pfklb),pfkpa(pfkpa),pfkpb(pfkpb),pgam1a(pgam1a),pkma(pkma),pparaa(pparaa),prkag2a(prkag2a),prkag2b(prkag2b),tpi1a(tpi1a)
BP	GO:0042776	mitochondrial ATP synthesis coupled proton transport	6	1.85153e-05	0.000514766	atp5f1d(atp5f1d),atp5l(atp5l),atp5pf(atp5pf),ATP6(ATP6),LOC125273572(LOC125273572),LOC125276491(LOC125276491)
MF	GO:0019829	ATPase-coupled cation transmembrane transporter activity	12	7.42245e-06	0.000565416	atp1a3b(atp1a3b),atp1b1a(atp1b1a),atp2a2a(atp2a2a),atp2a2b(atp2a2b),atp5f1d(atp5f1d),atp5mc1(atp5mc1),ATP6(ATP6),atp6v1ba(atp6v1ba),atp6v1c1b(atp6v1c1b),atp6v1e1b(atp6v1e1b),cpox(cpox),LOC125272946(LOC125272946)
BP	GO:0061621	canonical glycolysis	8	2.1068e-05	0.000581552	hk2(hk2),pfkla(pfkla),pfklb(pfklb),pfkpa(pfkpa),pfkpb(pfkpb),pgam1a(pgam1a),pkma(pkma),tpi1a(tpi1a)
BP	GO:0061718	glucose catabolic process to pyruvate	8	2.1068e-05	0.000581552	hk2(hk2),pfkla(pfkla),pfklb(pfklb),pfkpa(pfkpa),pfkpb(pfkpb),pgam1a(pgam1a),pkma(pkma),tpi1a(tpi1a)
MF	GO:0015318	inorganic molecular entity transmembrane transporter activity	67	8.36219e-06	0.000584539	ano5b(ano5b),ano6(ano6),aqp3a(aqp3a),aqp7(aqp7),aqp8a.1(aqp8a.1),atp1a3b(atp1a3b),atp1b1a(atp1b1a),atp2a2a(atp2a2a),atp2a2b(atp2a2b),atp5f1d(atp5f1d),atp5mc1(atp5mc1),ATP6(ATP6),atp6v1ba(atp6v1ba),atp6v1c1b(atp6v1c1b),atp6v1e1b(atp6v1e1b),cacna1sa(cacna1sa),COX2(COX2),cpox(cpox),kcna4(kcna4),kcnab1a(kcnab1a),kcnab2b(kcnab2b),kcnc4(kcnc4),kcnj2a(kcnj2a),kcnmb2(kcnmb2),LOC125243266(LOC125243266),LO…
MF	GO:0015075	ion transmembrane transporter activity	69	8.57625e-06	0.000584539	abca1a(abca1a),ano5b(ano5b),ano6(ano6),atp1a3b(atp1a3b),atp1b1a(atp1b1a),atp2a2a(atp2a2a),atp2a2b(atp2a2b),atp5f1d(atp5f1d),atp5mc1(atp5mc1),ATP6(ATP6),atp6v1ba(atp6v1ba),atp6v1c1b(atp6v1c1b),atp6v1e1b(atp6v1e1b),cacna1sa(cacna1sa),COX2(COX2),cpox(cpox),kcna4(kcna4),kcnab1a(kcnab1a),kcnab2b(kcnab2b),kcnc4(kcnc4),kcnj2a(kcnj2a),kcnmb2(kcnmb2),LOC125243266(LOC125243266),LOC125247779(LOC125247779),L…
BP	GO:0006094	gluconeogenesis	15	2.14315e-05	0.000589481	adipoqa(adipoqa),adipoqb(adipoqb),dgat2(dgat2),got1(got1),got2b(got2b),gpd1a(gpd1a),hif1aa(hif1aa),mdh1aa(mdh1aa),pck1(pck1),pdk2b(pdk2b),per2(per2),pgam1a(pgam1a),pparaa(pparaa),slc25a10b(slc25a10b),tpi1a(tpi1a)
BP	GO:2000379	positive regulation of reactive oxygen species metabolic process	18	2.18403e-05	0.000598594	agtr1a(agtr1a),COX2(COX2),egfra(egfra),gadd45aa(gadd45aa),gnai2a(gnai2a),hsp90aa1.2(hsp90aa1.2),klf2b(klf2b),LOC125247704(LOC125247704),LOC125248593(LOC125248593),LOC125262403(LOC125262403),LOC125262404(LOC125262404),LOC125263652(LOC125263652),LOC125273425(LOC125273425),LOC125275928(LOC125275928),plaub(plaub),ptgs2a(ptgs2a),ptgs2b(ptgs2b),thbs1a(thbs1a)
BP	GO:0003008	system process	148	2.19845e-05	0.000600417	abat(abat),abca7(abca7),actc2(actc2),adcy1a(adcy1a),adipoqa(adipoqa),adipoqb(adipoqb),adkb(adkb),adora2ab(adora2ab),agap2(agap2),agtr1a(agtr1a),aipl1(aipl1),angpt1(angpt1),apoeb(apoeb),aqp3a(aqp3a),aqp7(aqp7),atp1a3b(atp1a3b),atp1b1a(atp1b1a),atp2a2a(atp2a2a),atp2a2b(atp2a2b),atp6ap2(atp6ap2),btg2(btg2),c1qtnf1(c1qtnf1),cacna1sa(cacna1sa),casq2(casq2),ccn2a(ccn2a),cebpb(cebpb),ckmt2b(ckmt2b),cldn…
CC	GO:0016529	sarcoplasmic reticulum	12	4.4409e-05	0.000616791	atp2a2a(atp2a2a),atp2a2b(atp2a2b),ca4a(ca4a),cacna1sa(cacna1sa),casq2(casq2),klhl41a(klhl41a),LOC125255968(LOC125255968),LOC125262564(LOC125262564),pygmb(pygmb),ryr1a(ryr1a),thbs1a(thbs1a),thbs4b(thbs4b)
CC	GO:0017133	mitochondrial electron transfer flavoprotein complex	3	4.6215e-05	0.000618951	etfa(etfa),etfb(etfb),etfdh(etfdh)
CC	GO:0045251	electron transfer flavoprotein complex	3	4.6215e-05	0.000618951	etfa(etfa),etfb(etfb),etfdh(etfdh)
BP	GO:0045823	positive regulation of heart contraction	12	2.36129e-05	0.00064262	atp2a2a(atp2a2a),atp2a2b(atp2a2b),ccn2a(ccn2a),hsp90aa1.2(hsp90aa1.2),LOC125255968(LOC125255968),LOC125272946(LOC125272946),nfil3(nfil3),rgs4(rgs4),rnf207a(rnf207a),rnf207b(rnf207b),scn3b(scn3b),scn5lab(scn5lab)
BP	GO:0098660	inorganic ion transmembrane transport	69	2.45554e-05	0.000665925	ano5b(ano5b),ano6(ano6),aplnra(aplnra),atp1a3b(atp1a3b),atp1b1a(atp1b1a),atp2a2a(atp2a2a),atp2a2b(atp2a2b),atp5f1d(atp5f1d),atp5l(atp5l),atp5mc1(atp5mc1),atp5pf(atp5pf),ATP6(ATP6),atp6ap2(atp6ap2),atp6v1ba(atp6v1ba),atp6v1c1b(atp6v1c1b),atp6v1e1b(atp6v1e1b),cacna1sa(cacna1sa),casq2(casq2),cd63(cd63),COX2(COX2),cpox(cpox),cxcl8a(cxcl8a),cxcr3.3(cxcr3.3),CYTB(CYTB),ednraa(ednraa),ero1a(ero1a),f2r(f…
MF	GO:0008509	anion transmembrane transporter activity	35	1.11576e-05	0.000722452	abca1a(abca1a),ano5b(ano5b),ano6(ano6),LOC125243266(LOC125243266),lrrc8ab(lrrc8ab),lrrc8db(lrrc8db),mpc2b(mpc2b),slc10a3(slc10a3),slc12a7a(slc12a7a),slc16a1a(slc16a1a),slc16a1b(slc16a1b),slc16a3b(slc16a3b),slc16a6b(slc16a6b),slc16a9a(slc16a9a),slc16a9b(slc16a9b),slc1a5(slc1a5),slc20a1a(slc20a1a),slc20a1b(slc20a1b),slc25a10b(slc25a10b),slc25a18(slc25a18),slc25a5(slc25a5),slc25a55a(slc25a55a),slc27…
BP	GO:0007005	mitochondrion organization	54	2.72084e-05	0.000735294	aifm1(aifm1),apooa(apooa),atp5f1d(atp5f1d),atp5l(atp5l),atp5mc1(atp5mc1),atp5pf(atp5pf),ATP6(ATP6),bnip3(bnip3),chchd6b(chchd6b),ddhd2(ddhd2),flcn(flcn),hif1aa(hif1aa),hk2(hk2),hmgcl(hmgcl),hsp90aa1.2(hsp90aa1.2),hspd1(hspd1),ier3(ier3),LOC125257492(LOC125257492),LOC125276591(LOC125276591),LOC125279699(LOC125279699),lrpprc(lrpprc),mipepb(mipepb),mrpl39(mrpl39),mtfp1(mtfp1),ND1(ND1),ND2(ND2),ND3(N…
MF	GO:0015078	proton transmembrane transporter activity	15	1.19723e-05	0.000738295	atp5f1d(atp5f1d),atp5mc1(atp5mc1),ATP6(ATP6),atp6v1ba(atp6v1ba),atp6v1c1b(atp6v1c1b),atp6v1e1b(atp6v1e1b),COX2(COX2),LOC125247779(LOC125247779),LOC125257492(LOC125257492),LOC125261102(LOC125261102),LOC125265600(LOC125265600),nnt(nnt),slc25a18(slc25a18),slc9a1a(slc9a1a),slc9a5(slc9a5)
BP	GO:0046364	monosaccharide biosynthetic process	16	2.78907e-05	0.000751105	adipoqa(adipoqa),adipoqb(adipoqb),dgat2(dgat2),got1(got1),got2b(got2b),gpd1a(gpd1a),hif1aa(hif1aa),mdh1aa(mdh1aa),pck1(pck1),pdk2b(pdk2b),per2(per2),pgam1a(pgam1a),pgd(pgd),pparaa(pparaa),slc25a10b(slc25a10b),tpi1a(tpi1a)
BP	GO:0009185	ribonucleoside diphosphate metabolic process	18	2.80095e-05	0.000751686	ampd3a(ampd3a),gpd1a(gpd1a),hif1aa(hif1aa),hk2(hk2),ier3(ier3),LOC125263652(LOC125263652),LOC125273425(LOC125273425),pals2b(pals2b),pfkla(pfkla),pfklb(pfklb),pfkpa(pfkpa),pfkpb(pfkpb),pgam1a(pgam1a),pkma(pkma),pparaa(pparaa),prkag2a(prkag2a),prkag2b(prkag2b),tpi1a(tpi1a)
BP	GO:0007519	skeletal muscle tissue development	27	3.03545e-05	0.000811799	actb1(actb1),actc2(actc2),ankrd1a(ankrd1a),btg2(btg2),cacna1sa(cacna1sa),ctsba(ctsba),dkk1b(dkk1b),erbb3b(erbb3b),fosab(fosab),kcnab1a(kcnab1a),klhl41a(klhl41a),LOC125247219(LOC125247219),LOC125273425(LOC125273425),mylk2(mylk2),nupr1b(nupr1b),rcan1b(rcan1b),ripor1(ripor1),rxrgb(rxrgb),ryr1a(ryr1a),scxa(scxa),sdc4(sdc4),tnni1a(tnni1a),tnni1b(tnni1b),tnni1c(tnni1c),tnni2a.4(tnni2a.4),tnni4a(tnni4a)…
BP	GO:0044255	cellular lipid metabolic process	78	3.07686e-05	0.000820036	abhd6a(abhd6a),acap3a(acap3a),acsl1a(acsl1a),acsl1b(acsl1b),acsl4b(acsl4b),adipoqa(adipoqa),adipoqb(adipoqb),agap2(agap2),agpat9l(agpat9l),agtr1a(agtr1a),apoeb(apoeb),atp2a2a(atp2a2a),atp2a2b(atp2a2b),auh(auh),bckdhb(bckdhb),chka(chka),cpt1ab(cpt1ab),cpt2(cpt2),crata(crata),ddhd2(ddhd2),decr1(decr1),dgat1a(dgat1a),dgat2(dgat2),dgke(dgke),dhdds(dhdds),ech1(ech1),eci2(eci2),egfra(egfra),erbb3b(erbb…
BP	GO:0007517	muscle organ development	54	3.09498e-05	0.000822032	actb1(actb1),actc2(actc2),angpt1(angpt1),ankrd1a(ankrd1a),btg2(btg2),cacna1sa(cacna1sa),ctsba(ctsba),dkk1b(dkk1b),egfra(egfra),egln1a(egln1a),erbb3b(erbb3b),fgfr1b(fgfr1b),fgfr4(fgfr4),fosab(fosab),itga5(itga5),kcnab1a(kcnab1a),klhl41a(klhl41a),LOC125247219(LOC125247219),LOC125250269(LOC125250269),LOC125258282(LOC125258282),LOC125258283(LOC125258283),LOC125258285(LOC125258285),LOC125258286(LOC125…
BP	GO:0042180	cellular ketone metabolic process	25	3.22881e-05	0.000854641	abat(abat),acsl4b(acsl4b),adipoqa(adipoqa),adipoqb(adipoqb),bckdhb(bckdhb),coq3(coq3),coq8ab(coq8ab),cpt1ab(cpt1ab),dgat1a(dgat1a),dgat2(dgat2),fgfr4(fgfr4),gk(gk),gpd1a(gpd1a),insig1(insig1),LOC125251082(LOC125251082),odc1(odc1),pdk2b(pdk2b),pparaa(pparaa),prkag2a(prkag2a),prkag2b(prkag2b),ptgs2a(ptgs2a),ptgs2b(ptgs2b),rxrgb(rxrgb),si:ch211-204c21.1(si:ch211-204c21.1),tle3a(tle3a)
BP	GO:0032368	regulation of lipid transport	18	3.2941e-05	0.000868946	abca1a(abca1a),abca7(abca7),acsl4b(acsl4b),adipoqa(adipoqa),adipoqb(adipoqb),agtr1a(agtr1a),aifm1(aifm1),apoeb(apoeb),c1qtnf1(c1qtnf1),dgat1a(dgat1a),lipg(lipg),LOC125262403(LOC125262403),LOC125262404(LOC125262404),nfkbiaa(nfkbiaa),pparaa(pparaa),si:ch211-204c21.1(si:ch211-204c21.1),thbs1a(thbs1a),tnfrsf11a(tnfrsf11a)
MF	GO:0032559	adenyl ribonucleotide binding	45	1.48188e-05	0.000872289	abca1a(abca1a),actb1(actb1),actc2(actc2),agap2(agap2),atp1a3b(atp1a3b),atp2a2a(atp2a2a),atp2a2b(atp2a2b),chka(chka),clpxb(clpxb),coq8ab(coq8ab),dgke(dgke),gcdha(gcdha),hk2(hk2),hmgcl(hmgcl),hsp90aa1.2(hsp90aa1.2),LOC125250269(LOC125250269),LOC125258282(LOC125258282),LOC125258283(LOC125258283),LOC125258285(LOC125258285),LOC125258286(LOC125258286),LOC125258287(LOC125258287),LOC125258289(LOC12525828…
BP	GO:0035152	regulation of tube architecture, open tracheal system	19	3.39092e-05	0.000891442	atp1a3b(atp1a3b),dlc1(dlc1),egfra(egfra),erbb3b(erbb3b),itga5(itga5),l1camb(l1camb),LOC125250269(LOC125250269),LOC125258282(LOC125258282),LOC125258283(LOC125258283),LOC125258285(LOC125258285),LOC125258286(LOC125258286),LOC125258287(LOC125258287),LOC125258289(LOC125258289),LOC125258290(LOC125258290),LOC125272946(LOC125272946),mpp2b(mpp2b),myh7bb(myh7bb),nfascb(nfascb),pals2b(pals2b)
BP	GO:0009409	response to cold	13	3.42496e-05	0.00089734	auh(auh),COX2(COX2),fosab(fosab),fosl2(fosl2),gk(gk),hsp90aa1.2(hsp90aa1.2),hspd1(hspd1),LOC125251306(LOC125251306),lpl(lpl),metrnla(metrnla),nfkbiaa(nfkbiaa),slc27a1b(slc27a1b),slc9a1a(slc9a1a)
BP	GO:1901564	organonitrogen compound metabolic process	350	3.55992e-05	0.000929549	abat(abat),abca1a(abca1a),abca7(abca7),acad8(acad8),acap3a(acap3a),acsl1a(acsl1a),acsl1b(acsl1b),acsl4b(acsl4b),actb1(actb1),adam8a(adam8a),adcy1a(adcy1a),adipoqa(adipoqa),adipoqb(adipoqb),adkb(adkb),adora2ab(adora2ab),agap2(agap2),agtr1a(agtr1a),ahrra(ahrra),aifm1(aifm1),aipl1(aipl1),aldh9a1a.1(aldh9a1a.1),ampd3a(ampd3a),angpt1(angpt1),aplnra(aplnra),apoeb(apoeb),arhgef1a(arhgef1a),arrdc3b(arrdc…
MF	GO:0000146	microfilament motor activity	9	1.65738e-05	0.000933176	LOC125250269(LOC125250269),LOC125258282(LOC125258282),LOC125258283(LOC125258283),LOC125258285(LOC125258285),LOC125258286(LOC125258286),LOC125258287(LOC125258287),LOC125258289(LOC125258289),LOC125258290(LOC125258290),myo9ab(myo9ab)
BP	GO:0009132	nucleoside diphosphate metabolic process	19	3.65724e-05	0.000951745	ampd3a(ampd3a),gpd1a(gpd1a),hif1aa(hif1aa),hk2(hk2),ier3(ier3),LOC125263652(LOC125263652),LOC125273425(LOC125273425),pals2b(pals2b),pck1(pck1),pfkla(pfkla),pfklb(pfklb),pfkpa(pfkpa),pfkpb(pfkpb),pgam1a(pgam1a),pkma(pkma),pparaa(pparaa),prkag2a(prkag2a),prkag2b(prkag2b),tpi1a(tpi1a)
BP	GO:1901699	cellular response to nitrogen compound	67	3.7812e-05	0.000977477	adipoqa(adipoqa),adipoqb(adipoqb),agtr1a(agtr1a),aifm1(aifm1),aqp8a.1(aqp8a.1),arhgef1a(arhgef1a),atp1a3b(atp1a3b),atp6v1ba(atp6v1ba),atp6v1c1b(atp6v1c1b),atp6v1e1b(atp6v1e1b),cacna1sa(cacna1sa),casq2(casq2),cebpb(cebpb),dlc1(dlc1),egfra(egfra),epha4a(epha4a),erbb3b(erbb3b),fgfr1b(fgfr1b),gnai2a(gnai2a),got1(got1),gpd1a(gpd1a),hif1aa(hif1aa),insig1(insig1),kcna4(kcna4),klf2b(klf2b),l1camb(l1camb)…
BP	GO:0006071	glycerol metabolic process	5	3.78142e-05	0.000977477	coq3(coq3),gk(gk),got1(got1),pck1(pck1),tpi1a(tpi1a)
BP	GO:0016052	carbohydrate catabolic process	21	3.83321e-05	0.000987562	gpd1a(gpd1a),hif1aa(hif1aa),hk2(hk2),ier3(ier3),LOC125263652(LOC125263652),LOC125263945(LOC125263945),LOC125273425(LOC125273425),LOC125274740(LOC125274740),pck1(pck1),pfkla(pfkla),pfklb(pfklb),pfkpa(pfkpa),pfkpb(pfkpb),pgam1a(pgam1a),pkma(pkma),pparaa(pparaa),prkag2a(prkag2a),prkag2b(prkag2b),pygb(pygb),pygmb(pygmb),tpi1a(tpi1a)
BP	GO:1901137	carbohydrate derivative biosynthetic process	56	3.9486e-05	0.00101391	abca7(abca7),acsl1a(acsl1a),acsl1b(acsl1b),acsl4b(acsl4b),adcy1a(adcy1a),adkb(adkb),adora2ab(adora2ab),ampd3a(ampd3a),angpt1(angpt1),atp5f1d(atp5f1d),atp5l(atp5l),atp5mc1(atp5mc1),atp5pf(atp5pf),ATP6(ATP6),bckdhb(bckdhb),COX2(COX2),flcn(flcn),gcdha(gcdha),gfpt2(gfpt2),gk(gk),gpd1a(gpd1a),hif1aa(hif1aa),hk2(hk2),hs3st1(hs3st1),ier3(ier3),LOC125262403(LOC125262403),LOC125262404(LOC125262404),LOC125…
BP	GO:0061620	glycolytic process through glucose-6-phosphate	8	4.0733e-05	0.00104247	hk2(hk2),pfkla(pfkla),pfklb(pfklb),pfkpa(pfkpa),pfkpb(pfkpb),pgam1a(pgam1a),pkma(pkma),tpi1a(tpi1a)
BP	GO:0061333	renal tubule morphogenesis	20	4.21372e-05	0.00107485	agtr1a(agtr1a),dlc1(dlc1),egfra(egfra),erbb3b(erbb3b),etfa(etfa),ets1(ets1),ets2(ets2),LOC125250269(LOC125250269),LOC125258282(LOC125258282),LOC125258283(LOC125258283),LOC125258285(LOC125258285),LOC125258286(LOC125258286),LOC125258287(LOC125258287),LOC125258289(LOC125258289),LOC125258290(LOC125258290),myh7bb(myh7bb),sall1a(sall1a),smad7(smad7),sox9a(sox9a),wnt2bb(wnt2bb)
BP	GO:0019319	hexose biosynthetic process	15	4.26043e-05	0.00108023	adipoqa(adipoqa),adipoqb(adipoqb),dgat2(dgat2),got1(got1),got2b(got2b),gpd1a(gpd1a),hif1aa(hif1aa),mdh1aa(mdh1aa),pck1(pck1),pdk2b(pdk2b),per2(per2),pgam1a(pgam1a),pparaa(pparaa),slc25a10b(slc25a10b),tpi1a(tpi1a)
BP	GO:0006869	lipid transport	33	4.27223e-05	0.00108023	abca1a(abca1a),abca7(abca7),acsl1a(acsl1a),acsl1b(acsl1b),acsl4b(acsl4b),adipoqa(adipoqa),adipoqb(adipoqb),agtr1a(agtr1a),aifm1(aifm1),ano6(ano6),apoeb(apoeb),aqp8a.1(aqp8a.1),c1qtnf1(c1qtnf1),chka(chka),cpt1ab(cpt1ab),cpt2(cpt2),dgat1a(dgat1a),got2b(got2b),inhbaa(inhbaa),lcat(lcat),lipg(lipg),LOC125262403(LOC125262403),LOC125262404(LOC125262404),LOC125275906(LOC125275906),nfkbiaa(nfkbiaa),numbl(…
BP	GO:0071825	protein-lipid complex subunit organization	10	4.27674e-05	0.00108023	abca1a(abca1a),abca7(abca7),agtr1a(agtr1a),apoeb(apoeb),dgat1a(dgat1a),ehd1a(ehd1a),lcat(lcat),lipg(lipg),LOC125251306(LOC125251306),lpl(lpl)
MF	GO:0030554	adenyl nucleotide binding	45	2.125e-05	0.00114661	abca1a(abca1a),actb1(actb1),actc2(actc2),agap2(agap2),atp1a3b(atp1a3b),atp2a2a(atp2a2a),atp2a2b(atp2a2b),chka(chka),clpxb(clpxb),coq8ab(coq8ab),dgke(dgke),gcdha(gcdha),hk2(hk2),hmgcl(hmgcl),hsp90aa1.2(hsp90aa1.2),LOC125250269(LOC125250269),LOC125258282(LOC125258282),LOC125258283(LOC125258283),LOC125258285(LOC125258285),LOC125258286(LOC125258286),LOC125258287(LOC125258287),LOC125258289(LOC12525828…
BP	GO:0014805	smooth muscle adaptation	3	4.61494e-05	0.00116185	LOC125247704(LOC125247704),LOC125262403(LOC125262403),LOC125262404(LOC125262404)
BP	GO:0071230	cellular response to amino acid stimulus	15	4.67891e-05	0.00117413	cebpb(cebpb),egfra(egfra),l1camb(l1camb),LOC125247704(LOC125247704),LOC125250269(LOC125250269),LOC125258282(LOC125258282),LOC125258283(LOC125258283),LOC125258285(LOC125258285),LOC125258286(LOC125258286),LOC125258287(LOC125258287),LOC125258289(LOC125258289),LOC125258290(LOC125258290),mmp13a(mmp13a),rragca(rragca),socs1a(socs1a)
MF	GO:0008374	O-acyltransferase activity	10	2.32761e-05	0.0012057	agpat9l(agpat9l),cpt1ab(cpt1ab),cpt2(cpt2),crata(crata),dgat1a(dgat1a),dgat2(dgat2),lcat(lcat),LOC125273549(LOC125273549),mogat3a(mogat3a),pnpla3(pnpla3)
BP	GO:0061615	glycolytic process through fructose-6-phosphate	8	4.99855e-05	0.00125029	hk2(hk2),pfkla(pfkla),pfklb(pfklb),pfkpa(pfkpa),pfkpb(pfkpb),pgam1a(pgam1a),pkma(pkma),tpi1a(tpi1a)
BP	GO:0098655	cation transmembrane transport	71	5.13848e-05	0.00128114	ano6(ano6),aplnra(aplnra),atp1a3b(atp1a3b),atp1b1a(atp1b1a),atp2a2a(atp2a2a),atp2a2b(atp2a2b),atp5f1d(atp5f1d),atp5l(atp5l),atp5mc1(atp5mc1),atp5pf(atp5pf),ATP6(ATP6),atp6ap2(atp6ap2),atp6v1ba(atp6v1ba),atp6v1c1b(atp6v1c1b),atp6v1e1b(atp6v1e1b),cacna1sa(cacna1sa),casq2(casq2),cd63(cd63),COX2(COX2),cpox(cpox),cxcl8a(cxcl8a),cxcr3.3(cxcr3.3),CYTB(CYTB),ednraa(ednraa),ero1a(ero1a),f2r(f2r),kcna4(kcn…
BP	GO:0040032	post-embryonic body morphogenesis	6	5.28767e-05	0.0013141	LOC125247219(LOC125247219),tnni1a(tnni1a),tnni1b(tnni1b),tnni1c(tnni1c),tnni2a.4(tnni2a.4),tnni4a(tnni4a)
BP	GO:0071827	plasma lipoprotein particle organization	9	5.34591e-05	0.00132431	abca1a(abca1a),abca7(abca7),agtr1a(agtr1a),apoeb(apoeb),dgat1a(dgat1a),lcat(lcat),lipg(lipg),LOC125251306(LOC125251306),lpl(lpl)
MF	GO:0003872	6-phosphofructokinase activity	4	2.77039e-05	0.00137987	pfkla(pfkla),pfklb(pfklb),pfkpa(pfkpa),pfkpb(pfkpb)
BP	GO:0042067	establishment of ommatidial planar polarity	15	5.62545e-05	0.00138911	egfra(egfra),erbb3b(erbb3b),ets1(ets1),ets2(ets2),LOC125250269(LOC125250269),LOC125258282(LOC125258282),LOC125258283(LOC125258283),LOC125258285(LOC125258285),LOC125258286(LOC125258286),LOC125258287(LOC125258287),LOC125258289(LOC125258289),LOC125258290(LOC125258290),LOC125264078(LOC125264078),myh7bb(myh7bb),prickle1b(prickle1b)
BP	GO:0071347	cellular response to interleukin-1	18	5.68415e-05	0.00139913	ankrd1a(ankrd1a),apoeb(apoeb),cebpb(cebpb),cxcl8a(cxcl8a),hif1aa(hif1aa),klf2b(klf2b),LOC125262403(LOC125262403),LOC125262404(LOC125262404),myd88(myd88),mylk3(mylk3),nfkbiaa(nfkbiaa),pck1(pck1),ptges(ptges),ptgs2a(ptgs2a),ptgs2b(ptgs2b),saa(saa),serpine1(serpine1),sox9a(sox9a)
BP	GO:0042304	regulation of fatty acid biosynthetic process	9	6.31408e-05	0.00154435	adipoqa(adipoqa),adipoqb(adipoqb),bckdhb(bckdhb),insig1(insig1),LOC125251082(LOC125251082),prkag2a(prkag2a),prkag2b(prkag2b),ptgs2a(ptgs2a),ptgs2b(ptgs2b)
BP	GO:0045923	positive regulation of fatty acid metabolic process	9	6.31408e-05	0.00154435	adipoqa(adipoqa),adipoqb(adipoqb),bckdhb(bckdhb),cpt1ab(cpt1ab),dgat1a(dgat1a),LOC125251082(LOC125251082),pparaa(pparaa),ptgs2a(ptgs2a),ptgs2b(ptgs2b)
BP	GO:0009636	response to toxic substance	59	6.45574e-05	0.00157402	abat(abat),actc2(actc2),adcy1a(adcy1a),adora2ab(adora2ab),agtr1a(agtr1a),aifm1(aifm1),apoeb(apoeb),atp5mc1(atp5mc1),bnip3(bnip3),chka(chka),cldn5a(cldn5a),cldn5b(cldn5b),cpox(cpox),cpt1ab(cpt1ab),ctsba(ctsba),CYTB(CYTB),egfra(egfra),erbb3b(erbb3b),ets1(ets1),fgfr1b(fgfr1b),fgfr4(fgfr4),fosab(fosab),fosl1a(fosl1a),fosl2(fosl2),gk(gk),got2b(got2b),gpr37l1a(gpr37l1a),hif1aa(hif1aa),hspd1(hspd1),il6r…
BP	GO:0032602	chemokine production	13	6.57805e-05	0.0015988	adipoqa(adipoqa),adipoqb(adipoqb),cxcl8a(cxcl8a),cxcr3.3(cxcr3.3),epha2a(epha2a),hif1aa(hif1aa),il6r(il6r),LOC125248238(LOC125248238),LOC125251306(LOC125251306),LOC125262403(LOC125262403),LOC125262404(LOC125262404),lpl(lpl),myd88(myd88)
BP	GO:0034762	regulation of transmembrane transport	43	6.62906e-05	0.00160463	adipoqa(adipoqa),adipoqb(adipoqb),ano6(ano6),aplnra(aplnra),atp1b1a(atp1b1a),atp2a2a(atp2a2a),atp2a2b(atp2a2b),cacna1sa(cacna1sa),casq2(casq2),cd63(cd63),cxcl8a(cxcl8a),cxcr3.3(cxcr3.3),ednraa(ednraa),erbb3b(erbb3b),f2r(f2r),hk2(hk2),kcnab1a(kcnab1a),kcnab2b(kcnab2b),kcnj2a(kcnj2a),LOC125243266(LOC125243266),LOC125247704(LOC125247704),LOC125255566(LOC125255566),LOC125255968(LOC125255968),LOC12526…
BP	GO:0072350	tricarboxylic acid metabolic process	10	6.64358e-05	0.00160463	aco2(aco2),idh3g(idh3g),LOC125251082(LOC125251082),LOC125259949(LOC125259949),LOC125260426(LOC125260426),mdh1aa(mdh1aa),nnt(nnt),ogdhb(ogdhb),pdha1a(pdha1a),pdhb(pdhb)
BP	GO:0061337	cardiac conduction	16	6.71123e-05	0.00161592	atp1a3b(atp1a3b),atp1b1a(atp1b1a),atp2a2a(atp2a2a),atp2a2b(atp2a2b),casq2(casq2),corin(corin),kcnj2a(kcnj2a),LOC125255968(LOC125255968),LOC125262564(LOC125262564),LOC125272946(LOC125272946),rnf207a(rnf207a),rnf207b(rnf207b),ryr1a(ryr1a),scn3b(scn3b),scn5lab(scn5lab),slc9a1a(slc9a1a)
BP	GO:0010830	regulation of myotube differentiation	14	7.14604e-05	0.00171527	ehd1a(ehd1a),LOC125250269(LOC125250269),LOC125258282(LOC125258282),LOC125258283(LOC125258283),LOC125258285(LOC125258285),LOC125258286(LOC125258286),LOC125258287(LOC125258287),LOC125258289(LOC125258289),LOC125258290(LOC125258290),LOC125262564(LOC125262564),LOC125273425(LOC125273425),myh7bb(myh7bb),nfatc2a(nfatc2a),ripor1(ripor1)
MF	GO:0042625	ATPase-coupled ion transmembrane transporter activity	12	3.58453e-05	0.00171925	atp1a3b(atp1a3b),atp1b1a(atp1b1a),atp2a2a(atp2a2a),atp2a2b(atp2a2b),atp5f1d(atp5f1d),atp5mc1(atp5mc1),ATP6(ATP6),atp6v1ba(atp6v1ba),atp6v1c1b(atp6v1c1b),atp6v1e1b(atp6v1e1b),cpox(cpox),LOC125272946(LOC125272946)
BP	GO:0007455	eye-antennal disc morphogenesis	13	7.29569e-05	0.00174143	egfra(egfra),erbb3b(erbb3b),ets1(ets1),ets2(ets2),LOC125250269(LOC125250269),LOC125258282(LOC125258282),LOC125258283(LOC125258283),LOC125258285(LOC125258285),LOC125258286(LOC125258286),LOC125258287(LOC125258287),LOC125258289(LOC125258289),LOC125258290(LOC125258290),myh7bb(myh7bb)
BP	GO:0046677	response to antibiotic	48	7.30027e-05	0.00174143	abat(abat),actc2(actc2),adcy1a(adcy1a),aifm1(aifm1),apoeb(apoeb),atp5mc1(atp5mc1),bnip3(bnip3),cldn5a(cldn5a),cldn5b(cldn5b),cpt1ab(cpt1ab),ctsba(ctsba),CYTB(CYTB),egfra(egfra),erbb3b(erbb3b),ets1(ets1),fgfr1b(fgfr1b),fgfr4(fgfr4),fosl1a(fosl1a),gk(gk),got2b(got2b),gpr37l1a(gpr37l1a),hif1aa(hif1aa),hsp90aa1.2(hsp90aa1.2),hspd1(hspd1),il6r(il6r),itga4(itga4),klf2b(klf2b),l1camb(l1camb),LOC12524760…
BP	GO:0031960	response to corticosteroid	31	7.32263e-05	0.00174143	agtr1a(agtr1a),aifm1(aifm1),bckdhb(bckdhb),ccn2a(ccn2a),cpn1(cpn1),fosab(fosab),fosl1a(fosl1a),got1(got1),hif1aa(hif1aa),hspd1(hspd1),il6r(il6r),junba(junba),junbb(junbb),l1camb(l1camb),lcat(lcat),LOC125247607(LOC125247607),LOC125247704(LOC125247704),LOC125259911(LOC125259911),LOC125262403(LOC125262403),LOC125262404(LOC125262404),LOC125263652(LOC125263652),LOC125263945(LOC125263945),ND3(ND3),pck1…
BP	GO:0010743	regulation of macrophage derived foam cell differentiation	8	7.37814e-05	0.0017439	abca1a(abca1a),adipoqa(adipoqa),adipoqb(adipoqb),agtr1a(agtr1a),LOC125251306(LOC125251306),lpl(lpl),nfkbiaa(nfkbiaa),pparaa(pparaa)
BP	GO:0010882	regulation of cardiac muscle contraction by calcium ion signaling	8	7.37814e-05	0.0017439	atp1b1a(atp1b1a),atp2a2a(atp2a2a),atp2a2b(atp2a2b),casq2(casq2),LOC125255968(LOC125255968),LOC125273425(LOC125273425),slc9a1a(slc9a1a),tnni1c(tnni1c)
BP	GO:0007392	initiation of dorsal closure	9	7.42572e-05	0.00174646	LOC125250269(LOC125250269),LOC125258282(LOC125258282),LOC125258283(LOC125258283),LOC125258285(LOC125258285),LOC125258286(LOC125258286),LOC125258287(LOC125258287),LOC125258289(LOC125258289),LOC125258290(LOC125258290),myh7bb(myh7bb)
BP	GO:0007568	aging	59	7.43417e-05	0.00174646	abat(abat),adcy1a(adcy1a),agtr1a(agtr1a),apoeb(apoeb),atp1a3b(atp1a3b),atp2a2a(atp2a2a),atp2a2b(atp2a2b),ATP6(ATP6),ccn2a(ccn2a),dkk1b(dkk1b),ednraa(ednraa),egfra(egfra),erbb3b(erbb3b),ero1a(ero1a),ets1(ets1),ets2(ets2),fosab(fosab),fosl2(fosl2),hif1aa(hif1aa),junba(junba),junbb(junbb),krt91(krt91),LOC125246170(LOC125246170),LOC125248593(LOC125248593),LOC125250269(LOC125250269),LOC125255289(LOC12…
BP	GO:0009166	nucleotide catabolic process	19	7.53755e-05	0.00176539	ampd3a(ampd3a),gda(gda),gpd1a(gpd1a),hif1aa(hif1aa),hk2(hk2),ier3(ier3),LOC125263652(LOC125263652),LOC125273425(LOC125273425),pfkla(pfkla),pfklb(pfklb),pfkpa(pfkpa),pfkpb(pfkpb),pgam1a(pgam1a),pkma(pkma),pnp5b(pnp5b),pparaa(pparaa),prkag2a(prkag2a),prkag2b(prkag2b),tpi1a(tpi1a)
BP	GO:0002027	regulation of heart rate	17	7.58369e-05	0.00177083	atp2a2a(atp2a2a),atp2a2b(atp2a2b),casq2(casq2),kcnj2a(kcnj2a),LOC125250269(LOC125250269),LOC125255968(LOC125255968),LOC125258282(LOC125258282),LOC125258283(LOC125258283),LOC125258285(LOC125258285),LOC125258286(LOC125258286),LOC125258287(LOC125258287),LOC125258289(LOC125258289),LOC125258290(LOC125258290),mybpc3(mybpc3),rgs4(rgs4),scn3b(scn3b),scn5lab(scn5lab)
BP	GO:0051591	response to cAMP	18	7.65088e-05	0.00178114	adipoqa(adipoqa),adipoqb(adipoqb),aqp8a.1(aqp8a.1),bckdhb(bckdhb),fosab(fosab),fosl1a(fosl1a),fosl2(fosl2),gpd1a(gpd1a),il6r(il6r),junba(junba),junbb(junbb),LOC125248593(LOC125248593),ndufs4(ndufs4),pck1(pck1),pkma(pkma),plat(plat),pygmb(pygmb),serpine1(serpine1)
BP	GO:0006066	alcohol metabolic process	32	7.99184e-05	0.00184937	abca1a(abca1a),aco2(aco2),apoeb(apoeb),ch25h(ch25h),chka(chka),coq3(coq3),dgat2(dgat2),dhdds(dhdds),fgfr1b(fgfr1b),fgfr4(fgfr4),gde1(gde1),gk(gk),got1(got1),gpd1a(gpd1a),idh3g(idh3g),impa2(impa2),insig1(insig1),itpkcb(itpkcb),lcat(lcat),LOC125260426(LOC125260426),LOC125262403(LOC125262403),LOC125262404(LOC125262404),nfya(nfya),osbpl1a(osbpl1a),pck1(pck1),pth1b(pth1b),rxrgb(rxrgb),saa(saa),si:ch21…
BP	GO:0007424	open tracheal system development	32	7.99184e-05	0.00184937	atp1a3b(atp1a3b),atp6v1e1b(atp6v1e1b),dlc1(dlc1),egfra(egfra),en1b(en1b),erbb3b(erbb3b),etfa(etfa),ets1(ets1),ets2(ets2),itga4(itga4),itga5(itga5),l1camb(l1camb),LOC125246170(LOC125246170),LOC125250269(LOC125250269),LOC125258282(LOC125258282),LOC125258283(LOC125258283),LOC125258285(LOC125258285),LOC125258286(LOC125258286),LOC125258287(LOC125258287),LOC125258289(LOC125258289),LOC125258290(LOC12525…
BP	GO:0016999	antibiotic metabolic process	18	8.22786e-05	0.0018983	aco2(aco2),COX2(COX2),gpd1a(gpd1a),idh3g(idh3g),LOC125247607(LOC125247607),LOC125247704(LOC125247704),LOC125251082(LOC125251082),LOC125259949(LOC125259949),LOC125260426(LOC125260426),LOC125263652(LOC125263652),LOC125280214(LOC125280214),mdh1aa(mdh1aa),mmp13a(mmp13a),nnt(nnt),ogdhb(ogdhb),pck1(pck1),pdha1a(pdha1a),pdhb(pdhb)
BP	GO:0071310	cellular response to organic substance	175	8.53987e-05	0.00196442	abca1a(abca1a),acsl1a(acsl1a),acsl1b(acsl1b),acsl4b(acsl4b),adamtsl2(adamtsl2),adipoqa(adipoqa),adipoqb(adipoqb),agtr1a(agtr1a),aifm1(aifm1),angpt1(angpt1),ankrd1a(ankrd1a),apoeb(apoeb),aqp8a.1(aqp8a.1),arhgef1a(arhgef1a),atp1a3b(atp1a3b),atp2a2a(atp2a2a),atp2a2b(atp2a2b),atp6v1ba(atp6v1ba),atp6v1c1b(atp6v1c1b),atp6v1e1b(atp6v1e1b),bcat2(bcat2),cacna1sa(cacna1sa),capgb(capgb),casq2(casq2),ccn2a(c…
BP	GO:0009888	tissue development	180	8.67323e-05	0.00198918	actb1(actb1),actc2(actc2),adam8a(adam8a),adamtsl2(adamtsl2),adipoqa(adipoqa),adipoqb(adipoqb),agap2(agap2),agtr1a(agtr1a),angpt1(angpt1),ankrd1a(ankrd1a),ano6(ano6),aplnra(aplnra),aqp3a(aqp3a),arhgap44b(arhgap44b),arrdc3b(arrdc3b),atp2a2a(atp2a2a),atp2a2b(atp2a2b),atp6ap2(atp6ap2),atp6v1e1b(atp6v1e1b),bcor(bcor),btg2(btg2),cacna1sa(cacna1sa),cblb(cblb),ccn2a(ccn2a),cd63(cd63),cdh5(cdh5),cebpb(ceb…
CC	GO:0016020	membrane	353	0.000152664	0.00200874	abca1a(abca1a),abca7(abca7),abhd6a(abhd6a),ablim2(ablim2),acap3a(acap3a),acsl1a(acsl1a),acsl1b(acsl1b),acsl4b(acsl4b),actb1(actb1),adam8a(adam8a),adcy1a(adcy1a),adgrl4(adgrl4),adora2ab(adora2ab),aftphb(aftphb),agap2(agap2),agpat9l(agpat9l),agtr1a(agtr1a),aifm1(aifm1),akap12b(akap12b),angpt1(angpt1),ano5b(ano5b),ano6(ano6),aplnra(aplnra),apoeb(apoeb),apooa(apooa),aqp3a(aqp3a),aqp7(aqp7),aqp8a.1(aq…
BP	GO:0014896	muscle hypertrophy	17	8.83903e-05	0.00202121	adkb(adkb),atp2a2a(atp2a2a),atp2a2b(atp2a2b),eif4ebp3(eif4ebp3),LOC125247704(LOC125247704),LOC125250269(LOC125250269),LOC125258282(LOC125258282),LOC125258283(LOC125258283),LOC125258285(LOC125258285),LOC125258286(LOC125258286),LOC125258287(LOC125258287),LOC125258289(LOC125258289),LOC125258290(LOC125258290),LOC125259911(LOC125259911),LOC125273425(LOC125273425),rgs4(rgs4),slc9a1a(slc9a1a)
BP	GO:0006002	fructose 6-phosphate metabolic process	5	9.00247e-05	0.00205251	gfpt2(gfpt2),pfkla(pfkla),pfklb(pfklb),pfkpa(pfkpa),pfkpb(pfkpb)
BP	GO:0097066	response to thyroid hormone	11	9.14264e-05	0.00207834	atp1a3b(atp1a3b),ctsba(ctsba),l1camb(l1camb),LOC125250269(LOC125250269),LOC125258282(LOC125258282),LOC125258283(LOC125258283),LOC125258285(LOC125258285),LOC125258286(LOC125258286),LOC125258287(LOC125258287),LOC125258289(LOC125258289),LOC125258290(LOC125258290)
BP	GO:0042407	cristae formation	7	9.25573e-05	0.0020969	apooa(apooa),atp5f1d(atp5f1d),atp5l(atp5l),atp5mc1(atp5mc1),atp5pf(atp5pf),ATP6(ATP6),chchd6b(chchd6b)
BP	GO:1905952	regulation of lipid localization	26	9.28769e-05	0.0020969	abca1a(abca1a),abca7(abca7),acsl4b(acsl4b),adipoqa(adipoqa),adipoqb(adipoqb),agtr1a(agtr1a),aifm1(aifm1),apoeb(apoeb),atp2a2a(atp2a2a),atp2a2b(atp2a2b),c1qtnf1(c1qtnf1),dgat1a(dgat1a),ehd1a(ehd1a),lipg(lipg),LOC125251306(LOC125251306),LOC125262403(LOC125262403),LOC125262404(LOC125262404),LOC125263652(LOC125263652),LOC125273549(LOC125273549),lpl(lpl),nfkbiaa(nfkbiaa),pnpla3(pnpla3),pparaa(pparaa),…
BP	GO:1903524	positive regulation of blood circulation	16	9.30568e-05	0.0020969	atp2a2a(atp2a2a),atp2a2b(atp2a2b),ccn2a(ccn2a),egfra(egfra),f2r(f2r),hsp90aa1.2(hsp90aa1.2),LOC125255968(LOC125255968),LOC125272946(LOC125272946),nfil3(nfil3),ptgs2a(ptgs2a),ptgs2b(ptgs2b),rgs4(rgs4),rnf207a(rnf207a),rnf207b(rnf207b),scn3b(scn3b),scn5lab(scn5lab)
BP	GO:0002040	sprouting angiogenesis	17	9.53259e-05	0.00214178	agtr1a(agtr1a),angpt1(angpt1),aplnra(aplnra),cdh13(cdh13),epha2a(epha2a),esm1(esm1),gata2a(gata2a),itga5(itga5),klf2b(klf2b),LOC125254674(LOC125254674),mt2(mt2),ppp1r16b(ppp1r16b),ptgs2a(ptgs2a),ptgs2b(ptgs2b),ramp2(ramp2),s1pr1(s1pr1),thbs1a(thbs1a)
BP	GO:0010875	positive regulation of cholesterol efflux	6	9.57253e-05	0.00214452	abca1a(abca1a),abca7(abca7),adipoqa(adipoqa),adipoqb(adipoqb),apoeb(apoeb),nfkbiaa(nfkbiaa)
BP	GO:0097435	supramolecular fiber organization	68	9.62658e-05	0.0021504	actb1(actb1),actc2(actc2),ankrd1a(ankrd1a),apoeb(apoeb),arhgap44b(arhgap44b),arhgef1a(arhgef1a),asap3(asap3),capgb(capgb),casq2(casq2),ccdc88ab(ccdc88ab),ccn2a(ccn2a),dclk1a(dclk1a),dlc1(dlc1),gda(gda),iqgap2(iqgap2),itga5(itga5),klhl41a(klhl41a),krt8(krt8),krt91(krt91),lima1a(lima1a),LOC125247219(LOC125247219),LOC125248593(LOC125248593),LOC125249731(LOC125249731),LOC125250269(LOC125250269),LOC12…
BP	GO:0032722	positive regulation of chemokine production	10	0.000100416	0.00223022	adipoqa(adipoqa),adipoqb(adipoqb),hif1aa(hif1aa),il6r(il6r),LOC125248238(LOC125248238),LOC125251306(LOC125251306),LOC125262403(LOC125262403),LOC125262404(LOC125262404),lpl(lpl),myd88(myd88)
BP	GO:1903115	regulation of actin filament-based movement	10	0.000100416	0.00223022	atp2a2a(atp2a2a),atp2a2b(atp2a2b),casq2(casq2),kcnj2a(kcnj2a),LOC125272946(LOC125272946),mybpc3(mybpc3),mylk2(mylk2),rnf207a(rnf207a),rnf207b(rnf207b),scn5lab(scn5lab)
BP	GO:0097305	response to alcohol	43	0.000100711	0.00223037	abat(abat),actc2(actc2),adcy1a(adcy1a),agtr1a(agtr1a),aifm1(aifm1),apoeb(apoeb),atp5mc1(atp5mc1),cldn5a(cldn5a),cldn5b(cldn5b),cpt1ab(cpt1ab),ctsba(ctsba),CYTB(CYTB),egfra(egfra),erbb3b(erbb3b),fgfr1b(fgfr1b),fgfr4(fgfr4),fosab(fosab),fosl1a(fosl1a),gk(gk),got2b(got2b),il6r(il6r),inhbaa(inhbaa),itga4(itga4),junba(junba),junbb(junbb),klf2b(klf2b),l1camb(l1camb),LOC125247607(LOC125247607),LOC125247…
BP	GO:0034372	very-low-density lipoprotein particle remodeling	4	0.000102906	0.00226599	apoeb(apoeb),lcat(lcat),LOC125251306(LOC125251306),lpl(lpl)
BP	GO:0036155	acylglycerol acyl-chain remodeling	4	0.000102906	0.00226599	dgat1a(dgat1a),dgat2(dgat2),LOC125273549(LOC125273549),pnpla3(pnpla3)
BP	GO:0007512	adult heart development	8	0.000106292	0.0023339	LOC125250269(LOC125250269),LOC125258282(LOC125258282),LOC125258283(LOC125258283),LOC125258285(LOC125258285),LOC125258286(LOC125258286),LOC125258287(LOC125258287),LOC125258289(LOC125258289),LOC125258290(LOC125258290)
BP	GO:0032642	regulation of chemokine production	12	0.000109424	0.00239587	adipoqa(adipoqa),adipoqb(adipoqb),cxcl8a(cxcl8a),epha2a(epha2a),hif1aa(hif1aa),il6r(il6r),LOC125248238(LOC125248238),LOC125251306(LOC125251306),LOC125262403(LOC125262403),LOC125262404(LOC125262404),lpl(lpl),myd88(myd88)
CC	GO:0030062	mitochondrial tricarboxylic acid cycle enzyme complex	5	0.000185399	0.00239741	bckdhb(bckdhb),idh3g(idh3g),LOC125251082(LOC125251082),LOC125260426(LOC125260426),ogdhb(ogdhb)
BP	GO:0032373	positive regulation of sterol transport	7	0.000114832	0.0025001	abca1a(abca1a),abca7(abca7),adipoqa(adipoqa),adipoqb(adipoqb),apoeb(apoeb),lipg(lipg),nfkbiaa(nfkbiaa)
BP	GO:0032376	positive regulation of cholesterol transport	7	0.000114832	0.0025001	abca1a(abca1a),abca7(abca7),adipoqa(adipoqa),adipoqb(adipoqb),apoeb(apoeb),lipg(lipg),nfkbiaa(nfkbiaa)
BP	GO:0070887	cellular response to chemical stimulus	199	0.000118366	0.00256981	abca1a(abca1a),acsl1a(acsl1a),acsl1b(acsl1b),acsl4b(acsl4b),adam8a(adam8a),adamtsl2(adamtsl2),adipoqa(adipoqa),adipoqb(adipoqb),agtr1a(agtr1a),ahrra(ahrra),aifm1(aifm1),angpt1(angpt1),ankrd1a(ankrd1a),ano6(ano6),apoeb(apoeb),aqp3a(aqp3a),aqp8a.1(aqp8a.1),arhgef1a(arhgef1a),atp1a3b(atp1a3b),atp2a2a(atp2a2a),atp2a2b(atp2a2b),atp6v1ba(atp6v1ba),atp6v1c1b(atp6v1c1b),atp6v1e1b(atp6v1e1b),bach1b(bach1b…
CC	GO:0030864	cortical actin cytoskeleton	12	0.000202206	0.00257042	dlc1(dlc1),LOC125250269(LOC125250269),LOC125258282(LOC125258282),LOC125258283(LOC125258283),LOC125258285(LOC125258285),LOC125258286(LOC125258286),LOC125258287(LOC125258287),LOC125258289(LOC125258289),LOC125258290(LOC125258290),myh7bb(myh7bb),slc2a1b(slc2a1b),tmod1(tmod1)
BP	GO:0046890	regulation of lipid biosynthetic process	25	0.000121293	0.00262599	abhd6a(abhd6a),acap3a(acap3a),adipoqa(adipoqa),adipoqb(adipoqb),agap2(agap2),apoeb(apoeb),bckdhb(bckdhb),dgat1a(dgat1a),dgat2(dgat2),fgfr4(fgfr4),igfbp7(igfbp7),insig1(insig1),LOC125251082(LOC125251082),LOC125262403(LOC125262403),LOC125262404(LOC125262404),LOC125272946(LOC125272946),nfya(nfya),pde8b(pde8b),prkag2a(prkag2a),prkag2b(prkag2b),ptgs2a(ptgs2a),ptgs2b(ptgs2b),si:ch211-204c21.1(si:ch211-…
BP	GO:0009063	cellular amino acid catabolic process	15	0.000122752	0.00265013	abat(abat),acad8(acad8),auh(auh),bcat2(bcat2),bckdhb(bckdhb),gcdha(gcdha),gldc(gldc),got1(got1),got2b(got2b),hibadha(hibadha),hmgcl(hmgcl),ivd(ivd),mccc2(mccc2),pcca(pcca),pccb(pccb)
BP	GO:0030029	actin filament-based process	76	0.000123332	0.00265524	actb1(actb1),actc2(actc2),agap2(agap2),ankrd1a(ankrd1a),arhgap44b(arhgap44b),arhgef1a(arhgef1a),asap3(asap3),atp2a2a(atp2a2a),atp2a2b(atp2a2b),capgb(capgb),casq2(casq2),ccdc88ab(ccdc88ab),ccn2a(ccn2a),dlc1(dlc1),epb41l4b(epb41l4b),epha4a(epha4a),frmd5b(frmd5b),iqgap2(iqgap2),iqsec1b(iqsec1b),itga5(itga5),kcnj2a(kcnj2a),klhl41a(klhl41a),krt8(krt8),l1camb(l1camb),lima1a(lima1a),LOC125247219(LOC1252…
MF	GO:0005178	integrin binding	19	5.98916e-05	0.00276999	adam8a(adam8a),ccn2a(ccn2a),egfra(egfra),esm1(esm1),fbln1(fbln1),frmd5b(frmd5b),itga5(itga5),itgb6(itgb6),l1camb(l1camb),lamb1a(lamb1a),LOC125255566(LOC125255566),LOC125262403(LOC125262403),LOC125262404(LOC125262404),LOC125272978(LOC125272978),si:ch211-204c21.1(si:ch211-204c21.1),tbc1d4(tbc1d4),thbs1a(thbs1a),thbs4b(thbs4b),tnn(tnn)
BP	GO:1901701	cellular response to oxygen-containing compound	92	0.000130434	0.00279814	abca1a(abca1a),adipoqa(adipoqa),adipoqb(adipoqb),agtr1a(agtr1a),aifm1(aifm1),ankrd1a(ankrd1a),apoeb(apoeb),aqp8a.1(aqp8a.1),arhgef1a(arhgef1a),atp1a3b(atp1a3b),atp6v1ba(atp6v1ba),atp6v1c1b(atp6v1c1b),atp6v1e1b(atp6v1e1b),bnip3(bnip3),cebpb(cebpb),cpt1ab(cpt1ab),cxcl8a(cxcl8a),dgat2(dgat2),dlc1(dlc1),egfra(egfra),epha4a(epha4a),erbb3b(erbb3b),ets1(ets1),fosab(fosab),gjb3(gjb3),gnai2a(gnai2a),got1(…
BP	GO:0019400	alditol metabolic process	5	0.000131055	0.00279814	coq3(coq3),gk(gk),got1(got1),pck1(pck1),tpi1a(tpi1a)
BP	GO:0031622	positive regulation of fever generation	5	0.000131055	0.00279814	LOC125262403(LOC125262403),LOC125262404(LOC125262404),ptgs2a(ptgs2a),ptgs2b(ptgs2b),tnfrsf11a(tnfrsf11a)
BP	GO:0046716	muscle cell cellular homeostasis	13	0.000131963	0.00280975	ATP6(ATP6),fgfr1b(fgfr1b),fgfr4(fgfr4),hif1aa(hif1aa),LOC125247219(LOC125247219),robo3(robo3),tnni1a(tnni1a),tnni1b(tnni1b),tnni1c(tnni1c),tnni2a.4(tnni2a.4),tnni4a(tnni4a),tnnt2d(tnnt2d),tnnt2e(tnnt2e)
BP	GO:1903672	positive regulation of sprouting angiogenesis	9	0.000136573	0.00289992	agtr1a(agtr1a),aplnra(aplnra),gata2a(gata2a),itga5(itga5),LOC125254674(LOC125254674),mt2(mt2),ppp1r16b(ppp1r16b),ptgs2a(ptgs2a),ptgs2b(ptgs2b)
BP	GO:0035150	regulation of tube size	27	0.00014165	0.00299949	adora2ab(adora2ab),agtr1a(agtr1a),apoeb(apoeb),atp1a3b(atp1a3b),dusp5(dusp5),ednraa(ednraa),egfra(egfra),f2r(f2r),hif1aa(hif1aa),kcnmb2(kcnmb2),l1camb(l1camb),LOC125250269(LOC125250269),LOC125258282(LOC125258282),LOC125258283(LOC125258283),LOC125258285(LOC125258285),LOC125258286(LOC125258286),LOC125258287(LOC125258287),LOC125258289(LOC125258289),LOC125258290(LOC125258290),LOC125272946(LOC12527294…
CC	GO:0016528	sarcoplasm	12	0.000244989	0.00306237	atp2a2a(atp2a2a),atp2a2b(atp2a2b),ca4a(ca4a),cacna1sa(cacna1sa),casq2(casq2),klhl41a(klhl41a),LOC125255968(LOC125255968),LOC125262564(LOC125262564),pygmb(pygmb),ryr1a(ryr1a),thbs1a(thbs1a),thbs4b(thbs4b)
BP	GO:0051270	regulation of cellular component movement	86	0.000145157	0.00306534	abhd6a(abhd6a),adam8a(adam8a),adipoqa(adipoqa),adipoqb(adipoqb),angpt1(angpt1),ano6(ano6),apoeb(apoeb),arhgef1a(arhgef1a),atp2a2a(atp2a2a),atp2a2b(atp2a2b),casq2(casq2),cd63(cd63),cdh13(cdh13),cxcl8a(cxcl8a),dachc(dachc),dlc1(dlc1),ednraa(ednraa),efna1b(efna1b),egfra(egfra),epb41l4b(epb41l4b),epha2a(epha2a),epha4a(epha4a),erbb3b(erbb3b),ets1(ets1),f2r(f2r),fbln1(fbln1),fgfr1b(fgfr1b),flcn(flcn),f…
CC	GO:0005753	mitochondrial proton-transporting ATP synthase complex	5	0.000254915	0.00308365	atp5f1d(atp5f1d),atp5l(atp5l),atp5mc1(atp5mc1),atp5pf(atp5pf),ATP6(ATP6)
CC	GO:0045259	proton-transporting ATP synthase complex	5	0.000254915	0.00308365	atp5f1d(atp5f1d),atp5l(atp5l),atp5mc1(atp5mc1),atp5pf(atp5pf),ATP6(ATP6)
CC	GO:0098533	ATPase dependent transmembrane transport complex	6	0.000261926	0.00311817	atp1a3b(atp1a3b),atp1b1a(atp1b1a),atp2a2a(atp2a2a),atp2a2b(atp2a2b),LOC125272946(LOC125272946),slc9a1a(slc9a1a)
BP	GO:0035337	fatty-acyl-CoA metabolic process	8	0.000149827	0.00315535	acsl1a(acsl1a),acsl1b(acsl1b),acsl4b(acsl4b),bckdhb(bckdhb),dgat1a(dgat1a),dgat2(dgat2),gcdha(gcdha),si:dkey-97m3.1(si:dkey-97m3.1)
BP	GO:0045471	response to ethanol	30	0.000155959	0.00327557	abat(abat),actc2(actc2),adcy1a(adcy1a),apoeb(apoeb),atp5mc1(atp5mc1),cldn5a(cldn5a),cldn5b(cldn5b),cpt1ab(cpt1ab),ctsba(ctsba),CYTB(CYTB),egfra(egfra),erbb3b(erbb3b),fgfr1b(fgfr1b),fgfr4(fgfr4),gk(gk),got2b(got2b),il6r(il6r),itga4(itga4),l1camb(l1camb),LOC125247607(LOC125247607),LOC125262403(LOC125262403),LOC125262404(LOC125262404),LOC125263652(LOC125263652),LOC125265600(LOC125265600),LOC12527969…
BP	GO:0055059	asymmetric neuroblast division	13	0.000159144	0.0033334	agap2(agap2),arhgef1a(arhgef1a),LOC125250269(LOC125250269),LOC125258282(LOC125258282),LOC125258283(LOC125258283),LOC125258285(LOC125258285),LOC125258286(LOC125258286),LOC125258287(LOC125258287),LOC125258289(LOC125258289),LOC125258290(LOC125258290),myh7bb(myh7bb),numbl(numbl),pard6b(pard6b)
CC	GO:0000276	mitochondrial proton-transporting ATP synthase complex, coupling factor F(o)	4	0.00029194	0.00336854	atp5l(atp5l),atp5mc1(atp5mc1),atp5pf(atp5pf),ATP6(ATP6)
CC	GO:0045263	proton-transporting ATP synthase complex, coupling factor F(o)	4	0.00029194	0.00336854	atp5l(atp5l),atp5mc1(atp5mc1),atp5pf(atp5pf),ATP6(ATP6)
CC	GO:0031090	organelle membrane	169	0.000298739	0.00339476	abca1a(abca1a),acap3a(acap3a),acsl1a(acsl1a),acsl1b(acsl1b),acsl4b(acsl4b),adam8a(adam8a),adora2ab(adora2ab),aftphb(aftphb),agpat9l(agpat9l),agtr1a(agtr1a),aifm1(aifm1),ano6(ano6),apoeb(apoeb),apooa(apooa),atp2a2a(atp2a2a),atp2a2b(atp2a2b),atp5f1d(atp5f1d),atp5l(atp5l),atp5mc1(atp5mc1),atp5pf(atp5pf),ATP6(ATP6),atp6ap2(atp6ap2),atp6v1ba(atp6v1ba),atp6v1c1b(atp6v1c1b),atp6v1e1b(atp6v1e1b),bckdhb(b…
BP	GO:0055088	lipid homeostasis	21	0.000162588	0.00339632	abca1a(abca1a),apoeb(apoeb),cpt2(cpt2),dgat1a(dgat1a),dgat2(dgat2),ehd1a(ehd1a),fgfr4(fgfr4),got1(got1),insig1(insig1),lcat(lcat),lipg(lipg),LOC125251306(LOC125251306),LOC125273549(LOC125273549),lpl(lpl),pank1a(pank1a),pnpla3(pnpla3),prkag2a(prkag2a),prkag2b(prkag2b),slc27a1b(slc27a1b),slc7a3a(slc7a3a),slc7a3b(slc7a3b)
BP	GO:0032868	response to insulin	35	0.000168513	0.0035106	adipoqa(adipoqa),adipoqb(adipoqb),apoeb(apoeb),atp6v1ba(atp6v1ba),atp6v1c1b(atp6v1c1b),atp6v1e1b(atp6v1e1b),dlc1(dlc1),erbb3b(erbb3b),gnai2a(gnai2a),got1(got1),got2b(got2b),hif1aa(hif1aa),insig1(insig1),lin28b(lin28b),LOC125259911(LOC125259911),LOC125262403(LOC125262403),LOC125262404(LOC125262404),LOC125263652(LOC125263652),LOC125263945(LOC125263945),LOC125265600(LOC125265600),LOC125273425(LOC125…
BP	GO:1901292	nucleoside phosphate catabolic process	19	0.000177806	0.00369425	ampd3a(ampd3a),gda(gda),gpd1a(gpd1a),hif1aa(hif1aa),hk2(hk2),ier3(ier3),LOC125263652(LOC125263652),LOC125273425(LOC125273425),pfkla(pfkla),pfklb(pfklb),pfkpa(pfkpa),pfkpb(pfkpb),pgam1a(pgam1a),pkma(pkma),pnp5b(pnp5b),pparaa(pparaa),prkag2a(prkag2a),prkag2b(prkag2b),tpi1a(tpi1a)
BP	GO:0006552	leucine catabolic process	3	0.000179646	0.00370263	hmgcl(hmgcl),ivd(ivd),mccc2(mccc2)
BP	GO:0055095	lipoprotein particle mediated signaling	3	0.000179646	0.00370263	cdh13(cdh13),LOC125251306(LOC125251306),lpl(lpl)
BP	GO:0055096	low-density lipoprotein particle mediated signaling	3	0.000179646	0.00370263	cdh13(cdh13),LOC125251306(LOC125251306),lpl(lpl)
BP	GO:0033539	fatty acid beta-oxidation using acyl-CoA dehydrogenase	5	0.00018501	0.00378291	etfa(etfa),etfb(etfb),etfdh(etfdh),gcdha(gcdha),ivd(ivd)
BP	GO:1901550	regulation of endothelial cell development	5	0.00018501	0.00378291	cdh5(cdh5),cldn5a(cldn5a),cldn5b(cldn5b),LOC125262403(LOC125262403),LOC125262404(LOC125262404)
BP	GO:1903140	regulation of establishment of endothelial barrier	5	0.00018501	0.00378291	cdh5(cdh5),cldn5a(cldn5a),cldn5b(cldn5b),LOC125262403(LOC125262403),LOC125262404(LOC125262404)
CC	GO:0045239	tricarboxylic acid cycle enzyme complex	5	0.000342576	0.00383481	bckdhb(bckdhb),idh3g(idh3g),LOC125251082(LOC125251082),LOC125260426(LOC125260426),ogdhb(ogdhb)
BP	GO:0042127	regulation of cell population proliferation	122	0.000189614	0.00386683	adipoqa(adipoqa),adipoqb(adipoqb),adkb(adkb),adora2ab(adora2ab),agap2(agap2),agtr1a(agtr1a),angpt1(angpt1),ankrd1a(ankrd1a),aplnra(aplnra),apoeb(apoeb),arhgef1a(arhgef1a),btg2(btg2),cblb(cblb),ccdc88ab(ccdc88ab),ccn2a(ccn2a),cdh13(cdh13),cdh5(cdh5),cebpb(cebpb),crlf1a(crlf1a),cxcl8a(cxcl8a),cxcr3.3(cxcr3.3),dachc(dachc),ddr1(ddr1),dlc1(dlc1),ednraa(ednraa),egfra(egfra),erbb3b(erbb3b),esm1(esm1),e…
BP	GO:0051193	regulation of cofactor metabolic process	13	0.000191005	0.00388495	coq3(coq3),COX2(COX2),gpd1a(gpd1a),hif1aa(hif1aa),ier3(ier3),LOC125263652(LOC125263652),LOC125273425(LOC125273425),mmp13a(mmp13a),pdk2b(pdk2b),pgam1a(pgam1a),pparaa(pparaa),prkag2a(prkag2a),prkag2b(prkag2b)
MF	GO:0015662	ion transmembrane transporter activity, phosphorylative mechanism	9	8.77189e-05	0.0039171	atp1a3b(atp1a3b),atp1b1a(atp1b1a),atp2a2a(atp2a2a),atp2a2b(atp2a2b),ATP6(ATP6),atp6v1c1b(atp6v1c1b),atp6v1e1b(atp6v1e1b),cpox(cpox),LOC125272946(LOC125272946)
BP	GO:0003206	cardiac chamber morphogenesis	18	0.00020067	0.00407082	egln1a(egln1a),hif1aa(hif1aa),LOC125250269(LOC125250269),LOC125258282(LOC125258282),LOC125258283(LOC125258283),LOC125258285(LOC125258285),LOC125258286(LOC125258286),LOC125258287(LOC125258287),LOC125258289(LOC125258289),LOC125258290(LOC125258290),LOC125275928(LOC125275928),mybpc3(mybpc3),myl2b(myl2b),smad7(smad7),tnni1a(tnni1a),tnni1b(tnni1b),tnni1c(tnni1c),zgc:163073(zgc:163073)
MF	GO:0005524	ATP binding	38	9.71482e-05	0.00419356	abca1a(abca1a),actb1(actb1),actc2(actc2),agap2(agap2),atp1a3b(atp1a3b),atp2a2a(atp2a2a),atp2a2b(atp2a2b),chka(chka),clpxb(clpxb),dgke(dgke),hk2(hk2),hsp90aa1.2(hsp90aa1.2),LOC125250269(LOC125250269),LOC125258282(LOC125258282),LOC125258283(LOC125258283),LOC125258285(LOC125258285),LOC125258286(LOC125258286),LOC125258287(LOC125258287),LOC125258289(LOC125258289),LOC125258290(LOC125258290),LOC12526256…
BP	GO:0072001	renal system development	39	0.000215772	0.00436571	adipoqa(adipoqa),adipoqb(adipoqb),agtr1a(agtr1a),aldh9a1a.1(aldh9a1a.1),angpt1(angpt1),coq8ab(coq8ab),crlf1a(crlf1a),dlc1(dlc1),ednraa(ednraa),egfra(egfra),epha4a(epha4a),erbb3b(erbb3b),etfa(etfa),ets1(ets1),ets2(ets2),fgfr1b(fgfr1b),flcn(flcn),fstl3(fstl3),LOC125250269(LOC125250269),LOC125258282(LOC125258282),LOC125258283(LOC125258283),LOC125258285(LOC125258285),LOC125258286(LOC125258286),LOC125…
BP	GO:0045765	regulation of angiogenesis	30	0.000218898	0.0044174	agtr1a(agtr1a),aplnra(aplnra),cdh5(cdh5),cxcl8a(cxcl8a),cxcr3.3(cxcr3.3),efna1b(efna1b),egln1a(egln1a),epha2a(epha2a),ets1(ets1),flcn(flcn),gata2a(gata2a),hif1aa(hif1aa),hk2(hk2),itga5(itga5),klf2b(klf2b),LOC125254674(LOC125254674),LOC125262403(LOC125262403),LOC125262404(LOC125262404),LOC125275928(LOC125275928),mt2(mt2),ppp1r15a(ppp1r15a),ppp1r16b(ppp1r16b),ptgs2a(ptgs2a),ptgs2b(ptgs2b),ramp2(ram…
BP	GO:0007565	female pregnancy	26	0.000223805	0.00450467	acsl4b(acsl4b),corin(corin),ctsba(ctsba),ddr1(ddr1),ets1(ets1),fgfr1b(fgfr1b),fosab(fosab),fosl1a(fosl1a),fosl2(fosl2),got2b(got2b),hif1aa(hif1aa),junba(junba),junbb(junbb),lamb1a(lamb1a),lipeb(lipeb),LOC125248238(LOC125248238),LOC125262403(LOC125262403),LOC125262404(LOC125262404),LOC125275928(LOC125275928),mmp13a(mmp13a),plaub(plaub),ptgs2a(ptgs2a),ptgs2b(ptgs2b),ramp2(ramp2),serpine1(serpine1),…
BP	GO:0051196	regulation of coenzyme metabolic process	11	0.000225264	0.00452224	coq3(coq3),gpd1a(gpd1a),hif1aa(hif1aa),ier3(ier3),LOC125263652(LOC125263652),LOC125273425(LOC125273425),pdk2b(pdk2b),pgam1a(pgam1a),pparaa(pparaa),prkag2a(prkag2a),prkag2b(prkag2b)
BP	GO:0042593	glucose homeostasis	30	0.000228179	0.00456889	adipoqa(adipoqa),adipoqb(adipoqb),fgfr4(fgfr4),gk(gk),hif1aa(hif1aa),hk2(hk2),LOC125247704(LOC125247704),LOC125248593(LOC125248593),LOC125262403(LOC125262403),LOC125262404(LOC125262404),LOC125263652(LOC125263652),LOC125265600(LOC125265600),LOC125277427(LOC125277427),mpc2b(mpc2b),pck1(pck1),pdk2b(pdk2b),pfkla(pfkla),pfklb(pfklb),pfkpa(pfkpa),pfkpb(pfkpb),pgd(pgd),pim3(pim3),pkma(pkma),plaub(plaub)…
BP	GO:0019915	lipid storage	22	0.000230438	0.00460182	abca1a(abca1a),acsl4b(acsl4b),apoeb(apoeb),atp2a2a(atp2a2a),atp2a2b(atp2a2b),dgat1a(dgat1a),dgat2(dgat2),eci2(eci2),ehd1a(ehd1a),LOC125251306(LOC125251306),LOC125262403(LOC125262403),LOC125262404(LOC125262404),LOC125263652(LOC125263652),LOC125273549(LOC125273549),LOC125276491(LOC125276491),lpl(lpl),ndufs4(ndufs4),nfkbiaa(nfkbiaa),pnpla3(pnpla3),pparaa(pparaa),prkag2a(prkag2a),prkag2b(prkag2b)
BP	GO:0009266	response to temperature stimulus	37	0.000231014	0.00460182	adcy1a(adcy1a),atp1a3b(atp1a3b),auh(auh),COX2(COX2),CYTB(CYTB),ero1a(ero1a),fosab(fosab),fosl2(fosl2),gk(gk),hif1aa(hif1aa),hsp90aa1.2(hsp90aa1.2),hspb7(hspb7),hspd1(hspd1),ier5(ier5),impa2(impa2),LOC125251306(LOC125251306),LOC125259191(LOC125259191),LOC125262403(LOC125262403),LOC125262404(LOC125262404),LOC125263652(LOC125263652),LOC125272946(LOC125272946),LOC125276591(LOC125276591),LOC125279699(…
BP	GO:0055078	sodium ion homeostasis	10	0.000240111	0.00477073	adora2ab(adora2ab),agtr1a(agtr1a),atp1a3b(atp1a3b),atp1b1a(atp1b1a),corin(corin),gnai2a(gnai2a),LOC125272946(LOC125272946),sgk1(sgk1),slc9a1a(slc9a1a),tesca(tesca)
BP	GO:0006007	glucose catabolic process	8	0.000241804	0.00479206	hk2(hk2),pfkla(pfkla),pfklb(pfklb),pfkpa(pfkpa),pfkpb(pfkpb),pgam1a(pgam1a),pkma(pkma),tpi1a(tpi1a)
BP	GO:0036445	neuronal stem cell division	14	0.000243563	0.00480229	agap2(agap2),arhgef1a(arhgef1a),fgfr1b(fgfr1b),LOC125250269(LOC125250269),LOC125258282(LOC125258282),LOC125258283(LOC125258283),LOC125258285(LOC125258285),LOC125258286(LOC125258286),LOC125258287(LOC125258287),LOC125258289(LOC125258289),LOC125258290(LOC125258290),myh7bb(myh7bb),numbl(numbl),pard6b(pard6b)
BP	GO:0055057	neuroblast division	14	0.000243563	0.00480229	agap2(agap2),arhgef1a(arhgef1a),fgfr1b(fgfr1b),LOC125250269(LOC125250269),LOC125258282(LOC125258282),LOC125258283(LOC125258283),LOC125258285(LOC125258285),LOC125258286(LOC125258286),LOC125258287(LOC125258287),LOC125258289(LOC125258289),LOC125258290(LOC125258290),myh7bb(myh7bb),numbl(numbl),pard6b(pard6b)
BP	GO:0031620	regulation of fever generation	5	0.000254382	0.00500285	LOC125262403(LOC125262403),LOC125262404(LOC125262404),ptgs2a(ptgs2a),ptgs2b(ptgs2b),tnfrsf11a(tnfrsf11a)
BP	GO:0061326	renal tubule development	22	0.000256235	0.0050265	agtr1a(agtr1a),dlc1(dlc1),egfra(egfra),erbb3b(erbb3b),etfa(etfa),ets1(ets1),ets2(ets2),LOC125250269(LOC125250269),LOC125258282(LOC125258282),LOC125258283(LOC125258283),LOC125258285(LOC125258285),LOC125258286(LOC125258286),LOC125258287(LOC125258287),LOC125258289(LOC125258289),LOC125258290(LOC125258290),myh7bb(myh7bb),numbl(numbl),sall1a(sall1a),smad7(smad7),sox9a(sox9a),tanc2a(tanc2a),wnt2bb(wnt2b…
BP	GO:0006883	cellular sodium ion homeostasis	6	0.000261305	0.00508721	atp1a3b(atp1a3b),atp1b1a(atp1b1a),LOC125272946(LOC125272946),sgk1(sgk1),slc9a1a(slc9a1a),tesca(tesca)
BP	GO:0034368	protein-lipid complex remodeling	6	0.000261305	0.00508721	agtr1a(agtr1a),apoeb(apoeb),lcat(lcat),lipg(lipg),LOC125251306(LOC125251306),lpl(lpl)
BP	GO:0034369	plasma lipoprotein particle remodeling	6	0.000261305	0.00508721	agtr1a(agtr1a),apoeb(apoeb),lcat(lcat),lipg(lipg),LOC125251306(LOC125251306),lpl(lpl)
BP	GO:0035384	thioester biosynthetic process	9	0.000270711	0.00523452	acsl1a(acsl1a),acsl1b(acsl1b),acsl4b(acsl4b),bckdhb(bckdhb),gcdha(gcdha),mpc2b(mpc2b),pdha1a(pdha1a),pdhb(pdhb),pdk2b(pdk2b)
BP	GO:0071616	acyl-CoA biosynthetic process	9	0.000270711	0.00523452	acsl1a(acsl1a),acsl1b(acsl1b),acsl4b(acsl4b),bckdhb(bckdhb),gcdha(gcdha),mpc2b(mpc2b),pdha1a(pdha1a),pdhb(pdhb),pdk2b(pdk2b)
BP	GO:0090130	tissue migration	46	0.000270903	0.00523452	actc2(actc2),adam8a(adam8a),angpt1(angpt1),apoeb(apoeb),cblb(cblb),ccdc88ab(ccdc88ab),cd63(cd63),cdh13(cdh13),dlc1(dlc1),efna1b(efna1b),egfra(egfra),epb41l4b(epb41l4b),epha2a(epha2a),erbb3b(erbb3b),ets1(ets1),ets2(ets2),fgfr1b(fgfr1b),gata2a(gata2a),hif1aa(hif1aa),itga5(itga5),krt91(krt91),LOC125243922(LOC125243922),LOC125250269(LOC125250269),LOC125254674(LOC125254674),LOC125256185(LOC125256185),…
MF	GO:0005342	organic acid transmembrane transporter activity	19	0.00013106	0.00530385	mpc2b(mpc2b),slc10a3(slc10a3),slc16a1a(slc16a1a),slc16a1b(slc16a1b),slc16a3b(slc16a3b),slc16a6b(slc16a6b),slc16a9a(slc16a9a),slc16a9b(slc16a9b),slc1a5(slc1a5),slc25a10b(slc25a10b),slc25a18(slc25a18),slc25a55a(slc25a55a),slc27a1b(slc27a1b),slc38a6(slc38a6),slc38a7(slc38a7),slc3a1(slc3a1),slc43a2b(slc43a2b),slc7a3a(slc7a3a),slc7a3b(slc7a3b)
MF	GO:0046943	carboxylic acid transmembrane transporter activity	19	0.00013106	0.00530385	mpc2b(mpc2b),slc10a3(slc10a3),slc16a1a(slc16a1a),slc16a1b(slc16a1b),slc16a3b(slc16a3b),slc16a6b(slc16a6b),slc16a9a(slc16a9a),slc16a9b(slc16a9b),slc1a5(slc1a5),slc25a10b(slc25a10b),slc25a18(slc25a18),slc25a55a(slc25a55a),slc27a1b(slc27a1b),slc38a6(slc38a6),slc38a7(slc38a7),slc3a1(slc3a1),slc43a2b(slc43a2b),slc7a3a(slc7a3a),slc7a3b(slc7a3b)
BP	GO:0030334	regulation of cell migration	69	0.000276523	0.00532873	abhd6a(abhd6a),adam8a(adam8a),adipoqa(adipoqa),adipoqb(adipoqb),angpt1(angpt1),ano6(ano6),apoeb(apoeb),arhgef1a(arhgef1a),cd63(cd63),cdh13(cdh13),cxcl8a(cxcl8a),dachc(dachc),dlc1(dlc1),ednraa(ednraa),efna1b(efna1b),egfra(egfra),epb41l4b(epb41l4b),epha2a(epha2a),ets1(ets1),f2r(f2r),fbln1(fbln1),fgfr1b(fgfr1b),flcn(flcn),frmd5b(frmd5b),gata2a(gata2a),gnai2a(gnai2a),grb7(grb7),hace1(hace1),hif1aa(hi…
BP	GO:2001169	regulation of ATP biosynthetic process	11	0.000277158	0.00532873	COX2(COX2),flcn(flcn),gpd1a(gpd1a),hif1aa(hif1aa),ier3(ier3),LOC125263652(LOC125263652),LOC125273425(LOC125273425),pgam1a(pgam1a),pparaa(pparaa),prkag2a(prkag2a),prkag2b(prkag2b)
BP	GO:0006551	leucine metabolic process	4	0.000291424	0.00558912	bcat2(bcat2),hmgcl(hmgcl),ivd(ivd),mccc2(mccc2)
BP	GO:0032869	cellular response to insulin stimulus	29	0.000298312	0.00570706	adipoqa(adipoqa),adipoqb(adipoqb),atp6v1ba(atp6v1ba),atp6v1c1b(atp6v1c1b),atp6v1e1b(atp6v1e1b),dlc1(dlc1),erbb3b(erbb3b),gnai2a(gnai2a),got1(got1),hif1aa(hif1aa),insig1(insig1),lin28b(lin28b),LOC125259911(LOC125259911),LOC125262403(LOC125262403),LOC125262404(LOC125262404),LOC125263652(LOC125263652),LOC125265600(LOC125265600),LOC125273425(LOC125273425),pck1(pck1),pdk2b(pdk2b),pkma(pkma),ptprea(ptp…
BP	GO:0051384	response to glucocorticoid	28	0.000303535	0.00579265	agtr1a(agtr1a),bckdhb(bckdhb),cpn1(cpn1),fosab(fosab),fosl1a(fosl1a),got1(got1),hif1aa(hif1aa),hspd1(hspd1),il6r(il6r),junba(junba),junbb(junbb),l1camb(l1camb),lcat(lcat),LOC125247607(LOC125247607),LOC125259911(LOC125259911),LOC125262403(LOC125262403),LOC125262404(LOC125262404),LOC125263652(LOC125263652),LOC125263945(LOC125263945),ND3(ND3),pck1(pck1),plat(plat),ptgs2a(ptgs2a),ptgs2b(ptgs2b),serpi…
BP	GO:0019359	nicotinamide nucleotide biosynthetic process	11	0.00030667	0.00582371	hk2(hk2),pfkla(pfkla),pfklb(pfklb),pfkpa(pfkpa),pfkpb(pfkpb),pgam1a(pgam1a),pkma(pkma),pnp5b(pnp5b),ptgs2a(ptgs2a),ptgs2b(ptgs2b),tpi1a(tpi1a)
BP	GO:0019363	pyridine nucleotide biosynthetic process	11	0.00030667	0.00582371	hk2(hk2),pfkla(pfkla),pfklb(pfklb),pfkpa(pfkpa),pfkpb(pfkpb),pgam1a(pgam1a),pkma(pkma),pnp5b(pnp5b),ptgs2a(ptgs2a),ptgs2b(ptgs2b),tpi1a(tpi1a)
BP	GO:0008610	lipid biosynthetic process	54	0.000315188	0.00597081	abhd6a(abhd6a),acap3a(acap3a),acsl1a(acsl1a),acsl1b(acsl1b),acsl4b(acsl4b),adipoqa(adipoqa),adipoqb(adipoqb),agap2(agap2),agpat9l(agpat9l),apoeb(apoeb),atp2a2a(atp2a2a),atp2a2b(atp2a2b),bckdhb(bckdhb),ch25h(ch25h),chka(chka),dgat1a(dgat1a),dgat2(dgat2),dgke(dgke),dhdds(dhdds),fgfr1b(fgfr1b),fgfr4(fgfr4),gk(gk),gpd1a(gpd1a),igfbp7(igfbp7),insig1(insig1),lcat(lcat),LOC125251082(LOC125251082),LOC125…
BP	GO:1901379	regulation of potassium ion transmembrane transport	12	0.000322328	0.00609113	ano6(ano6),atp1b1a(atp1b1a),casq2(casq2),cd63(cd63),kcnab1a(kcnab1a),kcnab2b(kcnab2b),kcnj2a(kcnj2a),LOC125255566(LOC125255566),lrrc38a(lrrc38a),rgs4(rgs4),rnf207a(rnf207a),rnf207b(rnf207b)
BP	GO:0010742	macrophage derived foam cell differentiation	8	0.000325581	0.00612759	abca1a(abca1a),adipoqa(adipoqa),adipoqb(adipoqb),agtr1a(agtr1a),LOC125251306(LOC125251306),lpl(lpl),nfkbiaa(nfkbiaa),pparaa(pparaa)
BP	GO:0010889	regulation of sequestering of triglyceride	6	0.000325843	0.00612759	acsl4b(acsl4b),LOC125251306(LOC125251306),LOC125273549(LOC125273549),lpl(lpl),pnpla3(pnpla3),pparaa(pparaa)
BP	GO:0090132	epithelium migration	45	0.000326954	0.00613355	adam8a(adam8a),angpt1(angpt1),apoeb(apoeb),cblb(cblb),ccdc88ab(ccdc88ab),cd63(cd63),cdh13(cdh13),dlc1(dlc1),efna1b(efna1b),egfra(egfra),epb41l4b(epb41l4b),epha2a(epha2a),erbb3b(erbb3b),ets1(ets1),ets2(ets2),fgfr1b(fgfr1b),gata2a(gata2a),hif1aa(hif1aa),itga5(itga5),krt91(krt91),LOC125243922(LOC125243922),LOC125250269(LOC125250269),LOC125254674(LOC125254674),LOC125256185(LOC125256185),LOC125258282(…
BP	GO:0030155	regulation of cell adhesion	60	0.000329164	0.00616008	abat(abat),adam8a(adam8a),adipoqa(adipoqa),adipoqb(adipoqb),adkb(adkb),adora2ab(adora2ab),angpt1(angpt1),c1qtnf1(c1qtnf1),cblb(cblb),cd63(cd63),cdh13(cdh13),cebpb(cebpb),cxcl8a(cxcl8a),ddr1(ddr1),dlc1(dlc1),dtx1(dtx1),efna1b(efna1b),epb41l4b(epb41l4b),epha2a(epha2a),epha4a(epha4a),erbb3b(erbb3b),ets1(ets1),fbln1(fbln1),flcn(flcn),frmd5b(frmd5b),fstl3(fstl3),hsp90aa1.2(hsp90aa1.2),hspd1(hspd1),irf…
BP	GO:0050729	positive regulation of inflammatory response	17	0.000332755	0.00621224	adam8a(adam8a),agtr1a(agtr1a),cxcl8a(cxcl8a),ednraa(ednraa),egfra(egfra),ets1(ets1),hspd1(hspd1),LOC125251306(LOC125251306),LOC125262403(LOC125262403),LOC125262404(LOC125262404),lpl(lpl),myd88(myd88),nfkbiaa(nfkbiaa),ptgs2a(ptgs2a),ptgs2b(ptgs2b),serpine1(serpine1),tnfrsf11a(tnfrsf11a)
BP	GO:0003300	cardiac muscle hypertrophy	15	0.000334565	0.00623098	adkb(adkb),atp2a2a(atp2a2a),atp2a2b(atp2a2b),LOC125250269(LOC125250269),LOC125258282(LOC125258282),LOC125258283(LOC125258283),LOC125258285(LOC125258285),LOC125258286(LOC125258286),LOC125258287(LOC125258287),LOC125258289(LOC125258289),LOC125258290(LOC125258290),LOC125259911(LOC125259911),LOC125273425(LOC125273425),rgs4(rgs4),slc9a1a(slc9a1a)
BP	GO:0034612	response to tumor necrosis factor	26	0.00033702	0.00626161	adipoqa(adipoqa),adipoqb(adipoqb),ankrd1a(ankrd1a),apoeb(apoeb),arhgef1a(arhgef1a),cxcl8a(cxcl8a),edaradd(edaradd),gpd1a(gpd1a),klf2b(klf2b),krt18a.1(krt18a.1),krt8(krt8),LOC125247704(LOC125247704),LOC125258494(LOC125258494),LOC125263652(LOC125263652),LOC125265600(LOC125265600),LOC125273425(LOC125273425),LOC125279699(LOC125279699),nfkbiaa(nfkbiaa),pck1(pck1),ptgs2a(ptgs2a),ptgs2b(ptgs2b),sgms1b(s…
BP	GO:0010885	regulation of cholesterol storage	5	0.000341863	0.0063212	abca1a(abca1a),ehd1a(ehd1a),LOC125251306(LOC125251306),lpl(lpl),pparaa(pparaa)
BP	GO:0090270	regulation of fibroblast growth factor production	5	0.000341863	0.0063212	fgfr1b(fgfr1b),fgfr4(fgfr4),ptgs2a(ptgs2a),ptgs2b(ptgs2b),wnt2bb(wnt2bb)
MF	GO:0042626	ATPase-coupled transmembrane transporter activity	14	0.000161689	0.00634508	abca1a(abca1a),abca7(abca7),atp1a3b(atp1a3b),atp1b1a(atp1b1a),atp2a2a(atp2a2a),atp2a2b(atp2a2b),atp5f1d(atp5f1d),atp5mc1(atp5mc1),ATP6(ATP6),atp6v1ba(atp6v1ba),atp6v1c1b(atp6v1c1b),atp6v1e1b(atp6v1e1b),cpox(cpox),LOC125272946(LOC125272946)
CC	GO:0033178	proton-transporting two-sector ATPase complex, catalytic domain	5	0.00058401	0.00644129	atp5f1d(atp5f1d),atp5pf(atp5pf),atp6v1ba(atp6v1ba),atp6v1c1b(atp6v1c1b),atp6v1e1b(atp6v1e1b)
BP	GO:0033993	response to lipid	85	0.000354318	0.00653586	abca1a(abca1a),acsl1a(acsl1a),acsl1b(acsl1b),agtr1a(agtr1a),aifm1(aifm1),ankrd1a(ankrd1a),apoeb(apoeb),aqp3a(aqp3a),atp1a3b(atp1a3b),atp2a2a(atp2a2a),atp2a2b(atp2a2b),bckdhb(bckdhb),ca4a(ca4a),ccn2a(ccn2a),cebpb(cebpb),cpn1(cpn1),cpt1ab(cpt1ab),cxcl8a(cxcl8a),dgat2(dgat2),dkk1b(dkk1b),ednraa(ednraa),egfra(egfra),ets1(ets1),f2r(f2r),fosab(fosab),fosl1a(fosl1a),fosl2(fosl2),gata2a(gata2a),gjb3(gjb3…
BP	GO:0090077	foam cell differentiation	8	0.00037557	0.00686813	abca1a(abca1a),adipoqa(adipoqa),adipoqb(adipoqb),agtr1a(agtr1a),LOC125251306(LOC125251306),lpl(lpl),nfkbiaa(nfkbiaa),pparaa(pparaa)
BP	GO:0033866	nucleoside bisphosphate biosynthetic process	10	0.000375886	0.00686813	acsl1a(acsl1a),acsl1b(acsl1b),acsl4b(acsl4b),bckdhb(bckdhb),gcdha(gcdha),mpc2b(mpc2b),pank1a(pank1a),pdha1a(pdha1a),pdhb(pdhb),pdk2b(pdk2b)
BP	GO:0034030	ribonucleoside bisphosphate biosynthetic process	10	0.000375886	0.00686813	acsl1a(acsl1a),acsl1b(acsl1b),acsl4b(acsl4b),bckdhb(bckdhb),gcdha(gcdha),mpc2b(mpc2b),pank1a(pank1a),pdha1a(pdha1a),pdhb(pdhb),pdk2b(pdk2b)
BP	GO:0034033	purine nucleoside bisphosphate biosynthetic process	10	0.000375886	0.00686813	acsl1a(acsl1a),acsl1b(acsl1b),acsl4b(acsl4b),bckdhb(bckdhb),gcdha(gcdha),mpc2b(mpc2b),pank1a(pank1a),pdha1a(pdha1a),pdhb(pdhb),pdk2b(pdk2b)
BP	GO:0060541	respiratory system development	46	0.000384215	0.00700377	adamtsl2(adamtsl2),atp1a3b(atp1a3b),atp6v1e1b(atp6v1e1b),ccn2a(ccn2a),dlc1(dlc1),edaradd(edaradd),egfra(egfra),en1b(en1b),erbb3b(erbb3b),etfa(etfa),ets1(ets1),ets2(ets2),fgfr1b(fgfr1b),fgfr4(fgfr4),fstl3(fstl3),hif1aa(hif1aa),hopx(hopx),itga4(itga4),itga5(itga5),kcnab1a(kcnab1a),klf2b(klf2b),l1camb(l1camb),lama1(lama1),LOC125246170(LOC125246170),LOC125250269(LOC125250269),LOC125258282(LOC12525828…
BP	GO:0044070	regulation of anion transport	15	0.000385883	0.00701763	abat(abat),abca7(abca7),acsl4b(acsl4b),adora2ab(adora2ab),aifm1(aifm1),apoeb(apoeb),cebpb(cebpb),fgfr1b(fgfr1b),fgfr4(fgfr4),LOC125262403(LOC125262403),LOC125262404(LOC125262404),per2(per2),rgs4(rgs4),thbs1a(thbs1a),tnfrsf11a(tnfrsf11a)
BP	GO:0006109	regulation of carbohydrate metabolic process	21	0.00039159	0.00710469	abat(abat),adipoqa(adipoqa),adipoqb(adipoqb),c1qtnf1(c1qtnf1),cblb(cblb),dgat2(dgat2),gpd1a(gpd1a),hif1aa(hif1aa),ier3(ier3),LOC125250888(LOC125250888),LOC125263652(LOC125263652),LOC125273425(LOC125273425),pck1(pck1),pdk2b(pdk2b),pgam1a(pgam1a),pparaa(pparaa),prkag2a(prkag2a),prkag2b(prkag2b),pth1b(pth1b),pygb(pygb),pygmb(pygmb)
BP	GO:0006954	inflammatory response	57	0.000401106	0.0072603	adam8a(adam8a),adipoqa(adipoqa),adipoqb(adipoqb),adora2ab(adora2ab),agtr1a(agtr1a),ano6(ano6),apoeb(apoeb),cdh5(cdh5),cebpb(cebpb),cpn1(cpn1),cxcl8a(cxcl8a),ednraa(ednraa),egfra(egfra),epha2a(epha2a),ets1(ets1),f2r(f2r),fosab(fosab),hif1aa(hif1aa),hspd1(hspd1),ier3(ier3),il6r(il6r),itgb6(itgb6),krt91(krt91),LOC125243714(LOC125243714),LOC125247704(LOC125247704),LOC125248238(LOC125248238),LOC125248…
BP	GO:0002043	blood vessel endothelial cell proliferation involved in sprouting angiogenesis	6	0.000402225	0.00726355	agtr1a(agtr1a),aplnra(aplnra),epha2a(epha2a),gata2a(gata2a),ppp1r16b(ppp1r16b),thbs1a(thbs1a)
BP	GO:0033500	carbohydrate homeostasis	30	0.00041616	0.00749766	adipoqa(adipoqa),adipoqb(adipoqb),fgfr4(fgfr4),gk(gk),hif1aa(hif1aa),hk2(hk2),LOC125247704(LOC125247704),LOC125248593(LOC125248593),LOC125262403(LOC125262403),LOC125262404(LOC125262404),LOC125263652(LOC125263652),LOC125265600(LOC125265600),LOC125277427(LOC125277427),mpc2b(mpc2b),pck1(pck1),pdk2b(pdk2b),pfkla(pfkla),pfklb(pfklb),pfkpa(pfkpa),pfkpb(pfkpb),pgd(pgd),pim3(pim3),pkma(pkma),plaub(plaub)…
BP	GO:2000145	regulation of cell motility	71	0.00042069	0.00756166	abhd6a(abhd6a),adam8a(adam8a),adipoqa(adipoqa),adipoqb(adipoqb),angpt1(angpt1),ano6(ano6),apoeb(apoeb),arhgef1a(arhgef1a),cd63(cd63),cdh13(cdh13),cxcl8a(cxcl8a),dachc(dachc),dlc1(dlc1),ednraa(ednraa),efna1b(efna1b),egfra(egfra),epb41l4b(epb41l4b),epha2a(epha2a),erbb3b(erbb3b),ets1(ets1),f2r(f2r),fbln1(fbln1),fgfr1b(fgfr1b),flcn(flcn),frmd5b(frmd5b),gata2a(gata2a),gnai2a(gnai2a),grb7(grb7),hace1(h…
MF	GO:0004144	diacylglycerol O-acyltransferase activity	3	0.00020432	0.00764699	dgat1a(dgat1a),dgat2(dgat2),mogat3a(mogat3a)
MF	GO:0016624	oxidoreductase activity, acting on the aldehyde or oxo group of donors, disulfide as acceptor	4	0.00021258	0.00764699	bckdhb(bckdhb),ogdhb(ogdhb),pdha1a(pdha1a),pdhb(pdhb)
MF	GO:0070095	fructose-6-phosphate binding	4	0.00021258	0.00764699	pfkla(pfkla),pfklb(pfklb),pfkpa(pfkpa),pfkpb(pfkpb)
BP	GO:0035239	tube morphogenesis	100	0.000428514	0.00768442	actb1(actb1),adam8a(adam8a),agtr1a(agtr1a),angpt1(angpt1),aplnra(aplnra),apoeb(apoeb),arhgap44b(arhgap44b),atp6ap2(atp6ap2),atp6v1e1b(atp6v1e1b),cblb(cblb),ccn2a(ccn2a),cdh13(cdh13),cdh5(cdh5),cxcl8a(cxcl8a),cxcr3.3(cxcr3.3),dachc(dachc),ddr1(ddr1),dlc1(dlc1),dtx1(dtx1),ednraa(ednraa),efna1b(efna1b),egfra(egfra),egln1a(egln1a),ehd1a(ehd1a),en1b(en1b),epha2a(epha2a),epha4a(epha4a),erbb3b(erbb3b),e…
BP	GO:0060538	skeletal muscle organ development	30	0.000432557	0.00773363	actb1(actb1),actc2(actc2),ankrd1a(ankrd1a),btg2(btg2),cacna1sa(cacna1sa),ctsba(ctsba),dkk1b(dkk1b),egfra(egfra),erbb3b(erbb3b),fosab(fosab),itga5(itga5),kcnab1a(kcnab1a),klhl41a(klhl41a),LOC125247219(LOC125247219),LOC125273425(LOC125273425),mylk2(mylk2),nupr1b(nupr1b),rcan1b(rcan1b),ripor1(ripor1),rxrgb(rxrgb),ryr1a(ryr1a),scxa(scxa),sdc4(sdc4),thbs4b(thbs4b),tnni1a(tnni1a),tnni1b(tnni1b),tnni1c(…
BP	GO:0034404	nucleobase-containing small molecule biosynthetic process	21	0.00043426	0.00773363	adkb(adkb),ampd3a(ampd3a),gda(gda),gpd1a(gpd1a),hif1aa(hif1aa),hk2(hk2),ier3(ier3),LOC125263652(LOC125263652),LOC125273425(LOC125273425),pfkla(pfkla),pfklb(pfklb),pfkpa(pfkpa),pfkpb(pfkpb),pgam1a(pgam1a),pkma(pkma),pnp5b(pnp5b),pparaa(pparaa),prkag2a(prkag2a),prkag2b(prkag2b),tpi1a(tpi1a),upp1(upp1)
BP	GO:0045766	positive regulation of angiogenesis	21	0.00043426	0.00773363	agtr1a(agtr1a),aplnra(aplnra),cdh5(cdh5),cxcl8a(cxcl8a),cxcr3.3(cxcr3.3),ets1(ets1),gata2a(gata2a),hif1aa(hif1aa),hk2(hk2),itga5(itga5),LOC125254674(LOC125254674),LOC125262403(LOC125262403),LOC125262404(LOC125262404),LOC125275928(LOC125275928),mt2(mt2),ppp1r16b(ppp1r16b),ptgs2a(ptgs2a),ptgs2b(ptgs2b),ramp2(ramp2),serpine1(serpine1),thbs1a(thbs1a)
BP	GO:0032496	response to lipopolysaccharide	34	0.000438241	0.00778658	abca1a(abca1a),ankrd1a(ankrd1a),atp2a2a(atp2a2a),atp2a2b(atp2a2b),cebpb(cebpb),cxcl8a(cxcl8a),ednraa(ednraa),f2r(f2r),fosab(fosab),hif1aa(hif1aa),hspd1(hspd1),il6r(il6r),irf8(irf8),junba(junba),junbb(junbb),LOC125247607(LOC125247607),LOC125248238(LOC125248238),LOC125262403(LOC125262403),LOC125262404(LOC125262404),myd88(myd88),nfkbiaa(nfkbiaa),pck1(pck1),plaub(plaub),ptgs2a(ptgs2a),ptgs2b(ptgs2b),…
BP	GO:0014897	striated muscle hypertrophy	15	0.000443811	0.00786747	adkb(adkb),atp2a2a(atp2a2a),atp2a2b(atp2a2b),LOC125250269(LOC125250269),LOC125258282(LOC125258282),LOC125258283(LOC125258283),LOC125258285(LOC125258285),LOC125258286(LOC125258286),LOC125258287(LOC125258287),LOC125258289(LOC125258289),LOC125258290(LOC125258290),LOC125259911(LOC125259911),LOC125273425(LOC125273425),rgs4(rgs4),slc9a1a(slc9a1a)
BP	GO:0034370	triglyceride-rich lipoprotein particle remodeling	4	0.000444963	0.00786985	apoeb(apoeb),lcat(lcat),LOC125251306(LOC125251306),lpl(lpl)
BP	GO:0071639	positive regulation of monocyte chemotactic protein-1 production	5	0.000450326	0.0079465	adipoqa(adipoqa),adipoqb(adipoqb),LOC125248238(LOC125248238),LOC125262403(LOC125262403),LOC125262404(LOC125262404)
BP	GO:0001944	vasculature development	57	0.000464516	0.00817824	adam8a(adam8a),agtr1a(agtr1a),angpt1(angpt1),aplnra(aplnra),apoeb(apoeb),ccn2a(ccn2a),cdh13(cdh13),cdh5(cdh5),cxcl8a(cxcl8a),cxcr3.3(cxcr3.3),ednraa(ednraa),efna1b(efna1b),egln1a(egln1a),epha2a(epha2a),esm1(esm1),ets1(ets1),ets2(ets2),fgfr1b(fgfr1b),flcn(flcn),fosl1a(fosl1a),gata2a(gata2a),hif1aa(hif1aa),hk2(hk2),itga5(itga5),junba(junba),junbb(junbb),klf2b(klf2b),lama1(lama1),LOC125254674(LOC125…
MF	GO:0008028	monocarboxylic acid transmembrane transporter activity	10	0.000236876	0.00829065	mpc2b(mpc2b),slc10a3(slc10a3),slc16a1a(slc16a1a),slc16a1b(slc16a1b),slc16a3b(slc16a3b),slc16a6b(slc16a6b),slc16a9a(slc16a9a),slc16a9b(slc16a9b),slc27a1b(slc27a1b),slc38a7(slc38a7)
BP	GO:0043200	response to amino acid	19	0.000483667	0.00847682	aifm1(aifm1),ccn2a(ccn2a),cebpb(cebpb),egfra(egfra),l1camb(l1camb),LOC125246170(LOC125246170),LOC125247704(LOC125247704),LOC125250269(LOC125250269),LOC125258282(LOC125258282),LOC125258283(LOC125258283),LOC125258285(LOC125258285),LOC125258286(LOC125258286),LOC125258287(LOC125258287),LOC125258289(LOC125258289),LOC125258290(LOC125258290),mmp13a(mmp13a),pck1(pck1),rragca(rragca),socs1a(socs1a)
BP	GO:0010631	epithelial cell migration	44	0.000483669	0.00847682	adam8a(adam8a),angpt1(angpt1),apoeb(apoeb),cblb(cblb),cd63(cd63),cdh13(cdh13),dlc1(dlc1),efna1b(efna1b),egfra(egfra),epb41l4b(epb41l4b),epha2a(epha2a),erbb3b(erbb3b),ets1(ets1),ets2(ets2),fgfr1b(fgfr1b),gata2a(gata2a),hif1aa(hif1aa),itga5(itga5),krt91(krt91),LOC125243922(LOC125243922),LOC125250269(LOC125250269),LOC125254674(LOC125254674),LOC125256185(LOC125256185),LOC125258282(LOC125258282),LOC12…
BP	GO:0035336	long-chain fatty-acyl-CoA metabolic process	6	0.000491898	0.00860154	acsl1a(acsl1a),acsl1b(acsl1b),acsl4b(acsl4b),dgat1a(dgat1a),dgat2(dgat2),si:dkey-97m3.1(si:dkey-97m3.1)
BP	GO:0043470	regulation of carbohydrate catabolic process	11	0.00049697	0.00867061	gpd1a(gpd1a),hif1aa(hif1aa),ier3(ier3),LOC125263652(LOC125263652),LOC125273425(LOC125273425),pgam1a(pgam1a),pparaa(pparaa),prkag2a(prkag2a),prkag2b(prkag2b),pygb(pygb),pygmb(pygmb)
BP	GO:0046461	neutral lipid catabolic process	9	0.000499224	0.0086708	abhd6a(abhd6a),apoeb(apoeb),ddhd2(ddhd2),fabp7a(fabp7a),lipeb(lipeb),LOC125251306(LOC125251306),LOC125273549(LOC125273549),lpl(lpl),pnpla3(pnpla3)
BP	GO:0046464	acylglycerol catabolic process	9	0.000499224	0.0086708	abhd6a(abhd6a),apoeb(apoeb),ddhd2(ddhd2),fabp7a(fabp7a),lipeb(lipeb),LOC125251306(LOC125251306),LOC125273549(LOC125273549),lpl(lpl),pnpla3(pnpla3)
BP	GO:0019722	calcium-mediated signaling	25	0.000503649	0.00872803	agtr1a(agtr1a),atp1b1a(atp1b1a),atp2a2a(atp2a2a),atp2a2b(atp2a2b),cacna1sa(cacna1sa),casq2(casq2),cdh13(cdh13),cxcl8a(cxcl8a),cxcr3.3(cxcr3.3),egfra(egfra),egln1a(egln1a),erbb3b(erbb3b),homer3b(homer3b),l1camb(l1camb),LOC125255968(LOC125255968),LOC125262564(LOC125262564),LOC125273425(LOC125273425),nfatc2a(nfatc2a),orai2(orai2),pdk2b(pdk2b),rasa3(rasa3),rcan1b(rcan1b),ryr1a(ryr1a),slc9a1a(slc9a1a)…
BP	GO:0009991	response to extracellular stimulus	59	0.000524051	0.00904175	acsl1a(acsl1a),acsl1b(acsl1b),acsl4b(acsl4b),agtr1a(agtr1a),aifm1(aifm1),angpt1(angpt1),apoeb(apoeb),aqp3a(aqp3a),bckdhb(bckdhb),cpt1ab(cpt1ab),cpt2(cpt2),CYTB(CYTB),dgat2(dgat2),fgfr1b(fgfr1b),fosab(fosab),fosl1a(fosl1a),fstl1a(fstl1a),gnai2a(gnai2a),hif1aa(hif1aa),hmgcl(hmgcl),hspd1(hspd1),junba(junba),junbb(junbb),kcna4(kcna4),lipg(lipg),LOC125243714(LOC125243714),LOC125246170(LOC125246170),LO…
BP	GO:0031667	response to nutrient levels	57	0.000524091	0.00904175	acsl1a(acsl1a),acsl1b(acsl1b),acsl4b(acsl4b),agtr1a(agtr1a),aifm1(aifm1),angpt1(angpt1),apoeb(apoeb),aqp3a(aqp3a),bckdhb(bckdhb),cpt1ab(cpt1ab),cpt2(cpt2),CYTB(CYTB),dgat2(dgat2),fgfr1b(fgfr1b),fstl1a(fstl1a),gnai2a(gnai2a),hif1aa(hif1aa),hmgcl(hmgcl),hspd1(hspd1),junba(junba),junbb(junbb),kcna4(kcna4),lipg(lipg),LOC125243714(LOC125243714),LOC125246170(LOC125246170),LOC125247704(LOC125247704),LOC…
BP	GO:0051153	regulation of striated muscle cell differentiation	18	0.000531982	0.00915743	dkk1b(dkk1b),ehd1a(ehd1a),hopx(hopx),LOC125250269(LOC125250269),LOC125258282(LOC125258282),LOC125258283(LOC125258283),LOC125258285(LOC125258285),LOC125258286(LOC125258286),LOC125258287(LOC125258287),LOC125258289(LOC125258289),LOC125258290(LOC125258290),LOC125262564(LOC125262564),LOC125273425(LOC125273425),myh7bb(myh7bb),mylk3(mylk3),nfatc2a(nfatc2a),rgs4(rgs4),ripor1(ripor1)
CC	GO:0035976	transcription factor AP-1 complex	3	0.000851998	0.00926085	fosab(fosab),junba(junba),junbb(junbb)
BP	GO:0042632	cholesterol homeostasis	12	0.000543534	0.0093148	abca1a(abca1a),apoeb(apoeb),dgat2(dgat2),ehd1a(ehd1a),fgfr4(fgfr4),insig1(insig1),lcat(lcat),lipg(lipg),LOC125251306(LOC125251306),lpl(lpl),prkag2a(prkag2a),prkag2b(prkag2b)
BP	GO:0055092	sterol homeostasis	12	0.000543534	0.0093148	abca1a(abca1a),apoeb(apoeb),dgat2(dgat2),ehd1a(ehd1a),fgfr4(fgfr4),insig1(insig1),lcat(lcat),lipg(lipg),LOC125251306(LOC125251306),lpl(lpl),prkag2a(prkag2a),prkag2b(prkag2b)
BP	GO:0072525	pyridine-containing compound biosynthetic process	11	0.000544951	0.00931842	hk2(hk2),pfkla(pfkla),pfklb(pfklb),pfkpa(pfkpa),pfkpb(pfkpb),pgam1a(pgam1a),pkma(pkma),pnp5b(pnp5b),ptgs2a(ptgs2a),ptgs2b(ptgs2b),tpi1a(tpi1a)
BP	GO:0009987	cellular process	640	0.000552315	0.00942005	abat(abat),abca1a(abca1a),abca7(abca7),abhd6a(abhd6a),ablim2(ablim2),acad8(acad8),acap3a(acap3a),aco2(aco2),acsl1a(acsl1a),acsl1b(acsl1b),acsl4b(acsl4b),actb1(actb1),actc2(actc2),adam8a(adam8a),adamtsl2(adamtsl2),adcy1a(adcy1a),adgrl4(adgrl4),adipoqa(adipoqa),adipoqb(adipoqb),adkb(adkb),adora2ab(adora2ab),aftphb(aftphb),agap2(agap2),agpat9l(agpat9l),agtr1a(agtr1a),ahrra(ahrra),aifm1(aifm1),aipl1(…
BP	GO:0016477	cell migration	117	0.000553332	0.00942005	abhd6a(abhd6a),adam8a(adam8a),adipoqa(adipoqa),adipoqb(adipoqb),agtr1a(agtr1a),angpt1(angpt1),ano6(ano6),aplnra(aplnra),apoeb(apoeb),arhgef1a(arhgef1a),asap3(asap3),atp1b1a(atp1b1a),cblb(cblb),ccdc88ab(ccdc88ab),ccn2a(ccn2a),cd63(cd63),cdh13(cdh13),ch25h(ch25h),cxcl8a(cxcl8a),cxcr3.3(cxcr3.3),dachc(dachc),dclk1a(dclk1a),ddr1(ddr1),dlc1(dlc1),ednraa(ednraa),efhc1(efhc1),efna1b(efna1b),egfra(egfra)…
BP	GO:0048514	blood vessel morphogenesis	49	0.000560421	0.00951977	adam8a(adam8a),agtr1a(agtr1a),angpt1(angpt1),aplnra(aplnra),apoeb(apoeb),ccn2a(ccn2a),cdh13(cdh13),cdh5(cdh5),cxcl8a(cxcl8a),cxcr3.3(cxcr3.3),ednraa(ednraa),efna1b(efna1b),egln1a(egln1a),epha2a(epha2a),esm1(esm1),ets1(ets1),ets2(ets2),fgfr1b(fgfr1b),flcn(flcn),gata2a(gata2a),hif1aa(hif1aa),hk2(hk2),itga5(itga5),junba(junba),junbb(junbb),klf2b(klf2b),lama1(lama1),LOC125254674(LOC125254674),LOC1252…
BP	GO:0015908	fatty acid transport	13	0.000562942	0.0095408	acsl1a(acsl1a),acsl1b(acsl1b),acsl4b(acsl4b),apoeb(apoeb),cpt1ab(cpt1ab),cpt2(cpt2),got2b(got2b),LOC125262403(LOC125262403),LOC125262404(LOC125262404),pparaa(pparaa),slc27a1b(slc27a1b),thbs1a(thbs1a),tnfrsf11a(tnfrsf11a)
BP	GO:0019433	triglyceride catabolic process	8	0.000564128	0.0095408	apoeb(apoeb),ddhd2(ddhd2),fabp7a(fabp7a),lipeb(lipeb),LOC125251306(LOC125251306),LOC125273549(LOC125273549),lpl(lpl),pnpla3(pnpla3)
BP	GO:0046434	organophosphate catabolic process	23	0.000577678	0.009729	abhd6a(abhd6a),ampd3a(ampd3a),gda(gda),gde1(gde1),gpd1a(gpd1a),hif1aa(hif1aa),hk2(hk2),ier3(ier3),impa2(impa2),lipg(lipg),LOC125263652(LOC125263652),LOC125273425(LOC125273425),pfkla(pfkla),pfklb(pfklb),pfkpa(pfkpa),pfkpb(pfkpb),pgam1a(pgam1a),pkma(pkma),pnp5b(pnp5b),pparaa(pparaa),prkag2a(prkag2a),prkag2b(prkag2b),tpi1a(tpi1a)
BP	GO:1901342	regulation of vasculature development	31	0.000582334	0.009729	agtr1a(agtr1a),aplnra(aplnra),cdh5(cdh5),cxcl8a(cxcl8a),cxcr3.3(cxcr3.3),efna1b(efna1b),egln1a(egln1a),epha2a(epha2a),ets1(ets1),flcn(flcn),gata2a(gata2a),hif1aa(hif1aa),hk2(hk2),itga5(itga5),klf2b(klf2b),LOC125254674(LOC125254674),LOC125262403(LOC125262403),LOC125262404(LOC125262404),LOC125275928(LOC125275928),mt2(mt2),nfatc2a(nfatc2a),ppp1r15a(ppp1r15a),ppp1r16b(ppp1r16b),ptgs2a(ptgs2a),ptgs2b(…
BP	GO:0001660	fever generation	5	0.000582809	0.009729	LOC125262403(LOC125262403),LOC125262404(LOC125262404),ptgs2a(ptgs2a),ptgs2b(ptgs2b),tnfrsf11a(tnfrsf11a)
BP	GO:0010878	cholesterol storage	5	0.000582809	0.009729	abca1a(abca1a),ehd1a(ehd1a),LOC125251306(LOC125251306),lpl(lpl),pparaa(pparaa)
BP	GO:0090269	fibroblast growth factor production	5	0.000582809	0.009729	fgfr1b(fgfr1b),fgfr4(fgfr4),ptgs2a(ptgs2a),ptgs2b(ptgs2b),wnt2bb(wnt2bb)
BP	GO:1903587	regulation of blood vessel endothelial cell proliferation involved in sprouting angiogenesis	5	0.000582809	0.009729	agtr1a(agtr1a),aplnra(aplnra),gata2a(gata2a),ppp1r16b(ppp1r16b),thbs1a(thbs1a)
BP	GO:0007494	midgut development	12	0.000590602	0.00983785	dlc1(dlc1),itga4(itga4),itga5(itga5),LOC125250269(LOC125250269),LOC125258282(LOC125258282),LOC125258283(LOC125258283),LOC125258285(LOC125258285),LOC125258286(LOC125258286),LOC125258287(LOC125258287),LOC125258289(LOC125258289),LOC125258290(LOC125258290),myh7bb(myh7bb)
BP	GO:1904062	regulation of cation transmembrane transport	29	0.000608752	0.0101005	ano6(ano6),aplnra(aplnra),atp1b1a(atp1b1a),atp2a2a(atp2a2a),atp2a2b(atp2a2b),cacna1sa(cacna1sa),casq2(casq2),cd63(cd63),cxcl8a(cxcl8a),cxcr3.3(cxcr3.3),ednraa(ednraa),f2r(f2r),kcnab1a(kcnab1a),kcnab2b(kcnab2b),kcnj2a(kcnj2a),LOC125243266(LOC125243266),LOC125247704(LOC125247704),LOC125255566(LOC125255566),LOC125255968(LOC125255968),lrrc38a(lrrc38a),ptpn3(ptpn3),rgs4(rgs4),rnf207a(rnf207a),rnf207b(…
BP	GO:0007584	response to nutrient	33	0.000608984	0.0101005	acsl1a(acsl1a),acsl1b(acsl1b),acsl4b(acsl4b),agtr1a(agtr1a),aifm1(aifm1),angpt1(angpt1),aqp3a(aqp3a),bckdhb(bckdhb),CYTB(CYTB),dgat2(dgat2),gnai2a(gnai2a),hmgcl(hmgcl),hspd1(hspd1),kcna4(kcna4),lipg(lipg),LOC125246170(LOC125246170),LOC125247704(LOC125247704),LOC125261102(LOC125261102),LOC125262403(LOC125262403),LOC125262404(LOC125262404),LOC125263652(LOC125263652),LOC125263945(LOC125263945),LOC12…
BP	GO:0071495	cellular response to endogenous stimulus	111	0.000611955	0.010128	acsl1a(acsl1a),acsl1b(acsl1b),acsl4b(acsl4b),adamtsl2(adamtsl2),adipoqa(adipoqa),adipoqb(adipoqb),agtr1a(agtr1a),aifm1(aifm1),ankrd1a(ankrd1a),aqp8a.1(aqp8a.1),arhgef1a(arhgef1a),atp1a3b(atp1a3b),atp6v1ba(atp6v1ba),atp6v1c1b(atp6v1c1b),atp6v1e1b(atp6v1e1b),cacna1sa(cacna1sa),casq2(casq2),ccn2a(ccn2a),cdh5(cdh5),cebpb(cebpb),cldn5a(cldn5a),cldn5b(cldn5b),ctsba(ctsba),cxcl8a(cxcl8a),dkk1b(dkk1b),dl…
BP	GO:0034765	regulation of ion transmembrane transport	32	0.000618651	0.010217	ano6(ano6),aplnra(aplnra),atp1b1a(atp1b1a),atp2a2a(atp2a2a),atp2a2b(atp2a2b),cacna1sa(cacna1sa),casq2(casq2),cd63(cd63),cxcl8a(cxcl8a),cxcr3.3(cxcr3.3),ednraa(ednraa),f2r(f2r),kcnab1a(kcnab1a),kcnab2b(kcnab2b),kcnj2a(kcnj2a),LOC125243266(LOC125243266),LOC125247704(LOC125247704),LOC125255566(LOC125255566),LOC125255968(LOC125255968),lrrc38a(lrrc38a),per2(per2),ptpn3(ptpn3),rgs4(rgs4),rnf207a(rnf207…
BP	GO:0010959	regulation of metal ion transport	39	0.000625788	0.0103128	adora2ab(adora2ab),ano6(ano6),aplnra(aplnra),atp1b1a(atp1b1a),atp2a2a(atp2a2a),atp2a2b(atp2a2b),cacna1sa(cacna1sa),casq2(casq2),cd63(cd63),cxcl8a(cxcl8a),cxcr3.3(cxcr3.3),ednraa(ednraa),f2r(f2r),gnai2a(gnai2a),kcnab1a(kcnab1a),kcnab2b(kcnab2b),kcnj2a(kcnj2a),LOC125243266(LOC125243266),LOC125247704(LOC125247704),LOC125255566(LOC125255566),LOC125255968(LOC125255968),LOC125262564(LOC125262564),LOC12…
BP	GO:0045650	negative regulation of macrophage differentiation	4	0.000648538	0.010665	adipoqa(adipoqa),adipoqb(adipoqb),gata2a(gata2a),inhbaa(inhbaa)
BP	GO:0030728	ovulation	11	0.000652563	0.0106857	atp6v1c1b(atp6v1c1b),egfra(egfra),erbb3b(erbb3b),inhbaa(inhbaa),LOC125262403(LOC125262403),LOC125262404(LOC125262404),orai2(orai2),plat(plat),plaub(plaub),ptgs2a(ptgs2a),ptgs2b(ptgs2b)
BP	GO:1903670	regulation of sprouting angiogenesis	11	0.000652563	0.0106857	agtr1a(agtr1a),aplnra(aplnra),gata2a(gata2a),itga5(itga5),klf2b(klf2b),LOC125254674(LOC125254674),mt2(mt2),ppp1r16b(ppp1r16b),ptgs2a(ptgs2a),ptgs2b(ptgs2b),thbs1a(thbs1a)
BP	GO:1901615	organic hydroxy compound metabolic process	45	0.000665798	0.0108794	abat(abat),abca1a(abca1a),aco2(aco2),agtr1a(agtr1a),apoeb(apoeb),ch25h(ch25h),chka(chka),coq3(coq3),dgat2(dgat2),dhdds(dhdds),epha4a(epha4a),fgfr1b(fgfr1b),fgfr4(fgfr4),gde1(gde1),gk(gk),got1(got1),gpd1a(gpd1a),hif1aa(hif1aa),idh3g(idh3g),impa2(impa2),insig1(insig1),itpkcb(itpkcb),l1camb(l1camb),lcat(lcat),ldhba(ldhba),LOC125260426(LOC125260426),LOC125262403(LOC125262403),LOC125262404(LOC12526240…
BP	GO:0044237	cellular metabolic process	473	0.000684459	0.0111607	abat(abat),abca1a(abca1a),abca7(abca7),abhd6a(abhd6a),ablim2(ablim2),acad8(acad8),acap3a(acap3a),aco2(aco2),acsl1a(acsl1a),acsl1b(acsl1b),acsl4b(acsl4b),actb1(actb1),adam8a(adam8a),adcy1a(adcy1a),adipoqa(adipoqa),adipoqb(adipoqb),adkb(adkb),adora2ab(adora2ab),agap2(agap2),agpat9l(agpat9l),agtr1a(agtr1a),ahrra(ahrra),aifm1(aifm1),aipl1(aipl1),aldh9a1a.1(aldh9a1a.1),ampd3a(ampd3a),angpt1(angpt1),an…
MF	GO:0019200	carbohydrate kinase activity	6	0.00032941	0.0112259	galk2(galk2),hk2(hk2),pfkla(pfkla),pfklb(pfklb),pfkpa(pfkpa),pfkpb(pfkpb)
BP	GO:0032965	regulation of collagen biosynthetic process	9	0.000699602	0.0113836	ccn2a(ccn2a),f2r(f2r),got1(got1),il6r(il6r),LOC125259911(LOC125259911),scxa(scxa),serpine1(serpine1),sox9a(sox9a),suco(suco)
BP	GO:0010874	regulation of cholesterol efflux	6	0.00071731	0.0116228	abca1a(abca1a),abca7(abca7),adipoqa(adipoqa),adipoqb(adipoqb),apoeb(apoeb),nfkbiaa(nfkbiaa)
BP	GO:0015988	energy coupled proton transmembrane transport, against electrochemical gradient	6	0.00071731	0.0116228	atp6ap2(atp6ap2),atp6v1ba(atp6v1ba),atp6v1c1b(atp6v1c1b),atp6v1e1b(atp6v1e1b),CYTB(CYTB),LOC125272946(LOC125272946)
BP	GO:0001525	angiogenesis	41	0.00073335	0.0118579	adam8a(adam8a),agtr1a(agtr1a),angpt1(angpt1),aplnra(aplnra),ccn2a(ccn2a),cdh13(cdh13),cdh5(cdh5),cxcl8a(cxcl8a),cxcr3.3(cxcr3.3),ednraa(ednraa),efna1b(efna1b),egln1a(egln1a),epha2a(epha2a),esm1(esm1),ets1(ets1),ets2(ets2),fgfr1b(fgfr1b),flcn(flcn),gata2a(gata2a),hif1aa(hif1aa),hk2(hk2),itga5(itga5),klf2b(klf2b),LOC125254674(LOC125254674),LOC125262403(LOC125262403),LOC125262404(LOC125262404),LOC12…
BP	GO:0051651	maintenance of location in cell	28	0.000735271	0.0118641	actb1(actb1),aplnra(aplnra),apoeb(apoeb),atp2a2a(atp2a2a),atp2a2b(atp2a2b),cacna1sa(cacna1sa),casq2(casq2),cxcl8a(cxcl8a),cxcr3.3(cxcr3.3),ednraa(ednraa),ero1a(ero1a),f2r(f2r),fth1a(fth1a),hk2(hk2),insig1(insig1),LOC125247704(LOC125247704),LOC125250269(LOC125250269),LOC125255968(LOC125255968),LOC125258282(LOC125258282),LOC125258283(LOC125258283),LOC125258285(LOC125258285),LOC125258286(LOC12525828…
BP	GO:1900371	regulation of purine nucleotide biosynthetic process	12	0.000752811	0.0120862	COX2(COX2),flcn(flcn),gpd1a(gpd1a),hif1aa(hif1aa),ier3(ier3),LOC125263652(LOC125263652),LOC125273425(LOC125273425),pdk2b(pdk2b),pgam1a(pgam1a),pparaa(pparaa),prkag2a(prkag2a),prkag2b(prkag2b)
BP	GO:0007167	enzyme linked receptor protein signaling pathway	90	0.000754486	0.0120862	acsl4b(acsl4b),adamtsl2(adamtsl2),adipoqa(adipoqa),adipoqb(adipoqb),angpt1(angpt1),aplnra(aplnra),arhgef1a(arhgef1a),atp6v1ba(atp6v1ba),atp6v1c1b(atp6v1c1b),atp6v1e1b(atp6v1e1b),cblb(cblb),ccn2a(ccn2a),cd63(cd63),cdh13(cdh13),cdh5(cdh5),cldn5a(cldn5a),cldn5b(cldn5b),ddr1(ddr1),dkk1b(dkk1b),dlc1(dlc1),efna1b(efna1b),egfra(egfra),epha2a(epha2a),epha4a(epha4a),erbb3b(erbb3b),esm1(esm1),ets1(ets1),et…
BP	GO:0006766	vitamin metabolic process	15	0.000755966	0.0120862	dgat1a(dgat1a),fgfr1b(fgfr1b),fgfr4(fgfr4),LOC125262403(LOC125262403),LOC125262404(LOC125262404),LOC125273354(LOC125273354),mccc2(mccc2),mmadhcb(mmadhcb),pcca(pcca),pccb(pccb),slc2a1b(slc2a1b),slc2a3b(slc2a3b),tcn2(tcn2),tle3a(tle3a),zgc:91890(zgc:91890)
BP	GO:0001894	tissue homeostasis	30	0.000756854	0.0120862	adam8a(adam8a),aipl1(aipl1),atp1a3b(atp1a3b),ccn2a(ccn2a),dlc1(dlc1),egfra(egfra),epb41l4b(epb41l4b),erbb3b(erbb3b),f2r(f2r),gata2a(gata2a),itga5(itga5),LOC125248593(LOC125248593),LOC125250269(LOC125250269),LOC125258282(LOC125258282),LOC125258283(LOC125258283),LOC125258285(LOC125258285),LOC125258286(LOC125258286),LOC125258287(LOC125258287),LOC125258289(LOC125258289),LOC125258290(LOC125258290),LOC…
BP	GO:0072593	reactive oxygen species metabolic process	30	0.000756854	0.0120862	agtr1a(agtr1a),bnip3(bnip3),ccn2a(ccn2a),COX2(COX2),egfra(egfra),gadd45aa(gadd45aa),gnai2a(gnai2a),hif1aa(hif1aa),hk2(hk2),hsp90aa1.2(hsp90aa1.2),hspd1(hspd1),ier3(ier3),klf2b(klf2b),LOC125247704(LOC125247704),LOC125248593(LOC125248593),LOC125262403(LOC125262403),LOC125262404(LOC125262404),LOC125263652(LOC125263652),LOC125273425(LOC125273425),LOC125275928(LOC125275928),mmp13a(mmp13a),ND2(ND2),ndu…
MF	GO:0003824	catalytic activity	277	0.00037157	0.012338	abat(abat),abca1a(abca1a),abca7(abca7),abhd6a(abhd6a),acad8(acad8),aco2(aco2),acsl1a(acsl1a),acsl1b(acsl1b),acsl4b(acsl4b),actc2(actc2),adam8a(adam8a),adcy1a(adcy1a),adkb(adkb),agap2(agap2),agpat9l(agpat9l),aifm1(aifm1),aldh9a1a.1(aldh9a1a.1),ampd3a(ampd3a),atp1a3b(atp1a3b),atp1b1a(atp1b1a),atp2a2a(atp2a2a),atp2a2b(atp2a2b),atp5f1d(atp5f1d),atp5mc1(atp5mc1),ATP6(ATP6),atp6v1ba(atp6v1ba),atp6v1c1b…
BP	GO:0006110	regulation of glycolytic process	9	0.000779389	0.0123749	gpd1a(gpd1a),hif1aa(hif1aa),ier3(ier3),LOC125263652(LOC125263652),LOC125273425(LOC125273425),pgam1a(pgam1a),pparaa(pparaa),prkag2a(prkag2a),prkag2b(prkag2b)
BP	GO:0030811	regulation of nucleotide catabolic process	9	0.000779389	0.0123749	gpd1a(gpd1a),hif1aa(hif1aa),ier3(ier3),LOC125263652(LOC125263652),LOC125273425(LOC125273425),pgam1a(pgam1a),pparaa(pparaa),prkag2a(prkag2a),prkag2b(prkag2b)
BP	GO:0007007	inner mitochondrial membrane organization	7	0.000780744	0.0123749	apooa(apooa),atp5f1d(atp5f1d),atp5l(atp5l),atp5mc1(atp5mc1),atp5pf(atp5pf),ATP6(ATP6),chchd6b(chchd6b)
BP	GO:0072358	cardiovascular system development	57	0.000781337	0.0123749	adam8a(adam8a),agtr1a(agtr1a),angpt1(angpt1),aplnra(aplnra),apoeb(apoeb),ccn2a(ccn2a),cdh13(cdh13),cdh5(cdh5),cxcl8a(cxcl8a),cxcr3.3(cxcr3.3),ednraa(ednraa),efna1b(efna1b),egln1a(egln1a),epha2a(epha2a),esm1(esm1),ets1(ets1),ets2(ets2),fgfr1b(fgfr1b),flcn(flcn),fosl1a(fosl1a),gata2a(gata2a),hif1aa(hif1aa),hk2(hk2),itga5(itga5),junba(junba),junbb(junbb),klf2b(klf2b),lama1(lama1),LOC125254674(LOC125…
BP	GO:0019932	second-messenger-mediated signaling	38	0.000802595	0.0126856	abca1a(abca1a),adcy1a(adcy1a),adora2ab(adora2ab),agtr1a(agtr1a),aplnra(aplnra),apoeb(apoeb),arrdc3b(arrdc3b),atp1b1a(atp1b1a),atp2a2a(atp2a2a),atp2a2b(atp2a2b),cacna1sa(cacna1sa),casq2(casq2),cdh13(cdh13),cxcl8a(cxcl8a),cxcr3.3(cxcr3.3),egfra(egfra),egln1a(egln1a),erbb3b(erbb3b),gnai2a(gnai2a),homer3b(homer3b),l1camb(l1camb),LOC125255968(LOC125255968),LOC125262564(LOC125262564),LOC125273425(LOC12…
BP	GO:0030808	regulation of nucleotide biosynthetic process	12	0.000814531	0.012848	COX2(COX2),flcn(flcn),gpd1a(gpd1a),hif1aa(hif1aa),ier3(ier3),LOC125263652(LOC125263652),LOC125273425(LOC125273425),pdk2b(pdk2b),pgam1a(pgam1a),pparaa(pparaa),prkag2a(prkag2a),prkag2b(prkag2b)
BP	GO:0043535	regulation of blood vessel endothelial cell migration	13	0.000817083	0.012862	angpt1(angpt1),apoeb(apoeb),efna1b(efna1b),epha2a(epha2a),ets1(ets1),fgfr1b(fgfr1b),gata2a(gata2a),hif1aa(hif1aa),LOC125254674(LOC125254674),mt2(mt2),ptgs2a(ptgs2a),ptgs2b(ptgs2b),thbs1a(thbs1a)
BP	GO:0042866	pyruvate biosynthetic process	8	0.000822727	0.0129245	hk2(hk2),pfkla(pfkla),pfklb(pfklb),pfkpa(pfkpa),pfkpb(pfkpb),pgam1a(pgam1a),pkma(pkma),tpi1a(tpi1a)
BP	GO:0009725	response to hormone	90	0.000837321	0.0131271	acsl1a(acsl1a),acsl1b(acsl1b),adipoqa(adipoqa),adipoqb(adipoqb),agtr1a(agtr1a),aifm1(aifm1),apoeb(apoeb),atp1a3b(atp1a3b),atp2a2a(atp2a2a),atp2a2b(atp2a2b),atp6v1ba(atp6v1ba),atp6v1c1b(atp6v1c1b),atp6v1e1b(atp6v1e1b),bckdhb(bckdhb),btg2(btg2),ca4a(ca4a),cblb(cblb),ccn2a(ccn2a),cpn1(cpn1),ctsba(ctsba),CYTB(CYTB),dgat1a(dgat1a),dlc1(dlc1),egfra(egfra),erbb3b(erbb3b),ets1(ets1),fosab(fosab),fosl1a(f…
BP	GO:0008283	cell population proliferation	145	0.000843365	0.0131951	adipoqa(adipoqa),adipoqb(adipoqb),adkb(adkb),adora2ab(adora2ab),agap2(agap2),agtr1a(agtr1a),angpt1(angpt1),ankrd1a(ankrd1a),aplnra(aplnra),apoeb(apoeb),arhgef1a(arhgef1a),btg2(btg2),cblb(cblb),ccdc88ab(ccdc88ab),ccn2a(ccn2a),cdc14ab(cdc14ab),cdh13(cdh13),cdh5(cdh5),cebpb(cebpb),crlf1a(crlf1a),cxcl8a(cxcl8a),cxcr3.3(cxcr3.3),dachc(dachc),ddr1(ddr1),dlc1(dlc1),ednraa(ednraa),egfra(egfra),elf1(elf1)…
BP	GO:1901552	positive regulation of endothelial cell development	3	0.000850819	0.013258	cdh5(cdh5),cldn5a(cldn5a),cldn5b(cldn5b)
BP	GO:1903142	positive regulation of establishment of endothelial barrier	3	0.000850819	0.013258	cdh5(cdh5),cldn5a(cldn5a),cldn5b(cldn5b)
BP	GO:0010738	regulation of protein kinase A signaling	6	0.000856343	0.0132639	adcy1a(adcy1a),adipoqa(adipoqa),adipoqb(adipoqb),akap12b(akap12b),LOC125259191(LOC125259191),tcima(tcima)
BP	GO:0046835	carbohydrate phosphorylation	6	0.000856343	0.0132639	galk2(galk2),hk2(hk2),pfkla(pfkla),pfklb(pfklb),pfkpa(pfkpa),pfkpb(pfkpb)
BP	GO:0051043	regulation of membrane protein ectodomain proteolysis	6	0.000856343	0.0132639	adam8a(adam8a),apoeb(apoeb),LOC125246170(LOC125246170),LOC125262403(LOC125262403),LOC125262404(LOC125262404),ptpn3(ptpn3)
MF	GO:0008514	organic anion transmembrane transporter activity	23	0.000416886	0.0134967	mpc2b(mpc2b),slc10a3(slc10a3),slc16a1a(slc16a1a),slc16a1b(slc16a1b),slc16a3b(slc16a3b),slc16a6b(slc16a6b),slc16a9a(slc16a9a),slc16a9b(slc16a9b),slc1a5(slc1a5),slc25a10b(slc25a10b),slc25a18(slc25a18),slc25a5(slc25a5),slc25a55a(slc25a55a),slc27a1b(slc27a1b),slc2a1b(slc2a1b),slc2a3b(slc2a3b),slc38a6(slc38a6),slc38a7(slc38a7),slc3a1(slc3a1),slc43a2b(slc43a2b),slc7a3a(slc7a3a),slc7a3b(slc7a3b),zgc:918…
BP	GO:1903578	regulation of ATP metabolic process	12	0.000880418	0.0136095	COX2(COX2),flcn(flcn),gpd1a(gpd1a),hif1aa(hif1aa),ier3(ier3),LOC125263652(LOC125263652),LOC125273425(LOC125273425),lrpprc(lrpprc),pgam1a(pgam1a),pparaa(pparaa),prkag2a(prkag2a),prkag2b(prkag2b)
BP	GO:0055094	response to lipoprotein particle	7	0.000900107	0.0138861	abca1a(abca1a),apoeb(apoeb),cdh13(cdh13),LOC125251306(LOC125251306),lpl(lpl),myd88(myd88),serpine1(serpine1)
BP	GO:0035637	multicellular organismal signaling	21	0.000904755	0.01393	atp1a3b(atp1a3b),atp1b1a(atp1b1a),atp2a2a(atp2a2a),atp2a2b(atp2a2b),casq2(casq2),corin(corin),gpr88(gpr88),kcnc4(kcnc4),kcnj2a(kcnj2a),kcnmb2(kcnmb2),LOC125255968(LOC125255968),LOC125262564(LOC125262564),LOC125272946(LOC125272946),nfascb(nfascb),rnf207a(rnf207a),rnf207b(rnf207b),ryr1a(ryr1a),s1pr1(s1pr1),scn3b(scn3b),scn5lab(scn5lab),slc9a1a(slc9a1a)
BP	GO:0086036	regulation of cardiac muscle cell membrane potential	4	0.000910274	0.0139593	atp1a3b(atp1a3b),atp2a2a(atp2a2a),atp2a2b(atp2a2b),slc9a1a(slc9a1a)
BP	GO:1903589	positive regulation of blood vessel endothelial cell proliferation involved in sprouting angiogenesis	4	0.000910274	0.0139593	agtr1a(agtr1a),aplnra(aplnra),gata2a(gata2a),ppp1r16b(ppp1r16b)
BP	GO:0006633	fatty acid biosynthetic process	15	0.000913484	0.013964	acsl4b(acsl4b),adipoqa(adipoqa),adipoqb(adipoqb),bckdhb(bckdhb),insig1(insig1),LOC125251082(LOC125251082),LOC125251306(LOC125251306),lpl(lpl),ndufab1a(ndufab1a),prkag2a(prkag2a),prkag2b(prkag2b),ptges(ptges),ptgs2a(ptgs2a),ptgs2b(ptgs2b),slc27a1b(slc27a1b)
BP	GO:0034097	response to cytokine	80	0.000914193	0.013964	acsl1a(acsl1a),acsl1b(acsl1b),acsl4b(acsl4b),adipoqa(adipoqa),adipoqb(adipoqb),angpt1(angpt1),ankrd1a(ankrd1a),apoeb(apoeb),arhgef1a(arhgef1a),bcat2(bcat2),capgb(capgb),cebpb(cebpb),crlf1a(crlf1a),ctsba(ctsba),cxcl8a(cxcl8a),cxcr3.3(cxcr3.3),dtx1(dtx1),edaradd(edaradd),elf1(elf1),ets1(ets1),fosab(fosab),fosl1a(fosl1a),fosl2(fosl2),gfpt2(gfpt2),gldc(gldc),gpd1a(gpd1a),hif1aa(hif1aa),hk2(hk2),hsp90…
BP	GO:0002237	response to molecule of bacterial origin	34	0.000916949	0.0139727	abca1a(abca1a),ankrd1a(ankrd1a),atp2a2a(atp2a2a),atp2a2b(atp2a2b),cebpb(cebpb),cxcl8a(cxcl8a),ednraa(ednraa),f2r(f2r),fosab(fosab),hif1aa(hif1aa),hspd1(hspd1),il6r(il6r),irf8(irf8),junba(junba),junbb(junbb),LOC125247607(LOC125247607),LOC125248238(LOC125248238),LOC125262403(LOC125262403),LOC125262404(LOC125262404),myd88(myd88),nfkbiaa(nfkbiaa),pck1(pck1),plaub(plaub),ptgs2a(ptgs2a),ptgs2b(ptgs2b),…
BP	GO:0009746	response to hexose	26	0.000918377	0.0139727	adipoqa(adipoqa),adipoqb(adipoqb),ccn2a(ccn2a),ctsba(ctsba),hif1aa(hif1aa),LOC125247704(LOC125247704),LOC125248593(LOC125248593),LOC125251306(LOC125251306),LOC125262403(LOC125262403),LOC125262404(LOC125262404),LOC125263652(LOC125263652),LOC125263945(LOC125263945),LOC125275928(LOC125275928),lpl(lpl),mpc2b(mpc2b),pck1(pck1),pfkla(pfkla),pfklb(pfklb),pim3(pim3),pkma(pkma),plaub(plaub),ptgs2a(ptgs2a)…
BP	GO:0086004	regulation of cardiac muscle cell contraction	8	0.000927452	0.0140831	atp2a2a(atp2a2a),atp2a2b(atp2a2b),casq2(casq2),kcnj2a(kcnj2a),LOC125272946(LOC125272946),rnf207a(rnf207a),rnf207b(rnf207b),scn5lab(scn5lab)
BP	GO:0006122	mitochondrial electron transport, ubiquinol to cytochrome c	5	0.000932731	0.0141278	coq8ab(coq8ab),CYTB(CYTB),LOC125250534(LOC125250534),LOC125254801(LOC125254801),LOC125273572(LOC125273572)
BP	GO:0035556	intracellular signal transduction	168	0.000934729	0.0141278	abca1a(abca1a),abca7(abca7),adam8a(adam8a),adcy1a(adcy1a),adipoqa(adipoqa),adipoqb(adipoqb),adora2ab(adora2ab),agap2(agap2),agpat9l(agpat9l),agtr1a(agtr1a),aifm1(aifm1),akap12b(akap12b),angpt1(angpt1),ankrd1a(ankrd1a),aplnra(aplnra),apoeb(apoeb),arhgap22(arhgap22),arhgap42a(arhgap42a),arhgap44b(arhgap44b),arhgap45b(arhgap45b),arhgef1a(arhgef1a),arrdc3b(arrdc3b),atp1b1a(atp1b1a),atp2a2a(atp2a2a),a…
BP	GO:0003205	cardiac chamber development	20	0.000935884	0.0141278	egln1a(egln1a),hif1aa(hif1aa),LOC125250269(LOC125250269),LOC125258282(LOC125258282),LOC125258283(LOC125258283),LOC125258285(LOC125258285),LOC125258286(LOC125258286),LOC125258287(LOC125258287),LOC125258289(LOC125258289),LOC125258290(LOC125258290),LOC125275928(LOC125275928),mybpc3(mybpc3),myl2b(myl2b),sall1a(sall1a),scn5lab(scn5lab),smad7(smad7),tnni1a(tnni1a),tnni1b(tnni1b),tnni1c(tnni1c),zgc:1630…
BP	GO:0016051	carbohydrate biosynthetic process	22	0.000949299	0.0143024	adipoqa(adipoqa),adipoqb(adipoqb),dgat2(dgat2),got1(got1),got2b(got2b),gpd1a(gpd1a),gyg2(gyg2),hif1aa(hif1aa),LOC125263652(LOC125263652),mdh1aa(mdh1aa),ndufab1a(ndufab1a),pck1(pck1),pdk2b(pdk2b),per2(per2),pgam1a(pgam1a),pgd(pgd),pparaa(pparaa),pth1b(pth1b),si:ch73-335l21.4(si:ch73-335l21.4),slc25a10b(slc25a10b),slc2a1b(slc2a1b),tpi1a(tpi1a)
BP	GO:0036294	cellular response to decreased oxygen levels	21	0.000992522	0.0149245	adam8a(adam8a),aifm1(aifm1),ankrd1a(ankrd1a),aqp3a(aqp3a),bach1b(bach1b),bnip3(bnip3),egln1a(egln1a),ero1a(ero1a),hif1aa(hif1aa),LOC125265600(LOC125265600),ndrg1a(ndrg1a),pck1(pck1),plaub(plaub),plk3(plk3),ppp1r15a(ppp1r15a),ptgs2a(ptgs2a),ptgs2b(ptgs2b),serpine1(serpine1),slc9a1a(slc9a1a),xpo1a(xpo1a),xpo1b(xpo1b)
MF	GO:0043492	ATPase activity, coupled to movement of substances	14	0.000473512	0.0149534	abca1a(abca1a),abca7(abca7),atp1a3b(atp1a3b),atp1b1a(atp1b1a),atp2a2a(atp2a2a),atp2a2b(atp2a2b),atp5f1d(atp5f1d),atp5mc1(atp5mc1),ATP6(ATP6),atp6v1ba(atp6v1ba),atp6v1c1b(atp6v1c1b),atp6v1e1b(atp6v1e1b),cpox(cpox),LOC125272946(LOC125272946)
MF	GO:0003846	2-acylglycerol O-acyltransferase activity	3	0.000496523	0.0149534	dgat1a(dgat1a),dgat2(dgat2),mogat3a(mogat3a)
MF	GO:0034186	apolipoprotein A-I binding	3	0.000496523	0.0149534	abca1a(abca1a),hspd1(hspd1),lcat(lcat)
BP	GO:1990542	mitochondrial transmembrane transport	11	0.00100101	0.015023	atp5f1d(atp5f1d),atp5l(atp5l),atp5pf(atp5pf),ATP6(ATP6),cpt1ab(cpt1ab),cpt2(cpt2),hspd1(hspd1),LOC125273572(LOC125273572),LOC125276491(LOC125276491),mpc2b(mpc2b),slc25a36b(slc25a36b)
BP	GO:0034367	protein-containing complex remodeling	6	0.00101525	0.0151777	agtr1a(agtr1a),apoeb(apoeb),lcat(lcat),lipg(lipg),LOC125251306(LOC125251306),lpl(lpl)
BP	GO:1900745	positive regulation of p38MAPK cascade	6	0.00101525	0.0151777	arhgef1a(arhgef1a),gadd45aa(gadd45aa),gadd45bb(gadd45bb),gadd45ga(gadd45ga),LOC125262403(LOC125262403),LOC125262404(LOC125262404)
BP	GO:0010035	response to inorganic substance	62	0.00103577	0.0154545	abat(abat),aifm1(aifm1),apoeb(apoeb),aqp3a(aqp3a),atp5f1d(atp5f1d),bnip3(bnip3),casq2(casq2),cpox(cpox),cpt1ab(cpt1ab),CYTB(CYTB),dgat2(dgat2),ednraa(ednraa),egfra(egfra),egln1a(egln1a),ets1(ets1),fgfr1b(fgfr1b),fosab(fosab),fosl1a(fosl1a),fstl3(fstl3),gldc(gldc),gnai2a(gnai2a),got1(got1),got2b(got2b),gpr37l1a(gpr37l1a),hif1aa(hif1aa),hsp90aa1.2(hsp90aa1.2),hspd1(hspd1),junba(junba),junbb(junbb),…
BP	GO:0051385	response to mineralocorticoid	9	0.00106422	0.015818	agtr1a(agtr1a),aifm1(aifm1),ccn2a(ccn2a),fosab(fosab),fosl1a(fosl1a),junba(junba),junbb(junbb),LOC125247704(LOC125247704),serpine1(serpine1)
BP	GO:0070986	left/right axis specification	9	0.00106422	0.015818	LOC125250269(LOC125250269),LOC125258282(LOC125258282),LOC125258283(LOC125258283),LOC125258285(LOC125258285),LOC125258286(LOC125258286),LOC125258287(LOC125258287),LOC125258289(LOC125258289),LOC125258290(LOC125258290),myh7bb(myh7bb)
MF	GO:0015399	primary active transmembrane transporter activity	14	0.000550925	0.0162147	abca1a(abca1a),abca7(abca7),atp1a3b(atp1a3b),atp1b1a(atp1b1a),atp2a2a(atp2a2a),atp2a2b(atp2a2b),atp5f1d(atp5f1d),atp5mc1(atp5mc1),ATP6(ATP6),atp6v1ba(atp6v1ba),atp6v1c1b(atp6v1c1b),atp6v1e1b(atp6v1e1b),cpox(cpox),LOC125272946(LOC125272946)
BP	GO:0033627	cell adhesion mediated by integrin	12	0.00110528	0.0163968	efna1b(efna1b),epha2a(epha2a),itga4(itga4),itga5(itga5),itgb6(itgb6),l1camb(l1camb),lamb1a(lamb1a),plaub(plaub),serpine1(serpine1),tbc1d4(tbc1d4),tesca(tesca),thbs4b(thbs4b)
BP	GO:0043536	positive regulation of blood vessel endothelial cell migration	10	0.00110749	0.0163981	angpt1(angpt1),ets1(ets1),fgfr1b(fgfr1b),gata2a(gata2a),hif1aa(hif1aa),LOC125254674(LOC125254674),mt2(mt2),ptgs2a(ptgs2a),ptgs2b(ptgs2b),thbs1a(thbs1a)
BP	GO:0034616	response to laminar fluid shear stress	5	0.00115693	0.0170974	abca1a(abca1a),ets1(ets1),klf2b(klf2b),serpine1(serpine1),smad7(smad7)
BP	GO:0043269	regulation of ion transport	52	0.00118465	0.0174736	abat(abat),abca7(abca7),acsl4b(acsl4b),adora2ab(adora2ab),aifm1(aifm1),ano6(ano6),aplnra(aplnra),apoeb(apoeb),atp1b1a(atp1b1a),atp2a2a(atp2a2a),atp2a2b(atp2a2b),cacna1sa(cacna1sa),casq2(casq2),cd63(cd63),cebpb(cebpb),cxcl8a(cxcl8a),cxcr3.3(cxcr3.3),ednraa(ednraa),f2r(f2r),fgfr1b(fgfr1b),fgfr4(fgfr4),gnai2a(gnai2a),kcnab1a(kcnab1a),kcnab2b(kcnab2b),kcnj2a(kcnj2a),LOC125243266(LOC125243266),LOC1252…
BP	GO:0045989	positive regulation of striated muscle contraction	6	0.00119585	0.0176052	ccn2a(ccn2a),hsp90aa1.2(hsp90aa1.2),LOC125272946(LOC125272946),mylk2(mylk2),rnf207a(rnf207a),rnf207b(rnf207b)
BP	GO:0001667	ameboidal-type cell migration	52	0.00121255	0.017817	adam8a(adam8a),angpt1(angpt1),aplnra(aplnra),apoeb(apoeb),cblb(cblb),cd63(cd63),cdh13(cdh13),dlc1(dlc1),efna1b(efna1b),egfra(egfra),epb41l4b(epb41l4b),epha2a(epha2a),erbb3b(erbb3b),ets1(ets1),ets2(ets2),fgfr1b(fgfr1b),gata2a(gata2a),hif1aa(hif1aa),itga4(itga4),itga5(itga5),krt91(krt91),l1camb(l1camb),LOC125243922(LOC125243922),LOC125250269(LOC125250269),LOC125254674(LOC125254674),LOC125256185(LOC…
BP	GO:0006928	movement of cell or subcellular component	157	0.0012159	0.0178324	abhd6a(abhd6a),ablim2(ablim2),acsl4b(acsl4b),actc2(actc2),adam8a(adam8a),adipoqa(adipoqa),adipoqb(adipoqb),agtr1a(agtr1a),angpt1(angpt1),ano6(ano6),aplnra(aplnra),apoeb(apoeb),arhgap46a(arhgap46a),arhgef1a(arhgef1a),asap3(asap3),atp1b1a(atp1b1a),atp2a2a(atp2a2a),atp2a2b(atp2a2b),atp6ap2(atp6ap2),casq2(casq2),cblb(cblb),ccdc88ab(ccdc88ab),ccn2a(ccn2a),cd63(cd63),cdh13(cdh13),ch25h(ch25h),cxcl8a(cx…
BP	GO:0050801	ion homeostasis	62	0.00122475	0.0179283	abca1a(abca1a),adora2ab(adora2ab),agtr1a(agtr1a),aplnra(aplnra),apoeb(apoeb),atp1a3b(atp1a3b),atp1b1a(atp1b1a),atp2a2a(atp2a2a),atp2a2b(atp2a2b),atp6v1ba(atp6v1ba),bnip3(bnip3),c1qtnf1(c1qtnf1),ca4a(ca4a),cacna1sa(cacna1sa),casq2(casq2),corin(corin),cxcl8a(cxcl8a),cxcr3.3(cxcr3.3),dgat1a(dgat1a),dgat2(dgat2),ednraa(ednraa),efhc1(efhc1),egfra(egfra),egln1a(egln1a),ero1a(ero1a),f2r(f2r),fgfr4(fgfr4…
BP	GO:0034380	high-density lipoprotein particle assembly	4	0.00123837	0.0180934	abca1a(abca1a),abca7(abca7),apoeb(apoeb),lcat(lcat)
BP	GO:0000302	response to reactive oxygen species	26	0.00124911	0.0182158	aifm1(aifm1),apoeb(apoeb),bnip3(bnip3),egfra(egfra),egln1a(egln1a),ets1(ets1),fosab(fosab),fosl1a(fosl1a),gpr37l1a(gpr37l1a),hif1aa(hif1aa),hspd1(hspd1),klf2b(klf2b),LOC125262403(LOC125262403),LOC125262404(LOC125262404),LOC125263652(LOC125263652),mb(mb),mmp13a(mmp13a),ND5(ND5),ndufs7(ndufs7),pde8b(pde8b),pdk2b(pdk2b),plk3(plk3),serpine1(serpine1),thbs1a(thbs1a),tnfaip3(tnfaip3),trpc6b(trpc6b)
BP	GO:0045466	R7 cell differentiation	11	0.00127541	0.0182396	cblb(cblb),egfra(egfra),ehd1a(ehd1a),erbb3b(erbb3b),ets1(ets1),ets2(ets2),hsp90aa1.2(hsp90aa1.2),nfya(nfya),rasa3(rasa3),sall1a(sall1a),si:ch211-204c21.1(si:ch211-204c21.1)
BP	GO:0001568	blood vessel development	53	0.00128108	0.0182396	adam8a(adam8a),agtr1a(agtr1a),angpt1(angpt1),aplnra(aplnra),apoeb(apoeb),ccn2a(ccn2a),cdh13(cdh13),cdh5(cdh5),cxcl8a(cxcl8a),cxcr3.3(cxcr3.3),ednraa(ednraa),efna1b(efna1b),egln1a(egln1a),epha2a(epha2a),esm1(esm1),ets1(ets1),ets2(ets2),fgfr1b(fgfr1b),flcn(flcn),fosl1a(fosl1a),gata2a(gata2a),hif1aa(hif1aa),hk2(hk2),itga5(itga5),junba(junba),junbb(junbb),klf2b(klf2b),lama1(lama1),LOC125254674(LOC125…
BP	GO:0002264	endothelial cell activation involved in immune response	2	0.0012885	0.0182396	LOC125259191(LOC125259191),tcima(tcima)
BP	GO:0010335	response to non-ionic osmotic stress	2	0.0012885	0.0182396	ptgs2a(ptgs2a),ptgs2b(ptgs2b)
BP	GO:0015728	mevalonate transport	2	0.0012885	0.0182396	slc16a1a(slc16a1a),slc16a1b(slc16a1b)
BP	GO:0035504	regulation of myosin light chain kinase activity	2	0.0012885	0.0182396	LOC125262403(LOC125262403),LOC125262404(LOC125262404)
BP	GO:0035505	positive regulation of myosin light chain kinase activity	2	0.0012885	0.0182396	LOC125262403(LOC125262403),LOC125262404(LOC125262404)
BP	GO:0070994	detection of oxidative stress	2	0.0012885	0.0182396	adipoqa(adipoqa),adipoqb(adipoqb)
BP	GO:0071471	cellular response to non-ionic osmotic stress	2	0.0012885	0.0182396	ptgs2a(ptgs2a),ptgs2b(ptgs2b)
BP	GO:0090362	positive regulation of platelet-derived growth factor production	2	0.0012885	0.0182396	ptgs2a(ptgs2a),ptgs2b(ptgs2b)
BP	GO:1903952	regulation of voltage-gated potassium channel activity involved in atrial cardiac muscle cell action potential repolarization	2	0.0012885	0.0182396	rnf207a(rnf207a),rnf207b(rnf207b)
BP	GO:1903954	positive regulation of voltage-gated potassium channel activity involved in atrial cardiac muscle cell action potential repolarization	2	0.0012885	0.0182396	rnf207a(rnf207a),rnf207b(rnf207b)
BP	GO:2000477	regulation of metanephric glomerular visceral epithelial cell development	2	0.0012885	0.0182396	adipoqa(adipoqa),adipoqb(adipoqb)
BP	GO:2000478	positive regulation of metanephric glomerular visceral epithelial cell development	2	0.0012885	0.0182396	adipoqa(adipoqa),adipoqb(adipoqb)
BP	GO:2000534	positive regulation of renal albumin absorption	2	0.0012885	0.0182396	adipoqa(adipoqa),adipoqb(adipoqb)
BP	GO:2000590	negative regulation of metanephric mesenchymal cell migration	2	0.0012885	0.0182396	adipoqa(adipoqa),adipoqb(adipoqb)
BP	GO:0061614	pri-miRNA transcription by RNA polymerase II	9	0.00129705	0.0183271	ets1(ets1),fosab(fosab),fosl1a(fosl1a),gata2a(gata2a),hif1aa(hif1aa),LOC125273425(LOC125273425),per2(per2),pparaa(pparaa),sox9a(sox9a)
BP	GO:0071407	cellular response to organic cyclic compound	57	0.00130664	0.018401	adipoqa(adipoqa),adipoqb(adipoqb),agtr1a(agtr1a),aifm1(aifm1),ankrd1a(ankrd1a),apoeb(apoeb),aqp8a.1(aqp8a.1),atp1a3b(atp1a3b),cacna1sa(cacna1sa),casq2(casq2),cebpb(cebpb),egfra(egfra),fgfr1b(fgfr1b),gpd1a(gpd1a),hif1aa(hif1aa),inhbaa(inhbaa),insig1(insig1),kcna4(kcna4),klf2b(klf2b),l1camb(l1camb),lin28b(lin28b),LOC125247607(LOC125247607),LOC125247704(LOC125247704),LOC125248593(LOC125248593),LOC12…
BP	GO:0034405	response to fluid shear stress	8	0.00130705	0.018401	abca1a(abca1a),ets1(ets1),klf2b(klf2b),plaub(plaub),ptgs2a(ptgs2a),ptgs2b(ptgs2b),serpine1(serpine1),smad7(smad7)
CC	GO:0032592	integral component of mitochondrial membrane	9	0.0017266	0.0184992	apooa(apooa),bnip3(bnip3),chchd6b(chchd6b),cpt1ab(cpt1ab),CYTB(CYTB),etfdh(etfdh),LOC125262564(LOC125262564),mpc2b(mpc2b),tmem177(tmem177)
CC	GO:0005925	focal adhesion	16	0.00176228	0.0186156	actb1(actb1),asap3(asap3),ddr1(ddr1),dlc1(dlc1),epha2a(epha2a),grb7(grb7),itga4(itga4),itga5(itga5),itgb6(itgb6),lima1a(lima1a),LOC125247704(LOC125247704),LOC125248593(LOC125248593),LOC125255566(LOC125255566),sdc4(sdc4),si:dkey-71d15.2(si:dkey-71d15.2),zyx(zyx)
CC	GO:0042383	sarcolemma	17	0.00183009	0.0190635	atp1a3b(atp1a3b),atp1b1a(atp1b1a),ca4a(ca4a),cacna1sa(cacna1sa),ctsba(ctsba),ednraa(ednraa),got2b(got2b),itga5(itga5),kcnj2a(kcnj2a),krt8(krt8),LOC125265600(LOC125265600),LOC125272946(LOC125272946),obscna(obscna),ryr1a(ryr1a),scn5lab(scn5lab),slc2a1b(slc2a1b),slc9a1a(slc9a1a)
BP	GO:2000147	positive regulation of cell motility	44	0.00135812	0.0190853	adam8a(adam8a),angpt1(angpt1),ano6(ano6),arhgef1a(arhgef1a),cdh13(cdh13),cxcl8a(cxcl8a),ednraa(ednraa),egfra(egfra),epb41l4b(epb41l4b),ets1(ets1),f2r(f2r),fbln1(fbln1),fgfr1b(fgfr1b),gata2a(gata2a),gnai2a(gnai2a),grb7(grb7),hif1aa(hif1aa),il6r(il6r),itga4(itga4),itga5(itga5),lamb1a(lamb1a),LOC125248238(LOC125248238),LOC125248593(LOC125248593),LOC125254674(LOC125254674),LOC125262403(LOC125262403),…
BP	GO:0009743	response to carbohydrate	30	0.00136615	0.0191633	adipoqa(adipoqa),adipoqb(adipoqb),ccn2a(ccn2a),ctsba(ctsba),got1(got1),hif1aa(hif1aa),LOC125247704(LOC125247704),LOC125248593(LOC125248593),LOC125251306(LOC125251306),LOC125262403(LOC125262403),LOC125262404(LOC125262404),LOC125263652(LOC125263652),LOC125263945(LOC125263945),LOC125275928(LOC125275928),lpl(lpl),mpc2b(mpc2b),pck1(pck1),pfkla(pfkla),pfklb(pfklb),pfkpa(pfkpa),pfkpb(pfkpb),pim3(pim3),p…
BP	GO:0006520	cellular amino acid metabolic process	28	0.00137068	0.0191921	abat(abat),acad8(acad8),auh(auh),bcat2(bcat2),bckdhb(bckdhb),ckmt2b(ckmt2b),egln1a(egln1a),ero1a(ero1a),gcat(gcat),gcdha(gcdha),gfpt2(gfpt2),gldc(gldc),got1(got1),got2b(got2b),hibadha(hibadha),hmgcl(hmgcl),ivd(ivd),LOC125248593(LOC125248593),mccc2(mccc2),msra(msra),nars2(nars2),odc1(odc1),pcca(pcca),pccb(pccb),pck1(pck1),rimkla(rimkla),slc3a1(slc3a1),tyrp1b(tyrp1b)
BP	GO:1901570	fatty acid derivative biosynthetic process	11	0.00137955	0.0192813	acsl1a(acsl1a),acsl1b(acsl1b),acsl4b(acsl4b),bckdhb(bckdhb),cpt2(cpt2),gcdha(gcdha),hmgcl(hmgcl),ptges(ptges),ptgs2a(ptgs2a),ptgs2b(ptgs2b),si:dkey-97m3.1(si:dkey-97m3.1)
CC	GO:0033017	sarcoplasmic reticulum membrane	6	0.0018913	0.0194311	atp2a2a(atp2a2a),atp2a2b(atp2a2b),casq2(casq2),klhl41a(klhl41a),LOC125262564(LOC125262564),ryr1a(ryr1a)
BP	GO:0048871	multicellular organismal homeostasis	42	0.00139445	0.0194543	abat(abat),adam8a(adam8a),aipl1(aipl1),ampd3a(ampd3a),aqp3a(aqp3a),aqp7(aqp7),arrdc3b(arrdc3b),atp1a3b(atp1a3b),ccn2a(ccn2a),dlc1(dlc1),egfra(egfra),epb41l4b(epb41l4b),erbb3b(erbb3b),f2r(f2r),flcn(flcn),gata2a(gata2a),itga5(itga5),krt91(krt91),LOC125248593(LOC125248593),LOC125250269(LOC125250269),LOC125256185(LOC125256185),LOC125258282(LOC125258282),LOC125258283(LOC125258283),LOC125258285(LOC1252…
BP	GO:0043057	backward locomotion	6	0.00140004	0.0194972	LOC125247219(LOC125247219),tnni1a(tnni1a),tnni1b(tnni1b),tnni1c(tnni1c),tnni2a.4(tnni2a.4),tnni4a(tnni4a)
BP	GO:0051272	positive regulation of cellular component movement	47	0.00140633	0.0195495	adam8a(adam8a),angpt1(angpt1),ano6(ano6),arhgef1a(arhgef1a),cdh13(cdh13),cxcl8a(cxcl8a),ednraa(ednraa),egfra(egfra),epb41l4b(epb41l4b),ets1(ets1),f2r(f2r),fbln1(fbln1),fgfr1b(fgfr1b),gata2a(gata2a),gnai2a(gnai2a),grb7(grb7),hif1aa(hif1aa),il6r(il6r),itga4(itga4),itga5(itga5),lamb1a(lamb1a),LOC125248238(LOC125248238),LOC125248593(LOC125248593),LOC125254674(LOC125254674),LOC125262403(LOC125262403),…
BP	GO:0035017	cuticle pattern formation	9	0.00142796	0.0198145	LOC125250269(LOC125250269),LOC125258282(LOC125258282),LOC125258283(LOC125258283),LOC125258285(LOC125258285),LOC125258286(LOC125258286),LOC125258287(LOC125258287),LOC125258289(LOC125258289),LOC125258290(LOC125258290),myh7bb(myh7bb)
BP	GO:0071704	organic substance metabolic process	482	0.00144267	0.0199661	abat(abat),abca1a(abca1a),abca7(abca7),abhd6a(abhd6a),ablim2(ablim2),acad8(acad8),acap3a(acap3a),aco2(aco2),acsl1a(acsl1a),acsl1b(acsl1b),acsl4b(acsl4b),actb1(actb1),actc2(actc2),adam8a(adam8a),adcy1a(adcy1a),adipoqa(adipoqa),adipoqb(adipoqb),adkb(adkb),adora2ab(adora2ab),agap2(agap2),agpat9l(agpat9l),agtr1a(agtr1a),ahrra(ahrra),aifm1(aifm1),aipl1(aipl1),aldh9a1a.1(aldh9a1a.1),ampd3a(ampd3a),angp…
BP	GO:0006102	isocitrate metabolic process	3	0.00144921	0.0199661	aco2(aco2),idh3g(idh3g),LOC125260426(LOC125260426)
BP	GO:0033211	adiponectin-activated signaling pathway	3	0.00144921	0.0199661	acsl1a(acsl1a),acsl1b(acsl1b),slc27a1b(slc27a1b)
BP	GO:0061743	motor learning	3	0.00144921	0.0199661	dkk1b(dkk1b),en1b(en1b),gpr88(gpr88)
BP	GO:0035317	imaginal disc-derived wing hair organization	12	0.00147737	0.0203178	atp6ap2(atp6ap2),LOC125250269(LOC125250269),LOC125258282(LOC125258282),LOC125258283(LOC125258283),LOC125258285(LOC125258285),LOC125258286(LOC125258286),LOC125258287(LOC125258287),LOC125258289(LOC125258289),LOC125258290(LOC125258290),myh7bb(myh7bb),nfil3(nfil3),prickle1b(prickle1b)
CC	GO:0070821	tertiary granule membrane	10	0.00200753	0.0203466	adam8a(adam8a),ano6(ano6),atp6ap2(atp6ap2),gpr84(gpr84),kcnab2b(kcnab2b),LOC125247704(LOC125247704),LOC125263945(LOC125263945),plaub(plaub),rap2b(rap2b),slc2a3b(slc2a3b)
CC	GO:0098573	intrinsic component of mitochondrial membrane	9	0.00206766	0.0204807	apooa(apooa),bnip3(bnip3),chchd6b(chchd6b),cpt1ab(cpt1ab),CYTB(CYTB),etfdh(etfdh),LOC125262564(LOC125262564),mpc2b(mpc2b),tmem177(tmem177)
CC	GO:0005750	mitochondrial respiratory chain complex III	4	0.00212999	0.0204807	CYTB(CYTB),LOC125250534(LOC125250534),LOC125254801(LOC125254801),LOC125273572(LOC125273572)
CC	GO:0033177	proton-transporting two-sector ATPase complex, proton-transporting domain	4	0.00212999	0.0204807	atp5l(atp5l),atp5mc1(atp5mc1),atp5pf(atp5pf),ATP6(ATP6)
CC	GO:0045275	respiratory chain complex III	4	0.00212999	0.0204807	CYTB(CYTB),LOC125250534(LOC125250534),LOC125254801(LOC125254801),LOC125273572(LOC125273572)
BP	GO:0061351	neural precursor cell proliferation	29	0.00149358	0.0205042	agap2(agap2),arhgef1a(arhgef1a),btg2(btg2),etfb(etfb),ets1(ets1),ets2(ets2),fabp7a(fabp7a),fgfr1b(fgfr1b),fgfr4(fgfr4),gata2a(gata2a),gnai2a(gnai2a),gpr37l1a(gpr37l1a),hif1aa(hif1aa),kif1ab(kif1ab),LOC125250269(LOC125250269),LOC125258282(LOC125258282),LOC125258283(LOC125258283),LOC125258285(LOC125258285),LOC125258286(LOC125258286),LOC125258287(LOC125258287),LOC125258289(LOC125258289),LOC125258290…
BP	GO:1903792	negative regulation of anion transport	7	0.00152802	0.0209399	abat(abat),acsl4b(acsl4b),apoeb(apoeb),LOC125262403(LOC125262403),LOC125262404(LOC125262404),rgs4(rgs4),thbs1a(thbs1a)
BP	GO:0060249	anatomical structure homeostasis	45	0.00153469	0.020994	adam8a(adam8a),aipl1(aipl1),atp1a3b(atp1a3b),ATP6(ATP6),ccn2a(ccn2a),dlc1(dlc1),egfra(egfra),epb41l4b(epb41l4b),erbb3b(erbb3b),f2r(f2r),fgfr1b(fgfr1b),fgfr4(fgfr4),gata2a(gata2a),hif1aa(hif1aa),hsp90aa1.2(hsp90aa1.2),itga5(itga5),LOC125247219(LOC125247219),LOC125248593(LOC125248593),LOC125250269(LOC125250269),LOC125258282(LOC125258282),LOC125258283(LOC125258283),LOC125258285(LOC125258285),LOC1252…
BP	GO:1903428	positive regulation of reactive oxygen species biosynthetic process	10	0.00156563	0.0213794	COX2(COX2),hsp90aa1.2(hsp90aa1.2),klf2b(klf2b),LOC125247704(LOC125247704),LOC125262403(LOC125262403),LOC125262404(LOC125262404),LOC125263652(LOC125263652),LOC125273425(LOC125273425),ptgs2a(ptgs2a),ptgs2b(ptgs2b)
BP	GO:1903779	regulation of cardiac conduction	9	0.00156928	0.0213914	atp2a2a(atp2a2a),atp2a2b(atp2a2b),casq2(casq2),corin(corin),LOC125255968(LOC125255968),LOC125262564(LOC125262564),rnf207a(rnf207a),rnf207b(rnf207b),ryr1a(ryr1a)
MF	GO:0016411	acylglycerol O-acyltransferase activity	6	0.000747824	0.0214845	agpat9l(agpat9l),dgat1a(dgat1a),dgat2(dgat2),LOC125273549(LOC125273549),mogat3a(mogat3a),pnpla3(pnpla3)
MF	GO:0008443	phosphofructokinase activity	4	0.000763154	0.0214845	pfkla(pfkla),pfklb(pfklb),pfkpa(pfkpa),pfkpb(pfkpb)
BP	GO:0034284	response to monosaccharide	26	0.00161842	0.0219892	adipoqa(adipoqa),adipoqb(adipoqb),ccn2a(ccn2a),ctsba(ctsba),hif1aa(hif1aa),LOC125247704(LOC125247704),LOC125248593(LOC125248593),LOC125251306(LOC125251306),LOC125262403(LOC125262403),LOC125262404(LOC125262404),LOC125263652(LOC125263652),LOC125263945(LOC125263945),LOC125275928(LOC125275928),lpl(lpl),mpc2b(mpc2b),pck1(pck1),pfkla(pfkla),pfklb(pfklb),pim3(pim3),pkma(pkma),plaub(plaub),ptgs2a(ptgs2a)…
BP	GO:0046889	positive regulation of lipid biosynthetic process	13	0.00161882	0.0219892	abhd6a(abhd6a),agap2(agap2),apoeb(apoeb),bckdhb(bckdhb),dgat1a(dgat1a),dgat2(dgat2),LOC125251082(LOC125251082),LOC125262403(LOC125262403),LOC125262404(LOC125262404),ptgs2a(ptgs2a),ptgs2b(ptgs2b),si:ch211-204c21.1(si:ch211-204c21.1),slc27a1b(slc27a1b)
BP	GO:0055119	relaxation of cardiac muscle	6	0.00162977	0.0220991	atp1b1a(atp1b1a),atp2a2a(atp2a2a),atp2a2b(atp2a2b),kcnj2a(kcnj2a),LOC125255968(LOC125255968),LOC125272946(LOC125272946)
BP	GO:0006812	cation transport	83	0.00164081	0.0221354	abat(abat),adora2ab(adora2ab),ano6(ano6),aplnra(aplnra),atp1a3b(atp1a3b),atp1b1a(atp1b1a),atp2a2a(atp2a2a),atp2a2b(atp2a2b),atp5f1d(atp5f1d),atp5l(atp5l),atp5mc1(atp5mc1),atp5pf(atp5pf),ATP6(ATP6),atp6ap2(atp6ap2),atp6v1ba(atp6v1ba),atp6v1c1b(atp6v1c1b),atp6v1e1b(atp6v1e1b),cacna1sa(cacna1sa),casq2(casq2),ccn2a(ccn2a),cd63(cd63),COX2(COX2),cpox(cpox),cxcl8a(cxcl8a),cxcr3.3(cxcr3.3),CYTB(CYTB),edn…
BP	GO:0030388	fructose 1,6-bisphosphate metabolic process	4	0.00164103	0.0221354	pfkla(pfkla),pfklb(pfklb),pfkpa(pfkpa),pfkpb(pfkpb)
BP	GO:0043691	reverse cholesterol transport	4	0.00164103	0.0221354	abca1a(abca1a),apoeb(apoeb),lcat(lcat),lipg(lipg)
BP	GO:1901617	organic hydroxy compound biosynthetic process	23	0.00168083	0.0226327	agtr1a(agtr1a),apoeb(apoeb),ch25h(ch25h),dhdds(dhdds),fgfr4(fgfr4),got1(got1),insig1(insig1),itpkcb(itpkcb),ldhba(ldhba),LOC125262403(LOC125262403),LOC125262404(LOC125262404),nfya(nfya),osbpl1a(osbpl1a),pck1(pck1),per2(per2),pmela(pmela),prkag2a(prkag2a),prkag2b(prkag2b),pth1b(pth1b),rxrgb(rxrgb),si:ch211-204c21.1(si:ch211-204c21.1),sptlc2b(sptlc2b),tyrp1b(tyrp1b)
BP	GO:1904018	positive regulation of vasculature development	21	0.00168842	0.0226953	agtr1a(agtr1a),aplnra(aplnra),cdh5(cdh5),cxcl8a(cxcl8a),cxcr3.3(cxcr3.3),ets1(ets1),gata2a(gata2a),hif1aa(hif1aa),hk2(hk2),itga5(itga5),LOC125254674(LOC125254674),LOC125262403(LOC125262403),LOC125262404(LOC125262404),LOC125275928(LOC125275928),mt2(mt2),ppp1r16b(ppp1r16b),ptgs2a(ptgs2a),ptgs2b(ptgs2b),ramp2(ramp2),serpine1(serpine1),thbs1a(thbs1a)
BP	GO:1902475	L-alpha-amino acid transmembrane transport	10	0.00170137	0.0228296	per2(per2),rgs4(rgs4),slc1a5(slc1a5),slc25a18(slc25a18),slc25a55a(slc25a55a),slc38a7(slc38a7),slc3a1(slc3a1),slc43a2b(slc43a2b),slc7a3a(slc7a3a),slc7a3b(slc7a3b)
BP	GO:0010745	negative regulation of macrophage derived foam cell differentiation	5	0.0017215	0.0230598	abca1a(abca1a),adipoqa(adipoqa),adipoqb(adipoqb),nfkbiaa(nfkbiaa),pparaa(pparaa)
BP	GO:1900542	regulation of purine nucleotide metabolic process	13	0.00172622	0.023083	COX2(COX2),flcn(flcn),gpd1a(gpd1a),hif1aa(hif1aa),ier3(ier3),LOC125263652(LOC125263652),LOC125273425(LOC125273425),lrpprc(lrpprc),pdk2b(pdk2b),pgam1a(pgam1a),pparaa(pparaa),prkag2a(prkag2a),prkag2b(prkag2b)
BP	GO:2000377	regulation of reactive oxygen species metabolic process	25	0.00175358	0.0234083	agtr1a(agtr1a),bnip3(bnip3),COX2(COX2),egfra(egfra),gadd45aa(gadd45aa),gnai2a(gnai2a),hif1aa(hif1aa),hk2(hk2),hsp90aa1.2(hsp90aa1.2),hspd1(hspd1),ier3(ier3),klf2b(klf2b),LOC125247704(LOC125247704),LOC125248593(LOC125248593),LOC125262403(LOC125262403),LOC125262404(LOC125262404),LOC125263652(LOC125263652),LOC125273425(LOC125273425),LOC125275928(LOC125275928),mmp13a(mmp13a),plaub(plaub),ptgs2a(ptgs2…
BP	GO:0008544	epidermis development	36	0.0017582	0.0234296	aqp3a(aqp3a),atp2a2a(atp2a2a),atp2a2b(atp2a2b),atp6ap2(atp6ap2),ccn2a(ccn2a),dkk1b(dkk1b),edaradd(edaradd),egfra(egfra),en1b(en1b),epha2a(epha2a),fgfr1b(fgfr1b),fosl2(fosl2),gata2a(gata2a),inhbaa(inhbaa),krt18a.1(krt18a.1),krt8(krt8),krt91(krt91),LOC125250269(LOC125250269),LOC125256185(LOC125256185),LOC125258282(LOC125258282),LOC125258283(LOC125258283),LOC125258285(LOC125258285),LOC125258286(LOC1…
MF	GO:0015077	monovalent inorganic cation transmembrane transporter activity	34	0.000854095	0.023533	atp1a3b(atp1a3b),atp1b1a(atp1b1a),atp5f1d(atp5f1d),atp5mc1(atp5mc1),ATP6(ATP6),atp6v1ba(atp6v1ba),atp6v1c1b(atp6v1c1b),atp6v1e1b(atp6v1e1b),COX2(COX2),cpox(cpox),kcna4(kcna4),kcnab1a(kcnab1a),kcnab2b(kcnab2b),kcnc4(kcnc4),kcnj2a(kcnj2a),kcnmb2(kcnmb2),LOC125247779(LOC125247779),LOC125257492(LOC125257492),LOC125261102(LOC125261102),LOC125265600(LOC125265600),LOC125272946(LOC125272946),lrrc38a(lrrc…
CC	GO:0031305	integral component of mitochondrial inner membrane	6	0.002498	0.0237152	apooa(apooa),chchd6b(chchd6b),CYTB(CYTB),etfdh(etfdh),mpc2b(mpc2b),tmem177(tmem177)
BP	GO:0048870	cell motility	120	0.00178546	0.0237518	abhd6a(abhd6a),adam8a(adam8a),adipoqa(adipoqa),adipoqb(adipoqb),agtr1a(agtr1a),angpt1(angpt1),ano6(ano6),aplnra(aplnra),apoeb(apoeb),arhgef1a(arhgef1a),asap3(asap3),atp1b1a(atp1b1a),cblb(cblb),ccdc88ab(ccdc88ab),ccn2a(ccn2a),cd63(cd63),cdh13(cdh13),ch25h(ch25h),cxcl8a(cxcl8a),cxcr3.3(cxcr3.3),dachc(dachc),dclk1a(dclk1a),ddr1(ddr1),dlc1(dlc1),ednraa(ednraa),efhc1(efhc1),efna1b(efna1b),egfra(egfra)…
BP	GO:0033198	response to ATP	8	0.00180092	0.0238754	hspd1(hspd1),LOC125262403(LOC125262403),LOC125262404(LOC125262404),pkma(pkma),ptgs2a(ptgs2a),ptgs2b(ptgs2b),ryr1a(ryr1a),serpine1(serpine1)
BP	GO:1902622	regulation of neutrophil migration	8	0.00180092	0.0238754	adam8a(adam8a),cxcl8a(cxcl8a),ednraa(ednraa),LOC125262403(LOC125262403),LOC125262404(LOC125262404),myd88(myd88),ripor1(ripor1),thbs4b(thbs4b)
BP	GO:0035316	non-sensory hair organization	12	0.00181961	0.0240818	atp6ap2(atp6ap2),LOC125250269(LOC125250269),LOC125258282(LOC125258282),LOC125258283(LOC125258283),LOC125258285(LOC125258285),LOC125258286(LOC125258286),LOC125258287(LOC125258287),LOC125258289(LOC125258289),LOC125258290(LOC125258290),myh7bb(myh7bb),nfil3(nfil3),prickle1b(prickle1b)
MF	GO:0031432	titin binding	5	0.000902156	0.0243394	actc2(actc2),ankrd1a(ankrd1a),LOC125255566(LOC125255566),mybpc3(mybpc3),obscna(obscna)
BP	GO:0086003	cardiac muscle cell contraction	10	0.00184648	0.0243956	atp2a2a(atp2a2a),atp2a2b(atp2a2b),casq2(casq2),kcnj2a(kcnj2a),LOC125272946(LOC125272946),rnf207a(rnf207a),rnf207b(rnf207b),scn3b(scn3b),scn5lab(scn5lab),slc9a1a(slc9a1a)
BP	GO:0048546	digestive tract morphogenesis	20	0.00186339	0.0245771	dlc1(dlc1),egfra(egfra),erbb3b(erbb3b),etfa(etfa),ets1(ets1),ets2(ets2),fgfr1b(fgfr1b),fgfr4(fgfr4),hif1aa(hif1aa),LOC125250269(LOC125250269),LOC125258282(LOC125258282),LOC125258283(LOC125258283),LOC125258285(LOC125258285),LOC125258286(LOC125258286),LOC125258287(LOC125258287),LOC125258289(LOC125258289),LOC125258290(LOC125258290),myh7bb(myh7bb),smad7(smad7),smurf1(smurf1)
BP	GO:0070328	triglyceride homeostasis	9	0.00188555	0.0247621	apoeb(apoeb),cpt2(cpt2),dgat2(dgat2),LOC125251306(LOC125251306),LOC125273549(LOC125273549),lpl(lpl),pank1a(pank1a),pnpla3(pnpla3),slc27a1b(slc27a1b)
BP	GO:1903793	positive regulation of anion transport	9	0.00188555	0.0247621	abat(abat),abca7(abca7),adora2ab(adora2ab),aifm1(aifm1),apoeb(apoeb),cebpb(cebpb),LOC125262403(LOC125262403),LOC125262404(LOC125262404),tnfrsf11a(tnfrsf11a)
BP	GO:0032891	negative regulation of organic acid transport	6	0.00188703	0.0247621	abat(abat),acsl4b(acsl4b),LOC125262403(LOC125262403),LOC125262404(LOC125262404),rgs4(rgs4),thbs1a(thbs1a)
BP	GO:0071345	cellular response to cytokine stimulus	73	0.0018991	0.0248782	acsl1a(acsl1a),acsl1b(acsl1b),adipoqa(adipoqa),adipoqb(adipoqb),angpt1(angpt1),ankrd1a(ankrd1a),apoeb(apoeb),arhgef1a(arhgef1a),bcat2(bcat2),capgb(capgb),cebpb(cebpb),crlf1a(crlf1a),cxcl8a(cxcl8a),cxcr3.3(cxcr3.3),dtx1(dtx1),edaradd(edaradd),elf1(elf1),fosab(fosab),gfpt2(gfpt2),gldc(gldc),gpd1a(gpd1a),hif1aa(hif1aa),hk2(hk2),hsp90aa1.2(hsp90aa1.2),ifitm1(ifitm1),il6r(il6r),irf1b(irf1b),irf8(irf8)…
BP	GO:0051674	localization of cell	120	0.00191097	0.0249913	abhd6a(abhd6a),adam8a(adam8a),adipoqa(adipoqa),adipoqb(adipoqb),agtr1a(agtr1a),angpt1(angpt1),ano6(ano6),aplnra(aplnra),apoeb(apoeb),arhgef1a(arhgef1a),asap3(asap3),atp1b1a(atp1b1a),cblb(cblb),ccdc88ab(ccdc88ab),ccn2a(ccn2a),cd63(cd63),cdh13(cdh13),ch25h(ch25h),cxcl8a(cxcl8a),cxcr3.3(cxcr3.3),dachc(dachc),dclk1a(dclk1a),ddr1(ddr1),dlc1(dlc1),ednraa(ednraa),efhc1(efhc1),efna1b(efna1b),egfra(egfra)…
BP	GO:0071402	cellular response to lipoprotein particle stimulus	7	0.00194866	0.0254412	abca1a(abca1a),apoeb(apoeb),cdh13(cdh13),LOC125251306(LOC125251306),lpl(lpl),myd88(myd88),serpine1(serpine1)
MF	GO:0016421	CoA carboxylase activity	3	0.000965342	0.0255126	mccc2(mccc2),pcca(pcca),pccb(pccb)
BP	GO:2000351	regulation of endothelial cell apoptotic process	8	0.00199477	0.0259993	angpt1(angpt1),ano6(ano6),gata2a(gata2a),itga4(itga4),ramp2(ramp2),serpine1(serpine1),thbs1a(thbs1a),tnfaip3(tnfaip3)
BP	GO:0071356	cellular response to tumor necrosis factor	22	0.00202965	0.0264093	adipoqa(adipoqa),adipoqb(adipoqb),ankrd1a(ankrd1a),arhgef1a(arhgef1a),cxcl8a(cxcl8a),edaradd(edaradd),gpd1a(gpd1a),klf2b(klf2b),krt18a.1(krt18a.1),krt8(krt8),LOC125247704(LOC125247704),LOC125258494(LOC125258494),LOC125265600(LOC125265600),LOC125273425(LOC125273425),LOC125279699(LOC125279699),nfkbiaa(nfkbiaa),pck1(pck1),sgms1b(sgms1b),tnfaip3(tnfaip3),tnfrsf11a(tnfrsf11a),tnfrsf9a(tnfrsf9a),tnfrsf…
BP	GO:0043534	blood vessel endothelial cell migration	14	0.00203663	0.0264557	adam8a(adam8a),angpt1(angpt1),apoeb(apoeb),efna1b(efna1b),epha2a(epha2a),ets1(ets1),fgfr1b(fgfr1b),gata2a(gata2a),hif1aa(hif1aa),LOC125254674(LOC125254674),mt2(mt2),ptgs2a(ptgs2a),ptgs2b(ptgs2b),thbs1a(thbs1a)
CC	GO:0031304	intrinsic component of mitochondrial inner membrane	6	0.00285111	0.0267291	apooa(apooa),chchd6b(chchd6b),CYTB(CYTB),etfdh(etfdh),mpc2b(mpc2b),tmem177(tmem177)
BP	GO:0055090	acylglycerol homeostasis	9	0.00206173	0.0267312	apoeb(apoeb),cpt2(cpt2),dgat2(dgat2),LOC125251306(LOC125251306),LOC125273549(LOC125273549),lpl(lpl),pank1a(pank1a),pnpla3(pnpla3),slc27a1b(slc27a1b)
BP	GO:0007492	endoderm development	15	0.00206476	0.0267312	angpt1(angpt1),aplnra(aplnra),dkk1b(dkk1b),dusp4(dusp4),dusp5(dusp5),fgfr1b(fgfr1b),fgfr4(fgfr4),inhbaa(inhbaa),itga4(itga4),itga5(itga5),lamb1a(lamb1a),mmp13a(mmp13a),rasl11b(rasl11b),sgk1(sgk1),si:ch211-204c21.1(si:ch211-204c21.1)
BP	GO:0048661	positive regulation of smooth muscle cell proliferation	13	0.00208432	0.0269394	cdh13(cdh13),egfra(egfra),gnai2a(gnai2a),hif1aa(hif1aa),il6r(il6r),LOC125247704(LOC125247704),LOC125273425(LOC125273425),LOC125275928(LOC125275928),myd88(myd88),ptgs2a(ptgs2a),ptgs2b(ptgs2b),s1pr1(s1pr1),thbs1a(thbs1a)
MF	GO:0008144	drug binding	49	0.00104174	0.0269812	abat(abat),abca1a(abca1a),actb1(actb1),actc2(actc2),agap2(agap2),atp1a3b(atp1a3b),atp2a2a(atp2a2a),atp2a2b(atp2a2b),chka(chka),clpxb(clpxb),dgke(dgke),gldc(gldc),got2b(got2b),hk2(hk2),hsp90aa1.2(hsp90aa1.2),LOC125248593(LOC125248593),LOC125250269(LOC125250269),LOC125258282(LOC125258282),LOC125258283(LOC125258283),LOC125258285(LOC125258285),LOC125258286(LOC125258286),LOC125258287(LOC125258287),LOC…
BP	GO:0010739	positive regulation of protein kinase A signaling	4	0.00212638	0.027437	adipoqa(adipoqa),adipoqb(adipoqb),LOC125259191(LOC125259191),tcima(tcima)
BP	GO:0033280	response to vitamin D	8	0.00220467	0.0283998	aqp3a(aqp3a),LOC125262403(LOC125262403),LOC125262404(LOC125262404),LOC125263652(LOC125263652),LOC125273354(LOC125273354),ptgs2a(ptgs2a),ptgs2b(ptgs2b),pth1b(pth1b)
BP	GO:0001503	ossification	30	0.00221992	0.0285487	ano6(ano6),bcor(bcor),cacna1sa(cacna1sa),ccn2a(ccn2a),cebpb(cebpb),dkk1b(dkk1b),egfra(egfra),epha2a(epha2a),fgfr1b(fgfr1b),hif1aa(hif1aa),ifitm1(ifitm1),il6r(il6r),junba(junba),junbb(junbb),LOC125273354(LOC125273354),LOC125273425(LOC125273425),mmp13a(mmp13a),ptgs2a(ptgs2a),ptgs2b(ptgs2b),pth1b(pth1b),ryr1a(ryr1a),s1pr1(s1pr1),scxa(scxa),smurf1(smurf1),sox9a(sox9a),suco(suco),tapt1a(tapt1a),tnfrsf…
BP	GO:0034201	response to oleic acid	3	0.002257	0.0288813	acsl1a(acsl1a),acsl1b(acsl1b),dgat2(dgat2)
BP	GO:0035879	plasma membrane lactate transport	3	0.002257	0.0288813	slc16a1a(slc16a1a),slc16a1b(slc16a1b),slc16a3b(slc16a3b)
BP	GO:0090271	positive regulation of fibroblast growth factor production	3	0.002257	0.0288813	ptgs2a(ptgs2a),ptgs2b(ptgs2b),wnt2bb(wnt2bb)
BP	GO:0072089	stem cell proliferation	25	0.00226156	0.0288906	agap2(agap2),arhgef1a(arhgef1a),etfb(etfb),ets1(ets1),ets2(ets2),fbln1(fbln1),fgfr1b(fgfr1b),hif1aa(hif1aa),lin28b(lin28b),LOC125250269(LOC125250269),LOC125258282(LOC125258282),LOC125258283(LOC125258283),LOC125258285(LOC125258285),LOC125258286(LOC125258286),LOC125258287(LOC125258287),LOC125258289(LOC125258289),LOC125258290(LOC125258290),LOC125261102(LOC125261102),mecom(mecom),myh7bb(myh7bb),nfya(…
BP	GO:0030335	positive regulation of cell migration	42	0.0022652	0.0288906	adam8a(adam8a),angpt1(angpt1),ano6(ano6),arhgef1a(arhgef1a),cdh13(cdh13),cxcl8a(cxcl8a),ednraa(ednraa),egfra(egfra),epb41l4b(epb41l4b),ets1(ets1),f2r(f2r),fbln1(fbln1),fgfr1b(fgfr1b),gata2a(gata2a),gnai2a(gnai2a),grb7(grb7),hif1aa(hif1aa),il6r(il6r),itga4(itga4),itga5(itga5),lamb1a(lamb1a),LOC125248238(LOC125248238),LOC125248593(LOC125248593),LOC125254674(LOC125254674),LOC125262403(LOC125262403),…
BP	GO:0043467	regulation of generation of precursor metabolites and energy	15	0.00230042	0.0292916	bnip3(bnip3),flcn(flcn),gpd1a(gpd1a),hif1aa(hif1aa),ier3(ier3),LOC125263652(LOC125263652),LOC125273425(LOC125273425),lrpprc(lrpprc),pgam1a(pgam1a),pparaa(pparaa),prkag2a(prkag2a),prkag2b(prkag2b),pth1b(pth1b),pygb(pygb),pygmb(pygmb)
CC	GO:0030863	cortical cytoskeleton	13	0.00317252	0.0293751	dlc1(dlc1),LOC125250269(LOC125250269),LOC125258282(LOC125258282),LOC125258283(LOC125258283),LOC125258285(LOC125258285),LOC125258286(LOC125258286),LOC125258287(LOC125258287),LOC125258289(LOC125258289),LOC125258290(LOC125258290),myh7bb(myh7bb),slc2a1b(slc2a1b),tmod1(tmod1),tpm3(tpm3)
BP	GO:0015807	L-amino acid transport	10	0.00234274	0.0297813	per2(per2),rgs4(rgs4),slc1a5(slc1a5),slc25a18(slc25a18),slc25a55a(slc25a55a),slc38a7(slc38a7),slc3a1(slc3a1),slc43a2b(slc43a2b),slc7a3a(slc7a3a),slc7a3b(slc7a3b)
BP	GO:0071453	cellular response to oxygen levels	21	0.00235411	0.0298445	adam8a(adam8a),aifm1(aifm1),ankrd1a(ankrd1a),aqp3a(aqp3a),bach1b(bach1b),bnip3(bnip3),egln1a(egln1a),ero1a(ero1a),hif1aa(hif1aa),LOC125265600(LOC125265600),ndrg1a(ndrg1a),pck1(pck1),plaub(plaub),plk3(plk3),ppp1r15a(ppp1r15a),ptgs2a(ptgs2a),ptgs2b(ptgs2b),serpine1(serpine1),slc9a1a(slc9a1a),xpo1a(xpo1a),xpo1b(xpo1b)
BP	GO:0098722	asymmetric stem cell division	13	0.00235543	0.0298445	agap2(agap2),arhgef1a(arhgef1a),LOC125250269(LOC125250269),LOC125258282(LOC125258282),LOC125258283(LOC125258283),LOC125258285(LOC125258285),LOC125258286(LOC125258286),LOC125258287(LOC125258287),LOC125258289(LOC125258289),LOC125258290(LOC125258290),myh7bb(myh7bb),numbl(numbl),pard6b(pard6b)
CC	GO:0045254	pyruvate dehydrogenase complex	3	0.00329997	0.0301826	pdha1a(pdha1a),pdhb(pdhb),pdk2b(pdk2b)
CC	GO:0031094	platelet dense tubular network	4	0.00338247	0.0305645	atp2a2a(atp2a2a),atp2a2b(atp2a2b),ehd1a(ehd1a),f2r(f2r)
BP	GO:0048103	somatic stem cell division	14	0.00241798	0.0305868	agap2(agap2),arhgef1a(arhgef1a),fgfr1b(fgfr1b),LOC125250269(LOC125250269),LOC125258282(LOC125258282),LOC125258283(LOC125258283),LOC125258285(LOC125258285),LOC125258286(LOC125258286),LOC125258287(LOC125258287),LOC125258289(LOC125258289),LOC125258290(LOC125258290),myh7bb(myh7bb),numbl(numbl),pard6b(pard6b)
BP	GO:0019320	hexose catabolic process	8	0.00243153	0.030708	hk2(hk2),pfkla(pfkla),pfklb(pfklb),pfkpa(pfkpa),pfkpb(pfkpb),pgam1a(pgam1a),pkma(pkma),tpi1a(tpi1a)
BP	GO:0032371	regulation of sterol transport	7	0.00245379	0.0308332	abca1a(abca1a),abca7(abca7),adipoqa(adipoqa),adipoqb(adipoqb),apoeb(apoeb),lipg(lipg),nfkbiaa(nfkbiaa)
BP	GO:0032374	regulation of cholesterol transport	7	0.00245379	0.0308332	abca1a(abca1a),abca7(abca7),adipoqa(adipoqa),adipoqb(adipoqb),apoeb(apoeb),lipg(lipg),nfkbiaa(nfkbiaa)
BP	GO:0035902	response to immobilization stress	7	0.00245379	0.0308332	agtr1a(agtr1a),fosab(fosab),fosl2(fosl2),got1(got1),LOC125262403(LOC125262403),LOC125262404(LOC125262404),ppp1r15a(ppp1r15a)
BP	GO:0071605	monocyte chemotactic protein-1 production	5	0.00246538	0.0308332	adipoqa(adipoqa),adipoqb(adipoqb),LOC125248238(LOC125248238),LOC125262403(LOC125262403),LOC125262404(LOC125262404)
BP	GO:0071636	positive regulation of transforming growth factor beta production	5	0.00246538	0.0308332	atp6ap2(atp6ap2),LOC125248238(LOC125248238),ptgs2a(ptgs2a),ptgs2b(ptgs2b),thbs1a(thbs1a)
BP	GO:0071637	regulation of monocyte chemotactic protein-1 production	5	0.00246538	0.0308332	adipoqa(adipoqa),adipoqb(adipoqb),LOC125248238(LOC125248238),LOC125262403(LOC125262403),LOC125262404(LOC125262404)
BP	GO:0001738	morphogenesis of a polarized epithelium	23	0.00247216	0.0308681	atp6ap2(atp6ap2),dkk1b(dkk1b),egfra(egfra),epb41l4b(epb41l4b),erbb3b(erbb3b),ets1(ets1),ets2(ets2),lama1(lama1),LOC125250269(LOC125250269),LOC125258282(LOC125258282),LOC125258283(LOC125258283),LOC125258285(LOC125258285),LOC125258286(LOC125258286),LOC125258287(LOC125258287),LOC125258289(LOC125258289),LOC125258290(LOC125258290),LOC125264078(LOC125264078),myh7bb(myh7bb),myo9ab(myo9ab),pard6b(pard6b)…
BP	GO:0006817	phosphate ion transport	6	0.00249242	0.0310209	cebpb(cebpb),fgfr1b(fgfr1b),fgfr4(fgfr4),slc20a1a(slc20a1a),slc20a1b(slc20a1b),slc25a10b(slc25a10b)
BP	GO:1905208	negative regulation of cardiocyte differentiation	6	0.00249242	0.0310209	dkk1b(dkk1b),egfra(egfra),ets1(ets1),ets2(ets2),prickle1b(prickle1b),rgs4(rgs4)
BP	GO:0071456	cellular response to hypoxia	19	0.00255385	0.0317342	adam8a(adam8a),ankrd1a(ankrd1a),aqp3a(aqp3a),bach1b(bach1b),bnip3(bnip3),egln1a(egln1a),ero1a(ero1a),hif1aa(hif1aa),LOC125265600(LOC125265600),ndrg1a(ndrg1a),pck1(pck1),plaub(plaub),plk3(plk3),ptgs2a(ptgs2a),ptgs2b(ptgs2b),serpine1(serpine1),slc9a1a(slc9a1a),xpo1a(xpo1a),xpo1b(xpo1b)
BP	GO:0045834	positive regulation of lipid metabolic process	18	0.0025729	0.0319196	abhd6a(abhd6a),adipoqa(adipoqa),adipoqb(adipoqb),agap2(agap2),agtr1a(agtr1a),apoeb(apoeb),bckdhb(bckdhb),cpt1ab(cpt1ab),dgat1a(dgat1a),dgat2(dgat2),LOC125251082(LOC125251082),LOC125262403(LOC125262403),LOC125262404(LOC125262404),pparaa(pparaa),ptgs2a(ptgs2a),ptgs2b(ptgs2b),si:ch211-204c21.1(si:ch211-204c21.1),slc27a1b(slc27a1b)
MF	GO:0044769	ATPase activity, coupled to transmembrane movement of ions, rotational mechanism	5	0.00140204	0.0319259	atp5f1d(atp5f1d),atp5mc1(atp5mc1),ATP6(ATP6),atp6v1ba(atp6v1ba),atp6v1c1b(atp6v1c1b)
MF	GO:0004658	propionyl-CoA carboxylase activity	2	0.00140523	0.0319259	pcca(pcca),pccb(pccb)
MF	GO:0005316	high-affinity inorganic phosphate:sodium symporter activity	2	0.00140523	0.0319259	slc20a1a(slc20a1a),slc20a1b(slc20a1b)
MF	GO:0015130	mevalonate transmembrane transporter activity	2	0.00140523	0.0319259	slc16a1a(slc16a1a),slc16a1b(slc16a1b)
MF	GO:0031775	lutropin-choriogonadotropic hormone receptor binding	2	0.00140523	0.0319259	atp2a2a(atp2a2a),atp2a2b(atp2a2b)
MF	GO:0050473	arachidonate 15-lipoxygenase activity	2	0.00140523	0.0319259	ptgs2a(ptgs2a),ptgs2b(ptgs2b)
MF	GO:0086039	calcium-transporting ATPase activity involved in regulation of cardiac muscle cell membrane potential	2	0.00140523	0.0319259	atp2a2a(atp2a2a),atp2a2b(atp2a2b)
MF	GO:0051539	4 iron, 4 sulfur cluster binding	4	0.00145355	0.0324543	aco2(aco2),etfdh(etfdh),isca2(isca2),LOC125259949(LOC125259949)
BP	GO:0033209	tumor necrosis factor-mediated signaling pathway	13	0.00265482	0.0328832	adipoqa(adipoqa),adipoqb(adipoqb),arhgef1a(arhgef1a),edaradd(edaradd),krt18a.1(krt18a.1),krt8(krt8),LOC125258494(LOC125258494),LOC125279699(LOC125279699),nfkbiaa(nfkbiaa),tnfaip3(tnfaip3),tnfrsf11a(tnfrsf11a),tnfrsf9a(tnfrsf9a),tnfrsfa(tnfrsfa)
CC	GO:0014801	longitudinal sarcoplasmic reticulum	2	0.00377685	0.0329376	atp2a2a(atp2a2a),atp2a2b(atp2a2b)
CC	GO:0014802	terminal cisterna	2	0.00377685	0.0329376	casq2(casq2),ryr1a(ryr1a)
CC	GO:0090534	calcium ion-transporting ATPase complex	2	0.00377685	0.0329376	atp2a2a(atp2a2a),atp2a2b(atp2a2b)
BP	GO:0060438	trachea development	8	0.00267626	0.0330957	atp1a3b(atp1a3b),edaradd(edaradd),ets1(ets1),ets2(ets2),hif1aa(hif1aa),LOC125272946(LOC125272946),LOC125275928(LOC125275928),sox9a(sox9a)
BP	GO:0001890	placenta development	17	0.00268639	0.0331679	cebpb(cebpb),ctsba(ctsba),egfra(egfra),egln1a(egln1a),fosl1a(fosl1a),gata2a(gata2a),gjb3(gjb3),hif1aa(hif1aa),itga4(itga4),junba(junba),junbb(junbb),krt8(krt8),pcdh12(pcdh12),ptgs2a(ptgs2a),ptgs2b(ptgs2b),serpine1(serpine1),socs3b(socs3b)
BP	GO:0010248	establishment or maintenance of transmembrane electrochemical gradient	4	0.00270237	0.0332061	atp1a3b(atp1a3b),atp1b1a(atp1b1a),cpox(cpox),LOC125272946(LOC125272946)
BP	GO:0061331	epithelial cell proliferation involved in Malpighian tubule morphogenesis	4	0.00270237	0.0332061	egfra(egfra),erbb3b(erbb3b),ets1(ets1),ets2(ets2)
BP	GO:0071872	cellular response to epinephrine stimulus	4	0.00270237	0.0332061	adipoqa(adipoqa),adipoqb(adipoqb),pkma(pkma),slc9a1a(slc9a1a)
BP	GO:0010332	response to gamma radiation	10	0.00272928	0.0334835	cxcl8a(cxcl8a),il6r(il6r),LOC125247704(LOC125247704),LOC125248593(LOC125248593),LOC125262403(LOC125262403),LOC125262404(LOC125262404),LOC125266767(LOC125266767),pank1a(pank1a),pnp5b(pnp5b),socs3b(socs3b)
BP	GO:0006140	regulation of nucleotide metabolic process	13	0.0028158	0.0344902	COX2(COX2),flcn(flcn),gpd1a(gpd1a),hif1aa(hif1aa),ier3(ier3),LOC125263652(LOC125263652),LOC125273425(LOC125273425),lrpprc(lrpprc),pdk2b(pdk2b),pgam1a(pgam1a),pparaa(pparaa),prkag2a(prkag2a),prkag2b(prkag2b)
MF	GO:0016406	carnitine O-acyltransferase activity	3	0.00164231	0.0354465	cpt1ab(cpt1ab),cpt2(cpt2),crata(crata)
MF	GO:0046933	proton-transporting ATP synthase activity, rotational mechanism	3	0.00164231	0.0354465	atp5f1d(atp5f1d),atp5mc1(atp5mc1),ATP6(ATP6)
BP	GO:0032964	collagen biosynthetic process	9	0.00290184	0.0354878	ccn2a(ccn2a),f2r(f2r),got1(got1),il6r(il6r),LOC125259911(LOC125259911),scxa(scxa),serpine1(serpine1),sox9a(sox9a),suco(suco)
BP	GO:0001742	oenocyte differentiation	5	0.00291389	0.0355228	egfra(egfra),erbb3b(erbb3b),ets1(ets1),ets2(ets2),sall1a(sall1a)
BP	GO:0048036	central complex development	5	0.00291389	0.0355228	l1camb(l1camb),nfascb(nfascb),ptpn3(ptpn3),robo3(robo3),xpo6(xpo6)
BP	GO:0072577	endothelial cell apoptotic process	8	0.00293982	0.0357202	angpt1(angpt1),ano6(ano6),gata2a(gata2a),itga4(itga4),ramp2(ramp2),serpine1(serpine1),thbs1a(thbs1a),tnfaip3(tnfaip3)
BP	GO:1905953	negative regulation of lipid localization	10	0.00294081	0.0357202	abca1a(abca1a),acsl4b(acsl4b),apoeb(apoeb),dgat1a(dgat1a),LOC125263652(LOC125263652),LOC125273549(LOC125273549),nfkbiaa(nfkbiaa),pnpla3(pnpla3),pparaa(pparaa),thbs1a(thbs1a)
BP	GO:0007162	negative regulation of cell adhesion	29	0.00294395	0.0357202	abat(abat),adam8a(adam8a),adipoqa(adipoqa),adipoqb(adipoqb),adora2ab(adora2ab),angpt1(angpt1),c1qtnf1(c1qtnf1),cblb(cblb),cdh13(cdh13),cebpb(cebpb),dlc1(dlc1),dtx1(dtx1),erbb3b(erbb3b),fbln1(fbln1),irf1b(irf1b),lamb1a(lamb1a),LOC125246170(LOC125246170),LOC125248238(LOC125248238),pparaa(pparaa),ripor1(ripor1),rnd1b(rnd1b),sdc4(sdc4),serpine1(serpine1),smad7(smad7),socs1a(socs1a),sox9a(sox9a),thbs1…
CC	GO:0097512	cardiac myofibril	4	0.00416413	0.0358977	mybpc3(mybpc3),myh7bb(myh7bb),myl2b(myl2b),tnni1c(tnni1c)
BP	GO:1902652	secondary alcohol metabolic process	15	0.00298867	0.0361752	abca1a(abca1a),aco2(aco2),apoeb(apoeb),ch25h(ch25h),dgat2(dgat2),fgfr1b(fgfr1b),fgfr4(fgfr4),idh3g(idh3g),insig1(insig1),lcat(lcat),LOC125260426(LOC125260426),nfya(nfya),osbpl1a(osbpl1a),rxrgb(rxrgb),saa(saa)
BP	GO:0006839	mitochondrial transport	25	0.00299081	0.0361752	atp5f1d(atp5f1d),atp5l(atp5l),atp5pf(atp5pf),ATP6(ATP6),bnip3(bnip3),cpt1ab(cpt1ab),cpt2(cpt2),hk2(hk2),hsp90aa1.2(hsp90aa1.2),hspd1(hspd1),ier3(ier3),LOC125273572(LOC125273572),LOC125276491(LOC125276491),LOC125279699(LOC125279699),mipepb(mipepb),mpc2b(mpc2b),slc25a10b(slc25a10b),slc25a18(slc25a18),slc25a34(slc25a34),slc25a36b(slc25a36b),slc25a5(slc25a5),slc25a55a(slc25a55a),slc35f6(slc35f6),slc9…
MF	GO:0008483	transaminase activity	5	0.00171698	0.0364506	abat(abat),bcat2(bcat2),gfpt2(gfpt2),got1(got1),got2b(got2b)
BP	GO:1901381	positive regulation of potassium ion transmembrane transport	7	0.00305405	0.0368249	ano6(ano6),atp1b1a(atp1b1a),kcnj2a(kcnj2a),LOC125255566(LOC125255566),lrrc38a(lrrc38a),rnf207a(rnf207a),rnf207b(rnf207b)
BP	GO:1902624	positive regulation of neutrophil migration	7	0.00305405	0.0368249	adam8a(adam8a),cxcl8a(cxcl8a),ednraa(ednraa),LOC125262403(LOC125262403),LOC125262404(LOC125262404),ripor1(ripor1),thbs4b(thbs4b)
MF	GO:0008307	structural constituent of muscle	11	0.00179138	0.0374168	LOC125255566(LOC125255566),mybpc3(mybpc3),myl2b(myl2b),myom3(myom3),nuak1a(nuak1a),nuak2(nuak2),obscna(obscna),tanc2a(tanc2a),tpm2(tpm2),tpm3(tpm3),zgc:163073(zgc:163073)
BP	GO:0050673	epithelial cell proliferation	35	0.00311275	0.0374496	adkb(adkb),agap2(agap2),agtr1a(agtr1a),aplnra(aplnra),apoeb(apoeb),cdh13(cdh13),cebpb(cebpb),cxcr3.3(cxcr3.3),ednraa(ednraa),egfra(egfra),epha2a(epha2a),erbb3b(erbb3b),ets1(ets1),ets2(ets2),fabp7a(fabp7a),fgfr1b(fgfr1b),gata2a(gata2a),hif1aa(hif1aa),itga4(itga4),krt91(krt91),lamb1a(lamb1a),LOC125247704(LOC125247704),LOC125256185(LOC125256185),LOC125259911(LOC125259911),mmp13a(mmp13a),plaub(plaub)…
BP	GO:0019216	regulation of lipid metabolic process	38	0.00311555	0.0374496	abca1a(abca1a),abhd6a(abhd6a),acap3a(acap3a),acsl1a(acsl1a),acsl1b(acsl1b),acsl4b(acsl4b),adipoqa(adipoqa),adipoqb(adipoqb),agap2(agap2),agtr1a(agtr1a),ankrd1a(ankrd1a),apoeb(apoeb),bckdhb(bckdhb),cpt1ab(cpt1ab),cpt2(cpt2),dgat1a(dgat1a),dgat2(dgat2),fgfr4(fgfr4),g0s2(g0s2),gk(gk),igfbp7(igfbp7),insig1(insig1),LOC125251082(LOC125251082),LOC125262403(LOC125262403),LOC125262404(LOC125262404),LOC125…
MF	GO:0050839	cell adhesion molecule binding	27	0.00189913	0.0378942	adam8a(adam8a),ccn2a(ccn2a),cdh13(cdh13),egfra(egfra),esm1(esm1),fbln1(fbln1),fgfr1b(fgfr1b),frmd5b(frmd5b),iqsec1b(iqsec1b),itga4(itga4),itga5(itga5),itgb6(itgb6),l1camb(l1camb),lamb1a(lamb1a),LOC125255566(LOC125255566),LOC125262403(LOC125262403),LOC125262404(LOC125262404),LOC125272978(LOC125272978),ndrg1a(ndrg1a),nfascb(nfascb),obscna(obscna),si:ch211-204c21.1(si:ch211-204c21.1),tanc2a(tanc2a),…
MF	GO:0005391	sodium:potassium-exchanging ATPase activity	4	0.00192375	0.0378942	atp1a3b(atp1a3b),atp1b1a(atp1b1a),cpox(cpox),LOC125272946(LOC125272946)
MF	GO:0008556	potassium transmembrane transporter activity, phosphorylative mechanism	4	0.00192375	0.0378942	atp1a3b(atp1a3b),atp1b1a(atp1b1a),cpox(cpox),LOC125272946(LOC125272946)
MF	GO:0022853	active ion transmembrane transporter activity	22	0.00193129	0.0378942	atp1a3b(atp1a3b),atp1b1a(atp1b1a),atp2a2a(atp2a2a),atp2a2b(atp2a2b),atp5f1d(atp5f1d),atp5mc1(atp5mc1),ATP6(ATP6),atp6v1ba(atp6v1ba),atp6v1c1b(atp6v1c1b),atp6v1e1b(atp6v1e1b),cpox(cpox),LOC125265600(LOC125265600),LOC125272946(LOC125272946),slc10a3(slc10a3),slc12a7a(slc12a7a),slc20a1a(slc20a1a),slc20a1b(slc20a1b),slc25a18(slc25a18),slc25a5(slc25a5),slc25a55a(slc25a55a),slc9a1a(slc9a1a),slc9a5(slc9a…
BP	GO:0034767	positive regulation of ion transmembrane transport	17	0.00323201	0.0386222	ano6(ano6),aplnra(aplnra),atp1b1a(atp1b1a),atp2a2a(atp2a2a),atp2a2b(atp2a2b),cxcl8a(cxcl8a),cxcr3.3(cxcr3.3),ednraa(ednraa),f2r(f2r),kcnj2a(kcnj2a),LOC125255566(LOC125255566),lrrc38a(lrrc38a),rnf207a(rnf207a),rnf207b(rnf207b),slc9a1a(slc9a1a),tesca(tesca),trpc6b(trpc6b)
BP	GO:0065005	protein-lipid complex assembly	6	0.00323309	0.0386222	abca1a(abca1a),abca7(abca7),apoeb(apoeb),dgat1a(dgat1a),ehd1a(ehd1a),lcat(lcat)
BP	GO:0071624	positive regulation of granulocyte chemotaxis	6	0.00323309	0.0386222	cxcl8a(cxcl8a),ednraa(ednraa),LOC125262403(LOC125262403),LOC125262404(LOC125262404),ripor1(ripor1),thbs4b(thbs4b)
BP	GO:0090023	positive regulation of neutrophil chemotaxis	6	0.00323309	0.0386222	cxcl8a(cxcl8a),ednraa(ednraa),LOC125262403(LOC125262403),LOC125262404(LOC125262404),ripor1(ripor1),thbs4b(thbs4b)
BP	GO:0043266	regulation of potassium ion transport	12	0.00325488	0.0388224	ano6(ano6),atp1b1a(atp1b1a),casq2(casq2),cd63(cd63),kcnab1a(kcnab1a),kcnab2b(kcnab2b),kcnj2a(kcnj2a),LOC125255566(LOC125255566),lrrc38a(lrrc38a),rgs4(rgs4),rnf207a(rnf207a),rnf207b(rnf207b)
BP	GO:0006768	biotin metabolic process	3	0.00329551	0.038887	mccc2(mccc2),pcca(pcca),pccb(pccb)
BP	GO:0010871	negative regulation of receptor biosynthetic process	3	0.00329551	0.038887	adipoqa(adipoqa),adipoqb(adipoqb),pparaa(pparaa)
BP	GO:0033864	positive regulation of NAD(P)H oxidase activity	3	0.00329551	0.038887	agtr1a(agtr1a),gnai2a(gnai2a),LOC125247704(LOC125247704)
BP	GO:0034371	chylomicron remodeling	3	0.00329551	0.038887	apoeb(apoeb),LOC125251306(LOC125251306),lpl(lpl)
BP	GO:0045080	positive regulation of chemokine biosynthetic process	3	0.00329551	0.038887	LOC125262403(LOC125262403),LOC125262404(LOC125262404),myd88(myd88)
BP	GO:0061732	mitochondrial acetyl-CoA biosynthetic process from pyruvate	3	0.00329551	0.038887	mpc2b(mpc2b),pdha1a(pdha1a),pdhb(pdhb)
BP	GO:1902219	negative regulation of intrinsic apoptotic signaling pathway in response to osmotic stress	3	0.00329551	0.038887	arhgef1a(arhgef1a),ptgs2a(ptgs2a),ptgs2b(ptgs2b)
CC	GO:0005947	mitochondrial alpha-ketoglutarate dehydrogenase complex	3	0.00458912	0.0391118	bckdhb(bckdhb),LOC125251082(LOC125251082),ogdhb(ogdhb)
BP	GO:0030036	actin cytoskeleton organization	62	0.0033209	0.0391269	actb1(actb1),actc2(actc2),agap2(agap2),ankrd1a(ankrd1a),arhgap44b(arhgap44b),arhgef1a(arhgef1a),asap3(asap3),capgb(capgb),casq2(casq2),ccdc88ab(ccdc88ab),ccn2a(ccn2a),dlc1(dlc1),epb41l4b(epb41l4b),epha4a(epha4a),frmd5b(frmd5b),iqgap2(iqgap2),iqsec1b(iqsec1b),itga5(itga5),klhl41a(klhl41a),krt8(krt8),lima1a(lima1a),LOC125247219(LOC125247219),LOC125248593(LOC125248593),LOC125249731(LOC125249731),LOC…
BP	GO:0022612	gland morphogenesis	26	0.00333854	0.0391882	cebpb(cebpb),ddr1(ddr1),egfra(egfra),epha2a(epha2a),erbb3b(erbb3b),fgfr1b(fgfr1b),itga5(itga5),itpkcb(itpkcb),lama1(lama1),LOC125250269(LOC125250269),LOC125258282(LOC125258282),LOC125258283(LOC125258283),LOC125258285(LOC125258285),LOC125258286(LOC125258286),LOC125258287(LOC125258287),LOC125258289(LOC125258289),LOC125258290(LOC125258290),LOC125275928(LOC125275928),myh7bb(myh7bb),ntn1a(ntn1a),plaub…
BP	GO:0008284	positive regulation of cell population proliferation	67	0.00334112	0.0391882	adkb(adkb),agap2(agap2),agtr1a(agtr1a),ankrd1a(ankrd1a),aplnra(aplnra),ccn2a(ccn2a),cdh13(cdh13),crlf1a(crlf1a),cxcl8a(cxcl8a),cxcr3.3(cxcr3.3),ednraa(ednraa),egfra(egfra),erbb3b(erbb3b),esm1(esm1),ets1(ets1),ets2(ets2),f2r(f2r),fbln1(fbln1),fgfr1b(fgfr1b),fgfr4(fgfr4),fosl1a(fosl1a),fosl2(fosl2),gata2a(gata2a),gnai2a(gnai2a),gpr37l1a(gpr37l1a),hif1aa(hif1aa),il6r(il6r),itga4(itga4),lamb1a(lamb1a…
BP	GO:1902531	regulation of intracellular signal transduction	123	0.00336462	0.0391882	abca1a(abca1a),abca7(abca7),adam8a(adam8a),adcy1a(adcy1a),adipoqa(adipoqa),adipoqb(adipoqb),agap2(agap2),agpat9l(agpat9l),agtr1a(agtr1a),akap12b(akap12b),angpt1(angpt1),ankrd1a(ankrd1a),aplnra(aplnra),apoeb(apoeb),arhgap22(arhgap22),arhgap44b(arhgap44b),arhgap45b(arhgap45b),arhgef1a(arhgef1a),arrdc3b(arrdc3b),atp6ap2(atp6ap2),c1qtnf1(c1qtnf1),cacna1sa(cacna1sa),casq2(casq2),ccn2a(ccn2a),cdh13(cdh…
BP	GO:0010675	regulation of cellular carbohydrate metabolic process	16	0.00337005	0.0391882	adipoqa(adipoqa),adipoqb(adipoqb),c1qtnf1(c1qtnf1),dgat2(dgat2),hif1aa(hif1aa),ier3(ier3),LOC125250888(LOC125250888),LOC125263652(LOC125263652),LOC125273425(LOC125273425),pck1(pck1),pdk2b(pdk2b),pgam1a(pgam1a),pparaa(pparaa),pth1b(pth1b),pygb(pygb),pygmb(pygmb)
BP	GO:1904064	positive regulation of cation transmembrane transport	16	0.00337005	0.0391882	ano6(ano6),aplnra(aplnra),atp1b1a(atp1b1a),atp2a2a(atp2a2a),atp2a2b(atp2a2b),cxcl8a(cxcl8a),cxcr3.3(cxcr3.3),ednraa(ednraa),f2r(f2r),kcnj2a(kcnj2a),LOC125255566(LOC125255566),lrrc38a(lrrc38a),rnf207a(rnf207a),rnf207b(rnf207b),slc9a1a(slc9a1a),tesca(tesca)
BP	GO:0030656	regulation of vitamin metabolic process	4	0.00337681	0.0391882	dgat1a(dgat1a),LOC125262403(LOC125262403),LOC125262404(LOC125262404),tle3a(tle3a)
BP	GO:0032306	regulation of prostaglandin secretion	4	0.00337681	0.0391882	acsl4b(acsl4b),LOC125262403(LOC125262403),LOC125262404(LOC125262404),tnfrsf11a(tnfrsf11a)
BP	GO:0036376	sodium ion export across plasma membrane	4	0.00337681	0.0391882	atp1a3b(atp1a3b),atp1b1a(atp1b1a),LOC125272946(LOC125272946),slc9a1a(slc9a1a)
BP	GO:0090336	positive regulation of brown fat cell differentiation	4	0.00337681	0.0391882	mecom(mecom),metrnla(metrnla),ptgs2a(ptgs2a),ptgs2b(ptgs2b)
BP	GO:1990822	basic amino acid transmembrane transport	4	0.00337681	0.0391882	slc38a7(slc38a7),slc3a1(slc3a1),slc7a3a(slc7a3a),slc7a3b(slc7a3b)
BP	GO:0010888	negative regulation of lipid storage	7	0.00339331	0.0393207	abca1a(abca1a),dgat1a(dgat1a),LOC125263652(LOC125263652),LOC125273549(LOC125273549),nfkbiaa(nfkbiaa),pnpla3(pnpla3),pparaa(pparaa)
BP	GO:0006103	2-oxoglutarate metabolic process	5	0.00341847	0.0393866	got1(got1),got2b(got2b),idh3g(idh3g),LOC125260426(LOC125260426),ogdhb(ogdhb)
BP	GO:0070293	renal absorption	5	0.00341847	0.0393866	adipoqa(adipoqa),adipoqb(adipoqb),aqp3a(aqp3a),aqp7(aqp7),sgk1(sgk1)
BP	GO:0086013	membrane repolarization during cardiac muscle cell action potential	5	0.00341847	0.0393866	atp1b1a(atp1b1a),kcnj2a(kcnj2a),LOC125272946(LOC125272946),rnf207a(rnf207a),rnf207b(rnf207b)
BP	GO:0042060	wound healing	54	0.00342255	0.0393866	abat(abat),adora2ab(adora2ab),ano6(ano6),apoeb(apoeb),arhgef1a(arhgef1a),c1qtnf1(c1qtnf1),coq3(coq3),cxcl8a(cxcl8a),ddr1(ddr1),dgke(dgke),egfra(egfra),ehd1a(ehd1a),epb41l4b(epb41l4b),erbb3b(erbb3b),ets1(ets1),f2r(f2r),fbln1(fbln1),fgfr1b(fgfr1b),fgfr4(fgfr4),gata2a(gata2a),hif1aa(hif1aa),hopx(hopx),irf1b(irf1b),itga4(itga4),itga5(itga5),LOC125246170(LOC125246170),LOC125250269(LOC125250269),LOC125…
BP	GO:2001234	negative regulation of apoptotic signaling pathway	25	0.00342448	0.0393866	agap2(agap2),arhgef1a(arhgef1a),egfra(egfra),erbb3b(erbb3b),ets1(ets1),ets2(ets2),gnai2a(gnai2a),hif1aa(hif1aa),ier3(ier3),ivns1abpb(ivns1abpb),LOC125262403(LOC125262403),LOC125262404(LOC125262404),LOC125276591(LOC125276591),LOC125279699(LOC125279699),ndufs3(ndufs3),ptgs2a(ptgs2a),ptgs2b(ptgs2b),serpine1(serpine1),sgms1b(sgms1b),si:ch211-204c21.1(si:ch211-204c21.1),slc25a5(slc25a5),slc35f6(slc35f…
BP	GO:0070372	regulation of ERK1 and ERK2 cascade	26	0.00356288	0.0409175	abca7(abca7),adipoqa(adipoqa),adipoqb(adipoqb),angpt1(angpt1),arhgef1a(arhgef1a),ccn2a(ccn2a),dusp4(dusp4),ednraa(ednraa),egfra(egfra),epha2a(epha2a),f2r(f2r),fbln1(fbln1),fgfr4(fgfr4),flcn(flcn),gnai2a(gnai2a),l1camb(l1camb),LOC125246170(LOC125246170),LOC125248238(LOC125248238),LOC125248593(LOC125248593),LOC125259911(LOC125259911),LOC125262403(LOC125262403),LOC125262404(LOC125262404),pde8b(pde8b…
BP	GO:0086065	cell communication involved in cardiac conduction	9	0.00369326	0.041781	atp1a3b(atp1a3b),atp1b1a(atp1b1a),casq2(casq2),LOC125255968(LOC125255968),LOC125272946(LOC125272946),rnf207a(rnf207a),rnf207b(rnf207b),scn3b(scn3b),scn5lab(scn5lab)
BP	GO:0048659	smooth muscle cell proliferation	17	0.00369893	0.041781	adipoqa(adipoqa),adipoqb(adipoqb),cdh13(cdh13),ednraa(ednraa),egfra(egfra),gnai2a(gnai2a),hif1aa(hif1aa),il6r(il6r),LOC125247704(LOC125247704),LOC125273425(LOC125273425),LOC125275928(LOC125275928),myd88(myd88),ptgs2a(ptgs2a),ptgs2b(ptgs2b),s1pr1(s1pr1),thbs1a(thbs1a),tnfaip3(tnfaip3)
BP	GO:0071805	potassium ion transmembrane transport	21	0.00376011	0.041781	ano6(ano6),atp1a3b(atp1a3b),atp1b1a(atp1b1a),casq2(casq2),cd63(cd63),cpox(cpox),kcna4(kcna4),kcnab1a(kcnab1a),kcnab2b(kcnab2b),kcnc4(kcnc4),kcnj2a(kcnj2a),kcnmb2(kcnmb2),LOC125255566(LOC125255566),LOC125272946(LOC125272946),lrrc38a(lrrc38a),rgs4(rgs4),rnf207a(rnf207a),rnf207b(rnf207b),slc12a7a(slc12a7a),slc9a1a(slc9a1a),slc9a5(slc9a5)
BP	GO:0097191	extrinsic apoptotic signaling pathway	21	0.00376011	0.041781	agap2(agap2),arhgef1a(arhgef1a),erbb3b(erbb3b),fgfr1b(fgfr1b),g0s2(g0s2),il6r(il6r),inhbaa(inhbaa),krt18a.1(krt18a.1),krt8(krt8),LOC125246170(LOC125246170),LOC125262403(LOC125262403),LOC125262404(LOC125262404),LOC125276591(LOC125276591),LOC125279699(LOC125279699),mknk1(mknk1),serpine1(serpine1),sgms1b(sgms1b),si:ch211-204c21.1(si:ch211-204c21.1),thbs1a(thbs1a),tnfaip3(tnfaip3),tnfrsfa(tnfrsfa)
BP	GO:0010575	positive regulation of vascular endothelial growth factor production	7	0.00376054	0.041781	hif1aa(hif1aa),LOC125254674(LOC125254674),LOC125262403(LOC125262403),LOC125262404(LOC125262404),mt2(mt2),ptgs2a(ptgs2a),ptgs2b(ptgs2b)
BP	GO:0002432	granuloma formation	2	0.00377321	0.041781	cebpb(cebpb),tnfaip3(tnfaip3)
BP	GO:0006114	glycerol biosynthetic process	2	0.00377321	0.041781	got1(got1),pck1(pck1)
BP	GO:0006532	aspartate biosynthetic process	2	0.00377321	0.041781	got1(got1),got2b(got2b)
BP	GO:0015819	lysine transport	2	0.00377321	0.041781	slc7a3a(slc7a3a),slc7a3b(slc7a3b)
BP	GO:0019550	glutamate catabolic process to aspartate	2	0.00377321	0.041781	got1(got1),got2b(got2b)
BP	GO:0019563	glycerol catabolic process	2	0.00377321	0.041781	pck1(pck1),tpi1a(tpi1a)
BP	GO:0036153	triglyceride acyl-chain remodeling	2	0.00377321	0.041781	LOC125273549(LOC125273549),pnpla3(pnpla3)
BP	GO:0061203	striated muscle paramyosin thick filament assembly	2	0.00377321	0.041781	nuak1a(nuak1a),nuak2(nuak2)
BP	GO:0061204	paramyosin filament assembly or disassembly	2	0.00377321	0.041781	nuak1a(nuak1a),nuak2(nuak2)
BP	GO:0090107	regulation of high-density lipoprotein particle assembly	2	0.00377321	0.041781	abca1a(abca1a),lcat(lcat)
BP	GO:0090360	platelet-derived growth factor production	2	0.00377321	0.041781	ptgs2a(ptgs2a),ptgs2b(ptgs2b)
BP	GO:0090361	regulation of platelet-derived growth factor production	2	0.00377321	0.041781	ptgs2a(ptgs2a),ptgs2b(ptgs2b)
BP	GO:0097018	renal albumin absorption	2	0.00377321	0.041781	adipoqa(adipoqa),adipoqb(adipoqb)
BP	GO:1902994	regulation of phospholipid efflux	2	0.00377321	0.041781	abca7(abca7),apoeb(apoeb)
BP	GO:1902995	positive regulation of phospholipid efflux	2	0.00377321	0.041781	abca7(abca7),apoeb(apoeb)
BP	GO:1903233	regulation of calcium ion-dependent exocytosis of neurotransmitter	2	0.00377321	0.041781	atp2a2a(atp2a2a),atp2a2b(atp2a2b)
BP	GO:1903281	positive regulation of calcium:sodium antiporter activity	2	0.00377321	0.041781	atp1b1a(atp1b1a),slc9a1a(slc9a1a)
BP	GO:1990036	calcium ion import into sarcoplasmic reticulum	2	0.00377321	0.041781	atp2a2a(atp2a2a),atp2a2b(atp2a2b)
BP	GO:2000532	regulation of renal albumin absorption	2	0.00377321	0.041781	adipoqa(adipoqa),adipoqb(adipoqb)
BP	GO:2000584	negative regulation of platelet-derived growth factor receptor-alpha signaling pathway	2	0.00377321	0.041781	adipoqa(adipoqa),adipoqb(adipoqb)
BP	GO:0001508	action potential	18	0.00381193	0.0421493	atp1a3b(atp1a3b),atp1b1a(atp1b1a),atp2a2a(atp2a2a),atp2a2b(atp2a2b),cacna1sa(cacna1sa),gpr88(gpr88),kcna4(kcna4),kcnc4(kcnc4),kcnj2a(kcnj2a),kcnmb2(kcnmb2),LOC125264078(LOC125264078),LOC125272946(LOC125272946),ptpn3(ptpn3),rnf207a(rnf207a),rnf207b(rnf207b),scn3b(scn3b),scn5lab(scn5lab),slc9a1a(slc9a1a)
CC	GO:0030315	T-tubule	9	0.0050147	0.0422587	cacna1sa(cacna1sa),ednraa(ednraa),got2b(got2b),kcnj2a(kcnj2a),LOC125265600(LOC125265600),LOC125272946(LOC125272946),ryr1a(ryr1a),scn5lab(scn5lab),slc9a1a(slc9a1a)
BP	GO:0006970	response to osmotic stress	15	0.00383825	0.0423798	agtr1a(agtr1a),arhgef1a(arhgef1a),CYTB(CYTB),gpd1a(gpd1a),hif1aa(hif1aa),hsp90aa1.2(hsp90aa1.2),LOC125259911(LOC125259911),LOC125265600(LOC125265600),lrrc8ab(lrrc8ab),mknk1(mknk1),plin3(plin3),plk3(plk3),ptgs2a(ptgs2a),ptgs2b(ptgs2b),slc2a1b(slc2a1b)
BP	GO:0098801	regulation of renal system process	8	0.00385309	0.042483	adipoqa(adipoqa),adipoqb(adipoqb),adora2ab(adora2ab),agtr1a(agtr1a),corin(corin),f2r(f2r),gnai2a(gnai2a),LOC125247704(LOC125247704)
BP	GO:0065008	regulation of biological quality	251	0.00386369	0.0425392	abat(abat),abca1a(abca1a),abca7(abca7),abhd6a(abhd6a),acsl4b(acsl4b),actb1(actb1),adam8a(adam8a),adipoqa(adipoqa),adipoqb(adipoqb),adora2ab(adora2ab),agtr1a(agtr1a),aifm1(aifm1),aipl1(aipl1),aldh9a1a.1(aldh9a1a.1),ampd3a(ampd3a),angpt1(angpt1),ano6(ano6),aplnra(aplnra),apoeb(apoeb),aqp3a(aqp3a),aqp7(aqp7),arhgap44b(arhgap44b),arrdc3b(arrdc3b),atp1a3b(atp1a3b),atp1b1a(atp1b1a),atp2a2a(atp2a2a),atp…
BP	GO:0007611	learning or memory	41	0.00397186	0.0436679	abca7(abca7),adcy1a(adcy1a),agap2(agap2),apoeb(apoeb),atp1a3b(atp1a3b),atp6ap2(atp6ap2),btg2(btg2),cebpb(cebpb),cldn5a(cldn5a),cldn5b(cldn5b),ddhd2(ddhd2),dkk1b(dkk1b),egfra(egfra),en1b(en1b),erbb3b(erbb3b),fosab(fosab),fosl1a(fosl1a),fosl2(fosl2),gpr88(gpr88),hif1aa(hif1aa),itga4(itga4),itga5(itga5),kcna4(kcna4),kcnab1a(kcnab1a),lamb1a(lamb1a),LOC125248065(LOC125248065),LOC125262403(LOC125262403…
BP	GO:0090050	positive regulation of cell migration involved in sprouting angiogenesis	5	0.00398289	0.0437269	gata2a(gata2a),LOC125254674(LOC125254674),mt2(mt2),ptgs2a(ptgs2a),ptgs2b(ptgs2b)
BP	GO:0046320	regulation of fatty acid oxidation	6	0.0041264	0.0452382	cpt1ab(cpt1ab),dgat1a(dgat1a),dgat2(dgat2),pparaa(pparaa),prkag2a(prkag2a),prkag2b(prkag2b)
BP	GO:0007155	cell adhesion	85	0.00413968	0.0452549	abat(abat),adam8a(adam8a),adipoqa(adipoqa),adipoqb(adipoqb),adkb(adkb),adora2ab(adora2ab),angpt1(angpt1),atp2a2a(atp2a2a),atp2a2b(atp2a2b),atp6v1ba(atp6v1ba),c1qtnf1(c1qtnf1),cblb(cblb),ccdc88ab(ccdc88ab),ccn2a(ccn2a),cd63(cd63),cdh13(cdh13),cdh5(cdh5),cebpb(cebpb),cldn5a(cldn5a),cldn5b(cldn5b),cxcl8a(cxcl8a),cxcr3.3(cxcr3.3),ddr1(ddr1),dlc1(dlc1),dtx1(dtx1),efna1b(efna1b),egfra(egfra),epb41l4b(e…
BP	GO:0006086	acetyl-CoA biosynthetic process from pyruvate	4	0.0041572	0.0452549	mpc2b(mpc2b),pdha1a(pdha1a),pdhb(pdhb),pdk2b(pdk2b)
BP	GO:0006107	oxaloacetate metabolic process	4	0.0041572	0.0452549	got1(got1),got2b(got2b),mdh1aa(mdh1aa),pck1(pck1)
BP	GO:1901029	negative regulation of mitochondrial outer membrane permeabilization involved in apoptotic signaling pathway	4	0.0041572	0.0452549	ier3(ier3),LOC125279699(LOC125279699),slc25a5(slc25a5),slc35f6(slc35f6)
BP	GO:1902224	ketone body metabolic process	4	0.0041572	0.0452549	cpt2(cpt2),dgat1a(dgat1a),hmgcl(hmgcl),tyrp1b(tyrp1b)
BP	GO:0048144	fibroblast proliferation	13	0.00417958	0.0454345	cxcl8a(cxcl8a),dachc(dachc),ednraa(ednraa),egfra(egfra),fbln1(fbln1),fosl2(fosl2),fth1a(fth1a),LOC125255289(LOC125255289),ndufs4(ndufs4),nfkbiaa(nfkbiaa),nupr1b(nupr1b),serpine1(serpine1),tgif1(tgif1)
BP	GO:0008152	metabolic process	493	0.00421441	0.0457488	abat(abat),abca1a(abca1a),abca7(abca7),abhd6a(abhd6a),ablim2(ablim2),acad8(acad8),acap3a(acap3a),aco2(aco2),acsl1a(acsl1a),acsl1b(acsl1b),acsl4b(acsl4b),actb1(actb1),actc2(actc2),adam8a(adam8a),adcy1a(adcy1a),adipoqa(adipoqa),adipoqb(adipoqb),adkb(adkb),adora2ab(adora2ab),agap2(agap2),agpat9l(agpat9l),agtr1a(agtr1a),ahrra(ahrra),aifm1(aifm1),aipl1(aipl1),aldh9a1a.1(aldh9a1a.1),ampd3a(ampd3a),angp…
CC	GO:0005918	septate junction	7	0.00555129	0.0462608	atp1a3b(atp1a3b),epb41l4b(epb41l4b),l1camb(l1camb),LOC125272946(LOC125272946),mpp2b(mpp2b),nfascb(nfascb),pals2b(pals2b)
BP	GO:0070371	ERK1 and ERK2 cascade	27	0.00429731	0.0465834	abca7(abca7),adipoqa(adipoqa),adipoqb(adipoqb),angpt1(angpt1),arhgef1a(arhgef1a),ccn2a(ccn2a),dusp4(dusp4),ednraa(ednraa),egfra(egfra),epha2a(epha2a),f2r(f2r),fbln1(fbln1),fgfr4(fgfr4),flcn(flcn),gnai2a(gnai2a),l1camb(l1camb),LOC125246170(LOC125246170),LOC125248238(LOC125248238),LOC125248593(LOC125248593),LOC125259911(LOC125259911),LOC125262403(LOC125262403),LOC125262404(LOC125262404),pde8b(pde8b…
BP	GO:0060972	left/right pattern formation	9	0.00430849	0.0466135	LOC125250269(LOC125250269),LOC125258282(LOC125258282),LOC125258283(LOC125258283),LOC125258285(LOC125258285),LOC125258286(LOC125258286),LOC125258287(LOC125258287),LOC125258289(LOC125258289),LOC125258290(LOC125258290),myh7bb(myh7bb)
BP	GO:0001655	urogenital system development	40	0.00431216	0.0466135	adipoqa(adipoqa),adipoqb(adipoqb),agtr1a(agtr1a),aldh9a1a.1(aldh9a1a.1),angpt1(angpt1),coq8ab(coq8ab),crlf1a(crlf1a),dlc1(dlc1),ednraa(ednraa),egfra(egfra),epha4a(epha4a),erbb3b(erbb3b),etfa(etfa),ets1(ets1),ets2(ets2),fgfr1b(fgfr1b),flcn(flcn),fstl3(fstl3),gata2a(gata2a),LOC125250269(LOC125250269),LOC125258282(LOC125258282),LOC125258283(LOC125258283),LOC125258285(LOC125258285),LOC125258286(LOC12…
MF	GO:0001968	fibronectin binding	7	0.00248384	0.0470612	ccn2a(ccn2a),fbln1(fbln1),fstl3(fstl3),itga4(itga4),sdc4(sdc4),thbs1a(thbs1a),thbs4b(thbs4b)
MF	GO:0008554	sodium transmembrane transporter activity, phosphorylative mechanism	4	0.00248958	0.0470612	atp1a3b(atp1a3b),atp1b1a(atp1b1a),cpox(cpox),LOC125272946(LOC125272946)
MF	GO:0003774	motor activity	13	0.00250751	0.0470612	gpr88(gpr88),kif1ab(kif1ab),LOC125250269(LOC125250269),LOC125258282(LOC125258282),LOC125258283(LOC125258283),LOC125258285(LOC125258285),LOC125258286(LOC125258286),LOC125258287(LOC125258287),LOC125258289(LOC125258289),LOC125258290(LOC125258290),myh7bb(myh7bb),myo9ab(myo9ab),zgc:163073(zgc:163073)
BP	GO:0022603	regulation of anatomical structure morphogenesis	90	0.0045098	0.0486819	adipoqa(adipoqa),adipoqb(adipoqb),agtr1a(agtr1a),aplnra(aplnra),apoeb(apoeb),arhgap44b(arhgap44b),atp1a3b(atp1a3b),atp6v1ba(atp6v1ba),bcor(bcor),bnip3(bnip3),cdh5(cdh5),cxcl8a(cxcl8a),cxcr3.3(cxcr3.3),ddhd2(ddhd2),dkk1b(dkk1b),dlc1(dlc1),ednraa(ednraa),efna1b(efna1b),egfra(egfra),egln1a(egln1a),ehd1a(ehd1a),epha2a(epha2a),epha4a(epha4a),erbb3b(erbb3b),ets1(ets1),fbln1(fbln1),fgfr1b(fgfr1b),fgfr4(…
CC	GO:0030055	cell-substrate junction	17	0.00593349	0.0489024	actb1(actb1),asap3(asap3),ddr1(ddr1),dlc1(dlc1),epha2a(epha2a),grb7(grb7),itga4(itga4),itga5(itga5),itgb6(itgb6),lima1a(lima1a),LOC125247704(LOC125247704),LOC125248593(LOC125248593),LOC125255566(LOC125255566),sdc4(sdc4),si:dkey-71d15.2(si:dkey-71d15.2),thbs4b(thbs4b),zyx(zyx)
BP	GO:0010907	positive regulation of glucose metabolic process	8	0.0045741	0.0489929	dgat2(dgat2),hif1aa(hif1aa),LOC125263652(LOC125263652),pck1(pck1),pparaa(pparaa),pth1b(pth1b),pygb(pygb),pygmb(pygmb)
BP	GO:0035931	mineralocorticoid secretion	3	0.00458298	0.0489929	agtr1a(agtr1a),c1qtnf1(c1qtnf1),si:ch211-204c21.1(si:ch211-204c21.1)
BP	GO:0035932	aldosterone secretion	3	0.00458298	0.0489929	agtr1a(agtr1a),c1qtnf1(c1qtnf1),si:ch211-204c21.1(si:ch211-204c21.1)
BP	GO:0051892	negative regulation of cardioblast differentiation	3	0.00458298	0.0489929	ets1(ets1),ets2(ets2),prickle1b(prickle1b)
BP	GO:0061302	smooth muscle cell-matrix adhesion	3	0.00458298	0.0489929	ddr1(ddr1),plaub(plaub),serpine1(serpine1)
BP	GO:2000855	regulation of mineralocorticoid secretion	3	0.00458298	0.0489929	agtr1a(agtr1a),c1qtnf1(c1qtnf1),si:ch211-204c21.1(si:ch211-204c21.1)
BP	GO:2000858	regulation of aldosterone secretion	3	0.00458298	0.0489929	agtr1a(agtr1a),c1qtnf1(c1qtnf1),si:ch211-204c21.1(si:ch211-204c21.1)
BP	GO:0030949	positive regulation of vascular endothelial growth factor receptor signaling pathway	5	0.00461089	0.0491552	angpt1(angpt1),hif1aa(hif1aa),itga5(itga5),LOC125262403(LOC125262403),LOC125262404(LOC125262404)
BP	GO:0034377	plasma lipoprotein particle assembly	5	0.00461089	0.0491552	abca1a(abca1a),abca7(abca7),apoeb(apoeb),dgat1a(dgat1a),lcat(lcat)
BP	GO:0034605	cellular response to heat	12	0.00464104	0.0493789	hsp90aa1.2(hsp90aa1.2),hspd1(hspd1),ier5(ier5),LOC125259191(LOC125259191),LOC125276591(LOC125276591),LOC125279699(LOC125279699),ptgs2a(ptgs2a),ptgs2b(ptgs2b),rasa3(rasa3),tcima(tcima),thbs1a(thbs1a),zgc:91890(zgc:91890)
BP	GO:0014904	myotube cell development	9	0.00464465	0.0493789	actb1(actb1),actc2(actc2),cacna1sa(cacna1sa),klhl41a(klhl41a),LOC125273425(LOC125273425),nfatc2a(nfatc2a),rcan1b(rcan1b),ripor1(ripor1),ryr1a(ryr1a)
CC	GO:0045095	keratin filament	4	0.00607448	0.0495203	krt18a.1(krt18a.1),krt8(krt8),krt91(krt91),LOC125256185(LOC125256185)
CC	GO:0045240	dihydrolipoyl dehydrogenase complex	3	0.00614288	0.0495394	bckdhb(bckdhb),LOC125251082(LOC125251082),ogdhb(ogdhb)
