# Supplementary material for: Muscle Fiber Characteristics and Transcriptome Analysis in Slow- and Fast-Growing Megalobrama amblycephala
Source: Genes (Basel). 2024 Jan 29;15(2):179. doi: 10.3390/genes15020179 (PMC10888202; doi:10.3390/genes15020179)
Supplement: Supplementary file 1 [file genes-15-00179-s001.zip › Table S5.xlsx]

## Sheet: Sheet1
Table S5. The KEGG enrichment results of total DEGs in M. amblycephala at 4 mo.
PathwayID	Pathway	Up_number	Down_number	DEG_number	Pvalue	Padjust	Up_gene	Down_gene
mamb04260	Cardiac muscle contraction	2	32	34	2.1381e-13	2.5871e-11	trdn(trdn),acta1a(acta1a)	LOC125255968(LOC125255968),myl2b(myl2b),LOC125258286(LOC125258286),atp1a3b(atp1a3b),LOC125261102(LOC125261102),LOC125258289(LOC125258289),LOC125250269(LOC125250269),tnnt2d(tnnt2d),tpm3(tpm3),atp2a2a(atp2a2a),LOC125254801(LOC125254801),LOC125243074(LOC125243074),LOC125276491(LOC125276491),slc9a1a(slc9a1a),casq2(casq2),LOC125258283(LOC125258283),zgc:163073(zgc:163073),LOC125258287(LOC125258287),LOC…
mamb00190	Oxidative phosphorylation	0	27	27	1.07036e-09	6.47569e-08	-	ndufs8a(ndufs8a),ndufs7(ndufs7),ndufv3(ndufv3),LOC125259949(LOC125259949),atp6v1c1b(atp6v1c1b),ndufb10(ndufb10),ndufs4(ndufs4),LOC125261102(LOC125261102),ndufc1(ndufc1),atp6v1ba(atp6v1ba),ndufv2(ndufv2),ndufs2(ndufs2),LOC125254801(LOC125254801),LOC125243074(LOC125243074),ndufab1a(ndufab1a),atp5pf(atp5pf),LOC125250534(LOC125250534),LOC125249323(LOC125249323),LOC125247779(LOC125247779),LOC125276491…
mamb04920	Adipocytokine signaling pathway	3	16	19	8.8662e-07	3.30873e-05	mapk8b(mapk8b),prkag3b(prkag3b),rxrga(rxrga)	pck1(pck1),LOC125265600(LOC125265600),adipoqa(adipoqa),prkag2a(prkag2a),nfkbiaa(nfkbiaa),lepa(lepa),socs3b(socs3b),rxrgb(rxrgb),socs3a(socs3a),cpt1ab(cpt1ab),pck2(pck2),acsl4b(acsl4b),adipoqb(adipoqb),prkag2b(prkag2b),acsl1b(acsl1b),acsl1a(acsl1a)
mamb00010	Glycolysis / Gluconeogenesis	4	13	17	1.0938e-06	3.30873e-05	ldha(ldha),aldoaa(aldoaa),gpib(gpib),LOC125250112(LOC125250112)	pgam1a(pgam1a),pck2(pck2),pfkpa(pfkpa),pdha1a(pdha1a),aldh9a1a.1(aldh9a1a.1),pkma(pkma),pfkla(pfkla),aldocb(aldocb),hk2(hk2),pck1(pck1),tpi1a(tpi1a),pfkpb(pfkpb),pfklb(pfklb)
mamb00280	Valine, leucine and isoleucine degradation	0	13	13	1.51599e-06	3.66869e-05	-	pccb(pccb),ivd(ivd),mccc2(mccc2),si:ch211-198n5.11(si:ch211-198n5.11),acad8(acad8),hmgcl(hmgcl),LOC125251082(LOC125251082),pcca(pcca),abat(abat),hibadha(hibadha),bcat2(bcat2),aldh9a1a.1(aldh9a1a.1),bckdhb(bckdhb)
mamb03320	PPAR signaling pathway	1	15	16	1.83849e-05	0.000370762	rxrga(rxrga)	adipoqa(adipoqa),pck1(pck1),fabp7a(fabp7a),rxrgb(rxrgb),gk(gk),slc27a1b(slc27a1b),adipoqb(adipoqb),acsl4b(acsl4b),pck2(pck2),cpt2(cpt2),LOC125251306(LOC125251306),aqp7(aqp7),cpt1ab(cpt1ab),acsl1a(acsl1a),acsl1b(acsl1b)
mamb00030	Pentose phosphate pathway	3	6	9	6.18433e-05	0.00106901	gpib(gpib),LOC125250112(LOC125250112),aldoaa(aldoaa)	pfkla(pfkla),pfkpa(pfkpa),pgd(pgd),pfklb(pfklb),aldocb(aldocb),pfkpb(pfkpb)
mamb00051	Fructose and mannose metabolism	3	7	10	7.80171e-05	0.00118001	aldoaa(aldoaa),LOC125262673(LOC125262673),pfkfb4b(pfkfb4b)	tpi1a(tpi1a),pfkpb(pfkpb),hk2(hk2),aldocb(aldocb),pfklb(pfklb),pfkpa(pfkpa),pfkla(pfkla)
mamb04261	Adrenergic signaling in cardiomyocytes	2	26	28	0.000114576	0.00151756	ppp2r5eb(ppp2r5eb),acta1a(acta1a)	gnai2a(gnai2a),LOC125250269(LOC125250269),LOC125258289(LOC125258289),tnnt2d(tnnt2d),tpm3(tpm3),atp2a2a(atp2a2a),myl2b(myl2b),LOC125258286(LOC125258286),atp1a3b(atp1a3b),agtr1a(agtr1a),cacna1sa(cacna1sa),LOC125267651(LOC125267651),adcy1a(adcy1a),atp2a2b(atp2a2b),LOC125272946(LOC125272946),acte1(acte1),actc2(actc2),scn5lab(scn5lab),atp1b1a(atp1b1a),tnnc1b(tnnc1b),LOC125258290(LOC125258290),slc9a1a(…
mamb04068	FoxO signaling pathway	6	17	23	0.000125418	0.00151756	ccnd1(ccnd1),nras(nras),prkag3b(prkag3b),smad3b(smad3b),bcl6aa(bcl6aa),mapk8b(mapk8b)	prkag2b(prkag2b),zgc:158659(zgc:158659),homer3b(homer3b),gadd45bb(gadd45bb),agap2(agap2),gadd45aa(gadd45aa),pck2(pck2),klf2b(klf2b),s1pr1(s1pr1),prkag2a(prkag2a),plk3(plk3),sgk1(sgk1),bnip3(bnip3),pck1(pck1),gadd45ga(gadd45ga),LOC125265600(LOC125265600),egfra(egfra)
mamb00020	Citrate cycle (TCA cycle)	0	8	8	0.000391132	0.00430246	-	mdh1aa(mdh1aa),LOC125260426(LOC125260426),pck1(pck1),aco2(aco2),idh3g(idh3g),pck2(pck2),LOC125259949(LOC125259949),pdha1a(pdha1a)
mamb04371	Apelin signaling pathway	5	16	21	0.00146506	0.0147727	smad3b(smad3b),prkag3b(prkag3b),nras(nras),rps6kb1b(rps6kb1b),ccnd1(ccnd1)	LOC125273425(LOC125273425),mylk2(mylk2),klf2b(klf2b),myl2b(myl2b),plat(plat),ccn2a(ccn2a),agtr1a(agtr1a),gnai2a(gnai2a),prkag2b(prkag2b),zgc:163073(zgc:163073),slc9a1a(slc9a1a),lipeb(lipeb),LOC125267651(LOC125267651),aplnra(aplnra),prkag2a(prkag2a),adcy1a(adcy1a)
mamb00561	Glycerolipid metabolism	1	9	10	0.00173242	0.0161248	dgkaa(dgkaa)	agpat9l(agpat9l),LOC125251306(LOC125251306),dgat1a(dgat1a),aldh9a1a.1(aldh9a1a.1),lipg(lipg),LOC125270478(LOC125270478),dgke(dgke),gk(gk),mogat3a(mogat3a)
mamb04910	Insulin signaling pathway	7	13	20	0.00205437	0.0177557	ppp1r3cb(ppp1r3cb),rps6kb1b(rps6kb1b),ppp1r3ca(ppp1r3ca),si:ch211-167b20.8(si:ch211-167b20.8),mapk8b(mapk8b),nras(nras),prkag3b(prkag3b)	mknk1(mknk1),socs3b(socs3b),zgc:158659(zgc:158659),socs3a(socs3a),prkag2b(prkag2b),prkag2a(prkag2a),socs1a(socs1a),LOC125265600(LOC125265600),hk2(hk2),pck2(pck2),lipeb(lipeb),pygb(pygb),pck1(pck1)
mamb04512	ECM-receptor interaction	4	9	13	0.00282454	0.0227846	col4a1(col4a1),col6a4a(col6a4a),thbs2b(thbs2b),thbs2a(thbs2a)	itga4(itga4),lama1(lama1),itgb6(itgb6),tnn(tnn),lamc2(lamc2),thbs1a(thbs1a),itga5(itga5),LOC125276407(LOC125276407),thbs4b(thbs4b)
mamb00620	Pyruvate metabolism	2	6	8	0.00379412	0.0286931	ldha(ldha),acyp2(acyp2)	pck1(pck1),mdh1aa(mdh1aa),pdha1a(pdha1a),pck2(pck2),pkma(pkma),aldh9a1a.1(aldh9a1a.1)
mamb00640	Propanoate metabolism	1	5	6	0.0057748	0.041103	ldha(ldha)	pcca(pcca),abat(abat),LOC125251082(LOC125251082),bckdhb(bckdhb),pccb(pccb)
mamb00071	Fatty acid degradation	0	8	8	0.00859258	0.0577613	-	acsl1a(acsl1a),acsl1b(acsl1b),aldh9a1a.1(aldh9a1a.1),gcdha(gcdha),acsl4b(acsl4b),cpt2(cpt2),cpt1ab(cpt1ab),eci2(eci2)
mamb00052	Galactose metabolism	1	5	6	0.0113198	0.0720893	LOC125250112(LOC125250112)	pfkla(pfkla),pfkpa(pfkpa),pfklb(pfklb),hk2(hk2),pfkpb(pfkpb)
mamb03018	RNA degradation	2	7	9	0.0226748	0.137183	tob1a(tob1a),LOC125262645(LOC125262645)	pfkpb(pfkpb),btg2(btg2),pfklb(pfklb),pfkpa(pfkpa),pfkla(pfkla),hspd1(hspd1),exosc7(exosc7)
mamb04510	Focal adhesion	7	16	23	0.027831	0.16036	LOC125252961(LOC125252961),col6a4a(col6a4a),thbs2b(thbs2b),thbs2a(thbs2a),ccnd1(ccnd1),col4a1(col4a1),mapk8b(mapk8b)	thbs4b(thbs4b),june(june),mylk2(mylk2),myl2b(myl2b),zyx(zyx),itga5(itga5),thbs1a(thbs1a),actb1(actb1),LOC125276407(LOC125276407),zgc:158659(zgc:158659),lama1(lama1),tnn(tnn),itgb6(itgb6),egfra(egfra),lamc2(lamc2),itga4(itga4)
mamb04145	Phagosome	6	11	17	0.041279	0.219147	LOC125252961(LOC125252961),thbs2b(thbs2b),thbs2a(thbs2a),tap2t(tap2t),LOC125250522(LOC125250522),mrc2(mrc2)	atp6v1c1b(atp6v1c1b),thbs4b(thbs4b),zgc:65894(zgc:65894),tuba5(tuba5),atp6v1ba(atp6v1ba),tubb4b(tubb4b),thbs1a(thbs1a),itga5(itga5),tlr18(tlr18),actb1(actb1),LOC125247704(LOC125247704)
mamb00630	Glyoxylate and dicarboxylate metabolism	0	5	5	0.041687	0.219147	-	gldc(gldc),pcca(pcca),aco2(aco2),pccb(pccb),mdh1aa(mdh1aa)
mamb04210	Apoptosis	2	15	17	0.045136	0.219147	nras(nras),mapk8b(mapk8b)	gadd45bb(gadd45bb),june(june),LOC125258494(LOC125258494),gadd45aa(gadd45aa),actb1(actb1),zgc:158659(zgc:158659),tuba5(tuba5),ctsba(ctsba),LOC125276591(LOC125276591),fosab(fosab),gadd45ga(gadd45ga),aifm1(aifm1),LOC125270553(LOC125270553),nfkbiaa(nfkbiaa),LOC125270552(LOC125270552)
mamb04625	C-type lectin receptor signaling pathway	3	9	12	0.0452782	0.219147	nras(nras),mapk8b(mapk8b),ppp3r1a(ppp3r1a)	ptgs2a(ptgs2a),LOC125258494(LOC125258494),ptgs2b(ptgs2b),june(june),nfatc2a(nfatc2a),zgc:158659(zgc:158659),irf1b(irf1b),plk3(plk3),nfkbiaa(nfkbiaa)
mamb00061	Fatty acid biosynthesis	0	4	4	0.0472637	0.219958	-	acsl1a(acsl1a),acsl1b(acsl1b),ndufab1a(ndufab1a),acsl4b(acsl4b)
