# Supplementary material for: Muscle Fiber Characteristics and Transcriptome Analysis in Slow- and Fast-Growing Megalobrama amblycephala
Source: Genes (Basel). 2024 Jan 29;15(2):179. doi: 10.3390/genes15020179 (PMC10888202; doi:10.3390/genes15020179)
Supplement: Supplementary file 1 [file genes-15-00179-s001.zip › Table S6.xlsx]

## Sheet: m10go_GOenrich
Table S6. The GO enrichment results of total DEGs in M. amblycephala at 10 mo.
Category	GOID	Description	pvalue	padjust	geneName	Count
BP	GO:0043043	peptide biosynthetic process	1.79262e-09	3.28711e-07	gclc/faua/rpl36/rps15a/rpl10/rpl35/rpl21/eef1b2/rpl35a/rps27a/rps26/eif5a/rps16/rpl23/eprs1/rps17/eif4ebp3/gars1/mrps5/mrps2	20
BP	GO:0043604	amide biosynthetic process	2.45951e-09	3.28711e-07	gclc/faua/rpl36/rps15a/rpl10/rpl35/rpl21/eef1b2/rpl35a/rps27a/rps26/eif5a/rps16/rpl23/eprs1/rps17/eif4ebp3/gars1/mrps5/mrps2	20
BP	GO:0006518	peptide metabolic process	3.02495e-09	3.28711e-07	gclc/faua/rpl36/rps15a/rpl10/rpl35/rpl21/eef1b2/rpl35a/rps27a/rps26/eif5a/rps16/rpl23/eprs1/rps17/eif4ebp3/gars1/mrps5/mrps2	20
BP	GO:0043603	cellular amide metabolic process	7.39976e-09	5.90255e-07	gclc/faua/rpl36/rps15a/rpl10/rpl35/rpl21/eef1b2/rpl35a/rps27a/rps26/eif5a/rps16/rpl23/eprs1/rps17/eif4ebp3/gars1/mrps5/mrps2	20
BP	GO:0006412	translation	9.05299e-09	5.90255e-07	faua/rpl36/rps15a/rpl10/rpl35/rpl21/eef1b2/rpl35a/rps27a/rps26/eif5a/rps16/rpl23/eprs1/rps17/eif4ebp3/gars1/mrps5/mrps2	19
BP	GO:1901566	organonitrogen compound biosynthetic process	1.48188e-08	8.05155e-07	aldoaa/pkmb/adss1/LOC125273725/pfkma/gclc/faua/rpl36/rps15a/rpl10/rpl35/rpl21/eef1b2/rpl35a/rps27a/rps26/eif5a/rps16/rpl23/eprs1/rps17/eif4ebp3/ass1/gars1/mrps5/pank1a/glula/glulb/mrps2	29
BP	GO:0005975	carbohydrate metabolic process	2.07591e-06	9.66779e-05	aldoaa/si/ldha/pkmb/pygma/pgm1/LOC125273725/pfkma/gpd1b/otog/ganc/ldhba/hk2/gpd1a/slc3a2b/pfkfb3	16
BP	GO:0016053	organic acid biosynthetic process	4.64201e-06	0.000168144	aldoaa/pkmb/LOC125273725/pfkma/ass1/glula/glulb	7
BP	GO:0046394	carboxylic acid biosynthetic process	4.64201e-06	0.000168144	aldoaa/pkmb/LOC125273725/pfkma/ass1/glula/glulb	7
BP	GO:0051186	cofactor metabolic process	4.89239e-05	0.00159492	aldoaa/pkmb/LOC125273725/pfkma/gclc/mat2ab/pank1a/hmox2a/LOC125274451	9
BP	GO:0046434	organophosphate catabolic process	8.28674e-05	0.00245589	aldoaa/LOC125246655/pkmb/LOC125266279/LOC125273725/pfkma/gpd1b/gpd1a	8
BP	GO:0051188	cofactor biosynthetic process	0.000173754	0.00472032	aldoaa/pkmb/LOC125273725/pfkma/gclc/mat2ab/pank1a	7
BP	GO:0019752	carboxylic acid metabolic process	0.000293129	0.00569138	aldoaa/pkmb/LOC125273725/pfkma/eprs1/ass1/gars1/gldc/glula/glulb	10
BP	GO:0006082	organic acid metabolic process	0.000315116	0.00569138	aldoaa/pkmb/LOC125273725/pfkma/eprs1/ass1/gars1/gldc/glula/glulb	10
BP	GO:0043436	oxoacid metabolic process	0.000315116	0.00569138	aldoaa/pkmb/LOC125273725/pfkma/eprs1/ass1/gars1/gldc/glula/glulb	10
BP	GO:0044283	small molecule biosynthetic process	0.000352246	0.00569138	aldoaa/pkmb/LOC125273725/pfkma/ass1/glula/glulb	7
BP	GO:0009108	coenzyme biosynthetic process	0.000466396	0.00569138	aldoaa/pkmb/LOC125273725/pfkma/mat2ab/pank1a	6
BP	GO:0019439	aromatic compound catabolic process	0.000466396	0.00569138	aldoaa/pkmb/LOC125273725/pfkma/hmox2a/LOC125274451	6
BP	GO:0044270	cellular nitrogen compound catabolic process	0.000466396	0.00569138	aldoaa/pkmb/LOC125273725/pfkma/hmox2a/LOC125274451	6
BP	GO:0046700	heterocycle catabolic process	0.000466396	0.00569138	aldoaa/pkmb/LOC125273725/pfkma/hmox2a/LOC125274451	6
BP	GO:1901361	organic cyclic compound catabolic process	0.000529601	0.00569138	aldoaa/pkmb/LOC125273725/pfkma/hmox2a/LOC125274451	6
BP	GO:0006090	pyruvate metabolic process	0.000558663	0.00569138	aldoaa/pkmb/LOC125273725/pfkma	4
BP	GO:0006096	glycolytic process	0.000558663	0.00569138	aldoaa/pkmb/LOC125273725/pfkma	4
BP	GO:0006165	nucleoside diphosphate phosphorylation	0.000558663	0.00569138	aldoaa/pkmb/LOC125273725/pfkma	4
BP	GO:0006757	ATP generation from ADP	0.000558663	0.00569138	aldoaa/pkmb/LOC125273725/pfkma	4
BP	GO:0009132	nucleoside diphosphate metabolic process	0.000558663	0.00569138	aldoaa/pkmb/LOC125273725/pfkma	4
BP	GO:0009135	purine nucleoside diphosphate metabolic process	0.000558663	0.00569138	aldoaa/pkmb/LOC125273725/pfkma	4
BP	GO:0009179	purine ribonucleoside diphosphate metabolic process	0.000558663	0.00569138	aldoaa/pkmb/LOC125273725/pfkma	4
BP	GO:0009185	ribonucleoside diphosphate metabolic process	0.000558663	0.00569138	aldoaa/pkmb/LOC125273725/pfkma	4
BP	GO:0042866	pyruvate biosynthetic process	0.000558663	0.00569138	aldoaa/pkmb/LOC125273725/pfkma	4
BP	GO:0046031	ADP metabolic process	0.000558663	0.00569138	aldoaa/pkmb/LOC125273725/pfkma	4
BP	GO:0046939	nucleotide phosphorylation	0.000558663	0.00569138	aldoaa/pkmb/LOC125273725/pfkma	4
BP	GO:0016052	carbohydrate catabolic process	0.000705142	0.00696595	aldoaa/pkmb/LOC125273725/pfkma	4
BP	GO:0009056	catabolic process	0.000938367	0.00899729	aldoaa/LOC125246655/pkmb/LOC125266279/LOC125273725/pfkma/gpd1b/gpd1a/gldc/nrbf2a/hmox2a/LOC125274451	12
BP	GO:0006732	coenzyme metabolic process	0.00106063	0.00974419	aldoaa/pkmb/LOC125273725/pfkma/mat2ab/pank1a	6
BP	GO:1901605	alpha-amino acid metabolic process	0.00107605	0.00974419	ass1/gldc/glula/glulb	4
BP	GO:0009166	nucleotide catabolic process	0.00156587	0.0134335	aldoaa/pkmb/LOC125273725/pfkma	4
BP	GO:0072330	monocarboxylic acid biosynthetic process	0.00156587	0.0134335	aldoaa/pkmb/LOC125273725/pfkma	4
BP	GO:1901575	organic substance catabolic process	0.00183086	0.0147971	aldoaa/LOC125246655/pkmb/LOC125266279/LOC125273725/pfkma/gpd1b/gpd1a/gldc/hmox2a/LOC125274451	11
BP	GO:0009064	glutamine family amino acid metabolic process	0.00184766	0.0147971	ass1/glula/glulb	3
BP	GO:0019359	nicotinamide nucleotide biosynthetic process	0.00186098	0.0147971	aldoaa/pkmb/LOC125273725/pfkma	4
BP	GO:0019363	pyridine nucleotide biosynthetic process	0.00219251	0.016158	aldoaa/pkmb/LOC125273725/pfkma	4
BP	GO:0072525	pyridine-containing compound biosynthetic process	0.00219251	0.016158	aldoaa/pkmb/LOC125273725/pfkma	4
BP	GO:1901292	nucleoside phosphate catabolic process	0.00219251	0.016158	aldoaa/pkmb/LOC125273725/pfkma	4
BP	GO:0044281	small molecule metabolic process	0.00223041	0.016158	aldoaa/pkmb/adss1/LOC125273725/pfkma/otog/prps1a/eprs1/ass1/gars1/gldc/pank1a/glula/glulb/pfkfb3	15
BP	GO:0034404	nucleobase-containing small molecule biosynthetic process	0.00256264	0.0181613	aldoaa/pkmb/LOC125273725/pfkma	4
BP	GO:0006164	purine nucleotide biosynthetic process	0.00275157	0.0186877	aldoaa/pkmb/adss1/LOC125273725/pfkma/pank1a	6
BP	GO:0017144	drug metabolic process	0.00275157	0.0186877	aldoaa/pkmb/LOC125273725/pfkma/mat2ab/gldc	6
BP	GO:0019362	pyridine nucleotide metabolic process	0.0029735	0.0187648	aldoaa/pkmb/LOC125273725/pfkma	4
BP	GO:0046496	nicotinamide nucleotide metabolic process	0.0029735	0.0187648	aldoaa/pkmb/LOC125273725/pfkma	4
BP	GO:0072524	pyridine-containing compound metabolic process	0.0029735	0.0187648	aldoaa/pkmb/LOC125273725/pfkma	4
BP	GO:0072522	purine-containing compound biosynthetic process	0.00299316	0.0187648	aldoaa/pkmb/adss1/LOC125273725/pfkma/pank1a	6
BP	GO:0006091	generation of precursor metabolites and energy	0.00342721	0.0210805	aldoaa/pkmb/LOC125273725/pfkma	4
BP	GO:0044248	cellular catabolic process	0.00389428	0.0213303	aldoaa/LOC125246655/pkmb/LOC125266279/LOC125273725/pfkma/gldc/nrbf2a/hmox2a/LOC125274451	10
BP	GO:0006733	oxidoreduction coenzyme metabolic process	0.00392581	0.0213303	aldoaa/pkmb/LOC125273725/pfkma	4
BP	GO:0006754	ATP biosynthetic process	0.00392581	0.0213303	aldoaa/pkmb/LOC125273725/pfkma	4
BP	GO:0009142	nucleoside triphosphate biosynthetic process	0.00392581	0.0213303	aldoaa/pkmb/LOC125273725/pfkma	4
BP	GO:0009145	purine nucleoside triphosphate biosynthetic process	0.00392581	0.0213303	aldoaa/pkmb/LOC125273725/pfkma	4
BP	GO:0009201	ribonucleoside triphosphate biosynthetic process	0.00392581	0.0213303	aldoaa/pkmb/LOC125273725/pfkma	4
BP	GO:0009206	purine ribonucleoside triphosphate biosynthetic process	0.00392581	0.0213303	aldoaa/pkmb/LOC125273725/pfkma	4
BP	GO:0006520	cellular amino acid metabolic process	0.00444605	0.0237608	eprs1/ass1/gars1/gldc/glula/glulb	6
BP	GO:0009124	nucleoside monophosphate biosynthetic process	0.0050657	0.0252588	aldoaa/pkmb/LOC125273725/pfkma	4
BP	GO:0009127	purine nucleoside monophosphate biosynthetic process	0.0050657	0.0252588	aldoaa/pkmb/LOC125273725/pfkma	4
BP	GO:0009156	ribonucleoside monophosphate biosynthetic process	0.0050657	0.0252588	aldoaa/pkmb/LOC125273725/pfkma	4
BP	GO:0009168	purine ribonucleoside monophosphate biosynthetic process	0.0050657	0.0252588	aldoaa/pkmb/LOC125273725/pfkma	4
BP	GO:0009165	nucleotide biosynthetic process	0.00519123	0.0252588	aldoaa/pkmb/adss1/LOC125273725/pfkma/prps1a/pank1a	7
BP	GO:1901293	nucleoside phosphate biosynthetic process	0.00519123	0.0252588	aldoaa/pkmb/adss1/LOC125273725/pfkma/prps1a/pank1a	7
BP	GO:0032787	monocarboxylic acid metabolic process	0.00571083	0.0273784	aldoaa/pkmb/LOC125273725/pfkma	4
BP	GO:0034655	nucleobase-containing compound catabolic process	0.00796869	0.0376492	aldoaa/pkmb/LOC125273725/pfkma	4
BP	GO:0018149	peptide cross-linking	0.0080933	0.0376917	tgm1/tgm1l3/tgm2a	3
BP	GO:0006163	purine nucleotide metabolic process	0.00828238	0.038029	aldoaa/pkmb/adss1/LOC125273725/pfkma/pank1a	6
BP	GO:0072521	purine-containing compound metabolic process	0.00882082	0.0399387	aldoaa/pkmb/adss1/LOC125273725/pfkma/pank1a	6
BP	GO:0009152	purine ribonucleotide biosynthetic process	0.00995567	0.043274	aldoaa/pkmb/LOC125273725/pfkma/pank1a	5
BP	GO:0009260	ribonucleotide biosynthetic process	0.00995567	0.043274	aldoaa/pkmb/LOC125273725/pfkma/pank1a	5
BP	GO:0046390	ribose phosphate biosynthetic process	0.00995567	0.043274	aldoaa/pkmb/LOC125273725/pfkma/pank1a	5
CC	GO:0015629	actin cytoskeleton	3.08402e-13	2.80645e-11	LOC125263129/myh11b/LOC125263123/LOC125263130/LOC125263540/LOC125263126/LOC125263128/capza1a/LOC125267078/LOC125267085/LOC125267079/LOC125258284/LOC125267081/LOC125267083/LOC125267087/LOC125247217/LOC125267082/LOC125258290/tnni1b/tnni1d/LOC125250269/LOC125258287	22
CC	GO:0016459	myosin complex	5.82094e-12	2.64853e-10	LOC125263129/myh11b/LOC125263123/LOC125263130/LOC125263540/LOC125263126/LOC125263128/LOC125267078/LOC125267085/LOC125267079/LOC125258284/LOC125267081/LOC125267083/LOC125267087/LOC125267082/LOC125258290/LOC125250269/LOC125258287	18
CC	GO:0005856	cytoskeleton	3.36152e-11	1.01966e-09	LOC125263129/myh11b/LOC125263123/LOC125263130/LOC125263540/LOC125263126/LOC125263128/wu_fi04e12/map7d1b/capza1a/LOC125267078/LOC125267085/LOC125267079/LOC125258284/LOC125267081/LOC125267083/epb41l3b/LOC125267087/LOC125247217/LOC125267082/LOC125258290/tnni1b/tnni1d/LOC125250269/LOC125258287	25
CC	GO:0044430	cytoskeletal part	3.00531e-10	6.83709e-09	LOC125263129/myh11b/LOC125263123/LOC125263130/LOC125263540/LOC125263126/LOC125263128/capza1a/LOC125267078/LOC125267085/LOC125267079/LOC125258284/LOC125267081/LOC125267083/LOC125267087/LOC125247217/LOC125267082/LOC125258290/tnni1b/tnni1d/LOC125250269/LOC125258287	22
CC	GO:0005840	ribosome	1.56335e-07	2.84529e-06	faua/rpl36/rps15a/rpl10/rpl35/rpl21/rpl35a/rps27a/rps26/rps16/rpl23/rps17/mrps5/mrps2	14
CC	GO:1990904	ribonucleoprotein complex	3.53477e-07	5.36107e-06	faua/rpl36/rps15a/rpl10/rpl35/rpl21/rpl35a/rps27a/rps26/rps16/rpl23/rps17/mrps5/mrps2/rrp1	15
CC	GO:0044444	cytoplasmic part	1.12313e-05	0.000146007	cnsta/faua/rpl36/rps15a/rpl10/rpl35/rpl21/exoc3l2a/rpl35a/rps27a/rps26/rps16/rpl23/LOC125280067/vdac2/eif3d/LOC125276717/sec23b/rps17/bnip4/mrps5/mrps2/LOC125247217/tnni1b/tnni1d	25
MF	GO:0005198	structural molecule activity	2.042e-08	3.85939e-06	col5a3b/col5a3a/col4a1/faua/rpl36/rps15a/rpl10/rpl35/rpl21/rpl35a/rps27a/rps26/rps16/rpl23/rps17/mrps5/mrps2/epb41l3b	18
MF	GO:0003774	motor activity	5.06564e-08	4.78703e-06	LOC125263129/myh11b/LOC125263123/LOC125263130/LOC125263540/LOC125263126/LOC125263128/LOC125267078/LOC125267085/LOC125267079/LOC125258284/LOC125267081/LOC125267083/LOC125267087/LOC125267082/LOC125258290/LOC125250269/LOC125258287	18
MF	GO:0003735	structural constituent of ribosome	1.02565e-07	6.46161e-06	faua/rpl36/rps15a/rpl10/rpl35/rpl21/rpl35a/rps27a/rps26/rps16/rpl23/rps17/mrps5/mrps2	14
MF	GO:0016879	ligase activity, forming carbon-nitrogen bonds	0.000111047	0.00524697	adss1/gclc/ass1/glula/glulb	5
MF	GO:0140110	transcription regulator activity	0.000253395	0.00957835	rxrga/creb3l1/nr1d1/l3mbtl1b/dbpb/rorca/ar/nfic/ncoa1/cebpa/pparda/nfat5a/atf3/fosab/cebpd/fosl1a/nfil3-6/LOC125267842/cebpb/junbb/foxo4/nfil3-2/foxg1b/nr4a3	24
MF	GO:0003700	DNA binding transcription factor activity	0.000763649	0.0240549	rxrga/creb3l1/nr1d1/dbpb/rorca/ar/nfic/cebpa/pparda/nfat5a/atf3/fosab/cebpd/fosl1a/nfil3-6/cebpb/junbb/foxo4/nfil3-2/foxg1b/nr4a3	21
