# Supplementary material for: Muscle Fiber Characteristics and Transcriptome Analysis in Slow- and Fast-Growing Megalobrama amblycephala
Source: Genes (Basel). 2024 Jan 29;15(2):179. doi: 10.3390/genes15020179 (PMC10888202; doi:10.3390/genes15020179)
Supplement: Supplementary file 1 [file genes-15-00179-s001.zip › Table S7.xlsx]

## Sheet: Sheet1
Table S7. The KEGG enrichment results of total DEGs in M. amblycephala at 10 mo.
KEGGID	Description	pvalue	padjust	geneName	Count	Up	Down
dre03010	Ribosome	2.43e-10	2.99e-08	rpl22l1/rpl29/rps16/rplp2l/rsl24d1/rps26/rps17/rps25/LOC125273642/mrps2/rps29/rps15a/rpl23/rps28/rpl21/rpl35/rps27a/rpl35a/mrps5/rpl36/rpl10/rplp1/faua	23	0	23
dre00010	Glycolysis / Gluconeogenesis	4.28e-08	2.63e-06	aldoaa/gapdh/fbp2/eno3/ldha/bpgm/pkmb/pgm1/tpi1b/pgam2/pfkma/LOC125273725/hk2/ldhba/acss1	15	12	3
dre01230	Biosynthesis of amino acids	1.46e-06	5.98e-05	aldoaa/gapdh/glulb/eno3/pkmb/tpi1b/pgam2/pfkma/prps1a/LOC125273725/cbsa/glula/mat2ab/ass1	14	9	5
dre01200	Carbon metabolism	0.000575185	0.0142157	aldoaa/gapdh/fbp2/eno3/pkmb/tpi1b/gldc/pgam2/pfkma/prps1a/LOC125273725/hk2/acss1	13	10	3
dre00051	Fructose and mannose metabolism	0.000577875	0.0142157	aldoaa/fbp2/tpi1b/pfkfb3/pfkma/LOC125273725/hk2	7	5	2
dre00030	Pentose phosphate pathway	0.000751016	0.0153958	aldoaa/fbp2/pgm1/pfkma/prps1a/LOC125273725	6	6	0
dre04260	Cardiac muscle contraction	0.00161078	0.0283038	zgc_163073/atp2a2a/myl2b/myl2a/LOC125260780/atp1a3b/LOC125258287/LOC125258284/LOC125258290/cacna1sa/LOC125250269/tnnc1b/LOC125280067	13	1	12
dre00052	Galactose metabolism	0.00191784	0.0294867	si/pgm1/pfkma/LOC125273725/ganc/hk2	6	5	1
dre00500	Starch and sucrose metabolism	0.00286059	0.0390947	si/pgm1/pygma/ganc/hk2/LOC125257930	6	5	1
dre00250	Alanine, aspartate and glutamate metabolism	0.00411349	0.0505959	gfpt2/glulb/adss1/abat/glula/ass1	6	1	5
dre04920	Adipocytokine signaling pathway	0.00838442	0.093753	lepb/LOC125265406/rxrga/irs2b/lepa/prkcq/adipor2/prkaa2/acsl4b	9	3	6
dre00270	Cysteine and methionine metabolism	0.012263	0.125696	ldha/kyat1/cbsa/gclc/mat2ab/ldhba	6	3	3
dre04910	Insulin signaling pathway	0.0144689	0.136898	fbp2/LOC125265406/ppp1r3ca/pygma/irs2b/si_ch211-167b20.8/cblb/phkg1a/hk2/bada/prkaa2/LOC125248483/map2k2a	13	7	6
dre00910	Nitrogen metabolism	0.01719	0.151026	glulb/ca2/glula	3	1	2
dre04140	Autophagy - animal	0.0230366	0.1889	LOC125265406/irs2b/mtmr4/ulk2/ddit4/prkcq/nrbf2a/bada/prkaa2/bnip4/ctsll/LOC125259655/map2k2a	13	6	7
dre00640	Propanoate metabolism	0.0248625	0.191131	ldha/abat/ldhba/acss1	4	1	3
dre00630	Glyoxylate and dicarboxylate metabolism	0.0275335	0.199213	glulb/gldc/glula/acss1	4	0	4
dre01240	Biosynthesis of cofactors	0.0474704	0.320469	pank1a/adss1/LOC125247607/nmnat1/gclc/mat2ab/hpda/mthfd2/eprs1/dhrs3a/phospho2	11	7	4
dre03320	PPAR signaling pathway	0.0495033	0.320469	lpl/slc27a6/rxrga/LOC125251135/plin2/pparda/acsl4b	7	1	6
