# Supplementary material for: Muscle Fiber Characteristics and Transcriptome Analysis in Slow- and Fast-Growing Megalobrama amblycephala
Source: Genes (Basel). 2024 Jan 29;15(2):179. doi: 10.3390/genes15020179 (PMC10888202; doi:10.3390/genes15020179)
Supplement: Supplementary file 1 [file genes-15-00179-s001.zip › Table S8.xlsx]

## Sheet: Sheet1
Table S8. Genes up-regulated in FG at both 4 mo and 10 mo
Gene	4 mo		10 mo
	log2FoldChange	padj	log2FoldChange	padj
abrab	1.42203	0.0012309	1.47829	0.016007
aldoaa	1.00359	0.0151283	5.34845	1.05907e-08
ankrd50l	1.39149	0.00783576	1.66478	0.00777649
ca2	1.2555	0.000687471	3.76183	0.0023853
cald1b	1.27536	0.00179128	2.55195	0.00844341
col4a1	1.04819	0.00762871	1.70101	0.0175024
col8a1b	2.38873	1.41481e-05	2.79439	0.0056325
cpz	1.73815	1.85476e-05	2.00821	0.00138557
dgkaa	1.73927	0.046382	2.0856	0.0216896
ehd2a	1.90018	9.66567e-06	2.48296	0.0321112
fam117aa	1.18685	0.0238294	1.47406	0.0188842
fhod3b	1.08465	0.00888038	1.93155	0.0378304
gstp1.2	1.55394	0.000689011	2.66461	0.000165483
kcnb2b	1.4476	0.000471588	1.94729	0.0117623
ldha	1.26878	0.000254071	3.82959	0.000398695
col28a1b	1.72378	0.000160523	3.38946	4.80541e-06
LOC125248941	1.20909	0.0013454	5.09411	1.45221e-05
LOC125252706	2.59051	2.64376e-05	2.44387	0.019949
LOC125259655	1.4537	0.000217606	1.90368	0.0446604
LOC125263123	2.52776	2.01872e-14	4.16718	3.36391e-07
LOC125263129	1.97158	5.05739e-06	7.2059	0.00284312
LOC125266636	2.40625	0.034773	7.5139	0.000247026
LOC125266920	1.21404	0.000925475	1.59413	0.0344027
LOC125270311	1.95172	1.05306e-08	1.29255	0.033804
map2k2a	1.24553	0.00775422	1.26135	0.0483838
mbnl1	1.19597	0.00156542	1.32333	0.046508
morc3b	1.77366	0.000133096	4.18783	2.76196e-07
myoc	1.42099	0.000140395	1.96546	0.00211925
otog	1.33155	0.0319681	2.18414	0.000266306
palm1a	2.58671	2.1385e-06	2.21474	0.00567095
pcmt	1.19777	0.00135091	1.51199	0.00328632
pdlim3b	1.17187	0.00250857	2.71016	0.000834365
postna	1.10293	0.00368862	1.70603	0.0124705
prkcq	1.11919	0.00818838	1.28583	0.00811828
purg	1.66823	0.0178261	2.124	0.0427911
rai14	1.22897	0.0022059	1.57465	0.0302396
rgma	1.87464	3.05648e-05	1.64568	0.032231
rxrga	1.52572	0.0146385	2.41046	0.000625522
scara3	1.4976	0.000816449	1.80901	0.0194253
selenoo2	1.88092	6.92839e-07	3.50853	0.000834365
serpinh1b	1.70335	0.0350639	2.67668	0.016007
stbd1	1.5303	0.0392355	3.34544	0.000142652
tp53bp1	2.37194	5.01961e-07	3.02243	0.000669099
wfs1a	1.40265	0.0357536	1.49505	0.00716315
